# Supplementary material for: Prodromal Parkinson disease signs are predicted by a whole-blood inflammatory transcriptional signature in young Pink1−/− rats
Source: BMC Neurosci. 2024 Mar 4;25:11. doi: 10.1186/s12868-024-00857-0 (PMC10910737; doi:10.1186/s12868-024-00857-0)
Supplement: Supplementary file 1 — Additional file 1: File S1. File containing significant WikiPathways and GO biological processes for both up and downregulated differentially expressed genes, respectively. P-value, combined score, and list of genes in each pathway are included. [file 12868_2024_857_MOESM1_ESM.xlsx]

## Sheet: SF1 Legend
SF1. File containing significant WikiPathways and GO biological processes for both up and downregulated differentially expressed genes, respectively. P - value, combined score, and list of genes in each pathway are included.

## Sheet: F1. WikiPathways_Up
WikiPathway 2021	P-value	Combined Score	Genes
Heme Biosynthesis WP561	3.29326e-05	246.305	UROD;UROS;HMBS;CPOX;PPOX
Ferroptosis WP4313	0.000126634	49.871	PRNP;STEAP3;MAP1LC3A;TFRC;ACSL1;LPCAT3;ALOX15;SLC11A2;SLC3A2
Nucleotide metabolism WP404	0.00199902	42.3546	DHFR;RRM1;RRM2;MTHFD2;OAZ1
Iron metabolism in placenta WP2007	0.00222631	58.2289	STEAP3;TFRC;SLC11A2;MCOLN1
Imatinib and Chronic Myeloid Leukemia WP3640	0.0025568	37.9636	LYL1;GADD45A;PIM1;FOXO3;ABCG2
Fluoropyrimidine Activity WP1601	0.00534323	22.1921	DHFR;RRM1;RRM2;TK1;SLC29A1;ABCG2
Nucleotide Excision Repair WP4753	0.00579964	18.6062	CUL4A;DDB1;LIG1;RFC2;RAD23A;GTF2H3;RBX1
Osteoclast Signaling WP12	0.00697616	31.553	CTSK;TRPV5;PDGFB;IFNAR1
Leptin and adiponectin WP3934	0.0114791	36.472	LEPR;ADIPOR1;PRKAB1
Vitamin D Metabolism WP1531	0.0114791	36.472	CYP27A1;CYP2R1;DHCR7
Gastric Cancer Network 1 WP2361	0.0135061	17.1031	TPX2;CENPF;UBE2C;H3F3A;AURKA
Hematopoietic Stem Cell Differentiation WP2849	0.0191612	11.0077	SEC14L2;LYL1;HES6;NFE2;PIM1;GATA2;CBFA2T3
Biomarkers for urea cycle disorders WP4583	0.0195304	24.9898	GAMT;F7;NAGS
DNA damage response WP707	0.0197567	9.98999	RAD52;PIDD1;GADD45B;CCNE1;GADD45A;CDK1;BRCA1;ATRIP
miRNA regulation of DNA damage response WP1530	0.0249803	8.94409	RAD52;PIDD1;GADD45B;CCNE1;GADD45A;CDK1;BRCA1;ATRIP
Pre-implantation embryo WP3527	0.0249864	9.66325	TEAD4;EGR1;CDH1;CELF3;AQP9;GATA2;MXD1
Mitochondrial CIV Assembly WP4922	0.0289008	11.2609	COX19;SURF1;COX6A1;HIGD1A;COX5B
Selenium Micronutrient Network WP15	0.0336647	7.28395	PRDX3;SCARB1;F7;PRDX5;GPX1;PRDX4;TXNRD2;SELENOP;SELENOH
Signal Transduction of S1P Receptor WP26	0.0339934	12.2737	SPHK2;SPHK1;S1PR5;PLCB1
Biomarkers for pyrimidine metabolism disorders WP4584	0.03614	15.8091	RRM1;RRM2;CKB
DNA Repair Pathways Full Network WP4946	0.0379781	6.3048	DDB1;CUL4A;RAD52;LIG1;RFC2;POLI;FANCC;RAD23A;BRCA1;GTF2H3;RBX1
Copper homeostasis WP3286	0.0443142	7.75119	PRNP;STEAP3;CCS;MTF1;SLC11A2;FOXO3
ATM Signaling Pathway WP2516	0.0478527	8.2766	PIDD1;GADD45A;CCNE1;CDK1;BRCA1

## Sheet: F1. WikiPathways_Down
WikiPathway 2021	P-value	Combined Score	Genes
Mitochondrial fatty acid synthesis pathway WP4317	0.00114159	194.479	MECR;OXSM;HSD17B12
Mitochondrial LC-Fatty Acid Beta-Oxidation WP368	0.00864555	27.9841	PECR;ACADL;CPT2;ECI1
Proteoglycan biosynthesis WP4784	0.0106847	24.8256	SLC35B2;CHST14;EXTL3;PAPSS2
Inflammatory Response Pathway WP453	0.0153115	16.0073	COL1A1;CD40;COL3A1;IL5RA;LAMB1
Initiation of transcription and translation elongation at the HIV-1 LTR WP3414	0.0199445	13.8826	CCNT1;NELFCD;HDAC8;HDAC9;NFATC4
miRNA targets in ECM and membrane receptors WP2911	0.0218225	16.2675	COL3A1;COL4A1;LAMA4;ITGA11
Prostaglandin Synthesis and Regulation WP98	0.0233071	11.0784	HSD11B1;CBR1;PTGIR;TBXA2R;ANXA3;PPARGC1B
Angiogenesis WP1539	0.0293152	13.5095	ANGPT1;KDR;TIMP3;TEK
Male infertility WP4673	0.0305874	6.54344	PIWIL2;PIWIL4;CCNT1;NOS2;PON2;LIG4;FASLG;PEX10;POLB;AR;SLC16A7;FAS;RAG1
Joubert Syndrome WP4656	0.0349917	7.55962	AHI1;SUFU;CEP164;MYO6;NPHP1;BBS7;B9D2;TMEM231
miR-509-3p alteration of YAP1/ECM axis WP3967	0.049682	12.3026	COL1A1;COL3A1;SPARC

## Sheet: F1. GO_Up
GO Biological Process	P-value	Combined Score	Genes
heme biosynthetic process (GO:0006783)	6.48215e-06	130.654	SLC25A38;ABCB6;UROD;UROS;HMBS;CPOX;PPOX;ABCG2
porphyrin-containing compound biosynthetic process (GO:0006779)	1.36332e-05	107.197	SLC25A38;ABCB6;UROD;UROS;HMBS;CPOX;PPOX;ABCG2
mitotic cell cycle phase transition (GO:0044772)	0.00033277	19.069	CDKN2C;CCNI;UBE2C;CCNF;KDM8;DYNLL1;TUBB4B;TUBA4A;HINFP;CDC25B;AURKA;CUL4A;LATS2;PPME1;CCNE1;UBE2S;CEP70;TACC3;CDK1;CHMP2A;CEP72;BTRC;PLCB1
centromere complex assembly (GO:0034508)	0.000401216	41.2604	CENPT;HELLS;CENPF;CENPW;HJURP;OIP5;CENPN;CENPQ
organic acid transport (GO:0015849)	0.000445037	24.0993	SLC46A1;STARD5;SLC16A1;ACSL1;SLC43A1;SLC16A10;SLC3A2;SLC1A5;SLC5A6;SLC25A32;SLC13A5;SLC25A11;SFXN5;ABCG2
cellular response to chemical stress (GO:0062197)	0.000493335	23.503	GPX1;TXNRD2;NUDT2;FANCC;ZFAND1;VRK2;FOXO3;SIRT2;PRDX3;RAD52;CHCHD2;PRDX5;CCS;RBM11
mitotic sister chromatid segregation (GO:0000070)	0.000546021	22.9251	BOD1;CDCA5;VPS4A;CDCA8;NCAPG;KIF22;NCAPH;NSL1;KIF18B;KIFC1;NUSAP1;CDK1;CHMP2A;KIF2C
regulation of viral release from host cell (GO:1902186)	0.000575386	53.4317	DDB1;VPS4A;CHMP2A;TRIM13;TRIM15;TRIM31
ubiquitin-dependent protein catabolic process via the multivesicular body sorting pathway (GO:0043162)	0.000575386	53.4317	VPS4A;VPS37D;UBAP1;STAM;UBAP1L;VPS25
microtubule cytoskeleton organization involved in mitosis (GO:1902850)	0.000655563	20.1001	CENPT;STIL;CDCA8;DYNLL1;NSL1;AURKA;PTPA;CENPF;INCENP;NUSAP1;TACC3;KIF2C;CENPN;BUB1;CENPQ;SPC25
chromatin remodeling at centromere (GO:0031055)	0.000857154	37.7843	CENPT;HELLS;CENPW;HJURP;OIP5;CENPN;CENPQ
mitotic nuclear division (GO:0140014)	0.00107299	22.8587	GOLGA2;TPX2;KIF18B;KIFC1;UBE2C;UBE2S;NUSAP1;CHMP2A;CDCA8;KLHDC8B;NSL1
negative regulation of phosphorylation (GO:0042326)	0.00114778	21.0298	PRDX3;PRNP;ANKLE2;IBTK;CDKN2C;TRAF3IP1;CHP1;DYNLL1;PTPN13;CBFA2T3;BMP7;ZBED3
diol biosynthetic process (GO:0034312)	0.00115627	53.772	DHFR;GCH1;SPR;SPHK2;SPHK1
preassembly of GPI anchor in ER membrane (GO:0016254)	0.00115627	53.772	PIGB;PIGQ;PIGF;PIGX;PIGH
modification-dependent protein catabolic process (GO:0019941)	0.00116084	15.158	UBE2H;RNF34;UBE2C;UHRF1;NEDD4L;RBX1;AURKA;DDB1;RNF167;SPSB2;RNF215;UBE2S;RNF217;UBC;PSMF1;ELOC;RNF150;BTRC;FBXO7;UBQLN4;ANAPC2
cellular protein modification process (GO:0006464)	0.00144362	9.76457	DYRK3;CCNF;DCAF8;PTPRH;WDR45;NAA80;TGM1;GOLGA2;DUSP12;RPS6KA5;PSMD5;PIM1;PIM3;NEK3;ELOC;MAP3K6;BTRC;FBXO7;TGM2;JMJD4;STRADB;COG3;FN3KRP;PPP2R5B;VRK2;PRKAB1;SIRT2;CDC25B;RBX1;KLHL42;KCTD7;DDB1;LATS2;CCNE1;DAD1;FAM20C;ULK1;PIGH;MTMR3;PPM1M;PDGFB;PDXP;ASB11;FUT2;TIMM50;AURKA;CST3;NUAK1;FUT7;MKNK1;PSMF1;ST3GAL1;PAK4;NEK4;WFS1;RHBDD1;PPP2R3B;BMX;HIPK1;PTPN13;FBXO30;SSH1;FAM220A;CUL4A;SPSB2;PDP2;WNK1;U…
tetrahydrobiopterin metabolic process (GO:0046146)	0.00154502	70.5315	DHFR;GCHFR;GCH1;SPR
mitochondrial respiratory chain complex assembly (GO:0033108)	0.0017135	18.7665	COX19;SURF1;TIMMDC1;NDUFA11;UQCC3;NDUFAF6;NDUFA3;TMEM126A;NDUFB2;TMEM126B;OMA1;TTC19
ubiquitin-dependent protein catabolic process (GO:0006511)	0.00182719	11.6634	RNF34;UHRF1;TGFB1I1;VPS4A;NEDD4L;AURKA;PSMD5;RNF215;RNF217;PSMF1;ELOC;RNF150;BTRC;FBXO7;UBQLN4;UBE2H;UBE2C;VPS37D;RAD23A;SIRT2;KLHL42;RBX1;DDB1;CUL4A;RNF167;SPSB2;UBE2S;TRIM13;UBAP1;UBAP1L;ANAPC2
positive regulation of nuclear division (GO:0051785)	0.00184311	34.3482	RGCC;PDGFB;NUSAP1;IGF2;SIRT2;AURKA
diol metabolic process (GO:0034311)	0.00199902	42.3546	GCHFR;GCH1;SPR;SPHK2;SPHK1
pteridine-containing compound biosynthetic process (GO:0042559)	0.00222418	116.39	DHFR;GCH1;SPR
regulation of response to reactive oxygen species (GO:1901031)	0.00222418	116.39	DHFR;GCH1;BMP7
regulation of superoxide metabolic process (GO:0090322)	0.00222418	116.39	DHFR;GCH1;BMP7
positive regulation of ubiquitin protein ligase activity (GO:1904668)	0.00222631	58.2289	GOLGA2;UBE2C;UBE2S;BTRC
negative regulation of phosphatase activity (GO:0010923)	0.00224784	31.7515	PPP1R15A;PTPA;SH2D4A;BOD1;ZCCHC9;CHP1
mitotic spindle organization (GO:0007052)	0.00225253	14.2014	CENPT;STIL;CDCA8;DYNLL1;NSL1;AURKA;GOLGA2;PTPA;TPX2;CENPF;INCENP;KIFC1;KIF2C;CENPN;BUB1;CENPQ;SPC25
negative regulation of dephosphorylation (GO:0035305)	0.0025568	37.9636	PPP1R15A;PTPA;SH2D4A;ZCCHC9;CHP1
macroautophagy (GO:0016236)	0.00268501	14.9829	MTMR3;VPS4A;VPS37D;YOD1;STAM;DYNLL1;PRKAB1;MAP1LC3A;ATG101;NBR1;CHMP2A;TOMM7;ULK1;VPS25
regulation of mitotic cell cycle phase transition (GO:1901990)	0.00284154	12.6538	UBE2C;DYNLL1;TUBB4B;TUBA4A;SIRT2;AURKA;DDB1;TPX2;CENPF;RGCC;PSMD5;UBE2S;CEP70;UBC;CDK1;CEP72;PSMF1;BTRC;ANAPC2
regulation of exit from mitosis (GO:0007096)	0.00288945	24.4304	RGCC;UBE2C;UBE2S;CDCA5;UBC;SIRT2;ANAPC2
CENP-A containing chromatin organization (GO:0061641)	0.00325362	27.3376	CENPT;CENPW;HJURP;OIP5;CENPN;CENPQ
CENP-A containing nucleosome assembly (GO:0034080)	0.00325362	27.3376	CENPT;CENPW;HJURP;OIP5;CENPN;CENPQ
regulation of cell cycle G2/M phase transition (GO:1902749)	0.00333064	16.2274	TPX2;DYRK3;CENPF;CEP70;CDK1;CEP72;DYNLL1;TUBB4B;GTSE1;TUBA4A;AURKA
mitotic metaphase plate congression (GO:0007080)	0.00356899	20.0359	KIFC1;BOD1;CDCA5;VPS4A;CHMP2A;CDCA8;KIF2C;KIF22
proteolysis involved in cellular protein catabolic process (GO:0051603)	0.00366334	16.7644	DDB1;RNF123;ZER1;CTSK;CLPP;RHBDD1;VPS4A;UBC;CTSW;OMA1
ammonium transport (GO:0015696)	0.0037479	79.8312	RHAG;AQP1;RHD
protection from non-homologous end joining at telomere (GO:0031848)	0.0037479	79.8312	DCLRE1B;DCLRE1A;TFIP11
regulation of hemoglobin biosynthetic process (GO:0046984)	0.0037479	79.8312	SLC25A37;SLC6A9;EIF2AK1
ribonucleoprotein complex disassembly (GO:0032988)	0.0037479	79.8312	DYRK3;TFIP11;ZFAND1
cellular nitrogen compound biosynthetic process (GO:0044271)	0.00386661	25.4519	GCHFR;CYB5R3;SPR;GCH1;SPHK2;SPHK1
cellular response to oxidative stress (GO:0034599)	0.00390715	13.3978	GPX1;TXNRD2;NUDT2;FANCC;ZFAND1;VRK2;FOXO3;SIRT2;PRDX3;RAD52;CHCHD2;PRDX5;CCS;RBM11
nucleotide-excision repair, DNA duplex unwinding (GO:0000717)	0.00399692	30.9869	CUL4A;DDB1;UBC;GTF2H3;RBX1
protein dephosphorylation (GO:0006470)	0.00410202	12.7412	PPP1R15A;MTMR3;PPM1M;PPP2R5B;PDXP;PPP2R3B;PTPRH;PTPN13;TIMM50;SSH1;FAM220A;DUSP22;DUSP12;PDP2;BTRC
DNA repair (GO:0006281)	0.00428958	10.0198	H2AX;RPAIN;DCLRE1B;DCLRE1A;CDCA5;BRCA1;EME1;UBC;POLI;ATRIP;PMS1;LIG1;GADD45A;RFC2;FANCC;RAD23A;GTF2H3;HINFP;DDB1;RAD52;FAM111A;CDK1;TRIP13;UBE2V1;HROB;BAP1
cellular amide metabolic process (GO:0043603)	0.00491504	12.9713	ACBD6;SLC46A1;ABHD4;ABCB9;CLN8;SLC5A6;DHFR;FUT7;MTHFD2;THEM4;SLC25A32;ST3GAL1;THOP1
nitric oxide biosynthetic process (GO:0006809)	0.00544486	36.1414	GCHFR;CYB5R3;GCH1;SPR
negative regulation of mitochondrial fusion (GO:0010637)	0.00577473	58.9199	TFRC;BNIP3;OMA1
water homeostasis (GO:0030104)	0.00577473	58.9199	AQP9;NEDD4L;AQP1
glycerophospholipid metabolic process (GO:0006650)	0.00642253	13.789	PIGB;SMPD4;PIGQ;GDE1;PDXP;GPCPD1;PLCB1;PIGF;PIGX;PIGH
chromosome condensation (GO:0030261)	0.00657825	17.6725	INCENP;CDCA5;NUSAP1;CDK1;NCAPG;ACIN1;NCAPH
nitric oxide metabolic process (GO:0046209)	0.00697616	31.553	GCHFR;CYB5R3;GCH1;SPR
interleukin-1-mediated signaling pathway (GO:0070498)	0.0071899	12.5102	EGR1;RPS6KA5;PSMD5;IL1R1;TNIP2;UBC;UBE2V1;PSMF1;BTRC;PLCB1;RBX1
regulation of cyclin-dependent protein serine/threonine kinase activity (GO:0000079)	0.00763347	12.9459	HEXIM2;LATS2;CDKN2C;RGCC;CCNI;CCNE1;GADD45A;CCNF;PDGFB;CNPPD1
cellular response to organic cyclic compound (GO:0071407)	0.00823785	10.2125	EGR1;DMTN;AQP9;RORC;PDGFB;PDXP;BRCA1;ADCY1;AQP1;SSH1;FAM210B;CDH1;SLC26A3;TGM2;CCDC62
mitochondrion disassembly (GO:0061726)	0.0082767	18.2994	MAP1LC3A;CTSK;BNIP3;ULK1;WDR45;FBXO7
kinetochore assembly (GO:0051382)	0.00834241	45.5932	CENPT;CENPF;CENPW
regulation of cellular response to oxidative stress (GO:1900407)	0.00834241	45.5932	DHFR;GCH1;BMP7
global genome nucleotide-excision repair (GO:0070911)	0.00846301	21.6723	CUL4A;DDB1;UBC;GTF2H3;RBX1
protein autoprocessing (GO:0016540)	0.0087669	27.7841	AFG3L2;FAM111A;PIDD1;OMA1
vascular transport (GO:0010232)	0.00901326	12.1654	SLC5A6;SLC22A5;SLC16A1;SLC44A1;TFRC;SLC6A9;LEPR;SLC1A5;SLC29A1;ABCG2
nucleotide-excision repair, DNA incision, 5'-to lesion (GO:0006296)	0.00947038	17.2106	CUL4A;DDB1;RFC2;UBC;GTF2H3;RBX1
platelet degranulation (GO:0002576)	0.00978131	10.2783	CFD;ITIH4;SERPINF2;PDGFB;IGF2;VEGFB;CTSW;TUBA4A;SELP;CLEC3B;SELENOP;HABP4;PF4
cellular response to DNA damage stimulus (GO:0006974)	0.00994218	7.70475	H2AX;RPAIN;PPP1R15A;STXBP4;MCM10;BRCA1;PIDD1;POLI;ATRIP;UBQLN4;MOAP1;LIG1;NEK4;GADD45A;RFC2;AKTIP;FANCC;GTF2H3;HINFP;DDB1;CUL4A;RAD52;FAM111A;CDK1;HROB;EPHA2;BCL2L1;OTUB1
mitotic chromosome condensation (GO:0007076)	0.00996754	19.9768	CDCA5;NUSAP1;CDK1;NCAPG;NCAPH
protein export from nucleus (GO:0006611)	0.00996754	19.9768	EGR2;ANKLE1;STRADB;CHP1;XPO7
transport across blood-brain barrier (GO:0150104)	0.0105762	11.4418	SLC5A6;SLC22A5;SLC16A1;SLC44A1;TFRC;SLC6A9;LEPR;SLC1A5;SLC29A1;ABCG2
histone exchange (GO:0043486)	0.0107819	16.2078	CENPT;CENPW;HJURP;OIP5;CENPN;CENPQ
positive regulation of nitric-oxide synthase activity (GO:0051000)	0.010833	24.6456	DHFR;SCARB1;GCH1;NOS1AP
iron ion transmembrane transport (GO:0034755)	0.0114791	36.472	SLC25A37;ABCB6;SLC11A2
telomere maintenance in response to DNA damage (GO:0043247)	0.0114791	36.472	DCLRE1B;DCLRE1A;TFIP11
amide transport (GO:0042886)	0.0116457	18.4621	SLC5A6;SLC46A1;SLC25A32;ABCB9;ABCG2
positive regulation of fibroblast proliferation (GO:0048146)	0.0116457	18.4621	SPHK1;PDGFB;MIF;WNT2;AQP1
sulfur compound transport (GO:0072348)	0.0116457	18.4621	SLC5A6;SLC25A26;SLC25A19;SLC25A11;ABCG2
organic hydroxy compound biosynthetic process (GO:1901617)	0.0116796	13.8293	CYP27A1;HSD3B7;AMACR;FAXDC2;ALOX15;PMVK;DHCR7
DNA replication-independent nucleosome assembly (GO:0006336)	0.0122168	15.2823	CENPT;CENPW;HJURP;OIP5;CENPN;CENPQ
nucleotide-excision repair, DNA incision (GO:0033683)	0.0122168	15.2823	CUL4A;DDB1;RFC2;UBC;GTF2H3;RBX1
regulation of nitric-oxide synthase activity (GO:0050999)	0.0122168	15.2823	DHFR;SCARB1;SPR;GCH1;NOS1AP;CYGB
nucleic acid phosphodiester bond hydrolysis (GO:0090305)	0.012265	11.4662	DDB1;CUL4A;ANKLE1;SPO11;RFC2;UBC;DXO;GTF2H3;RBX1
nitrogen compound transport (GO:0071705)	0.0124707	9.10676	SLC22A5;ABCB6;SLC44A1;AQP9;SLC43A1;SLC16A10;SLC3A2;SLC1A5;AQP1;CENPF;KIF3A;CHMP2A;RHAG;ABCG2
folic acid metabolic process (GO:0046655)	0.0131887	22.0012	DHFR;SLC46A1;MTHFD2;SLC25A32
glycerolipid catabolic process (GO:0046503)	0.0131887	22.0012	SMPD4;GDE1;GPCPD1;MGLL
dicarboxylic acid transport (GO:0006835)	0.0135061	17.1031	SLC46A1;PRAF2;GIPC1;SLC25A32;SLC13A5
nucleotide-excision repair, preincision complex assembly (GO:0006294)	0.0135061	17.1031	CUL4A;DDB1;UBC;GTF2H3;RBX1
autophagy of mitochondrion (GO:0000422)	0.0137809	14.4264	MAP1LC3A;CTSK;BNIP3;ULK1;WDR45;FBXO7
mitochondrion organization (GO:0007005)	0.0146502	8.13737	TIMM9;BNIP3;OMA1;HIGD1A;TIMM50;NIPSNAP2;TRAK2;PRDX3;AFG3L2;CHCHD2;MSTO1;FMC1;TOMM7;SLIRP;FBXO7;BCL2L1
positive regulation of viral release from host cell (GO:1902188)	0.0152044	29.9036	DDB1;VPS4A;CHMP2A
regulation of mitochondrial fusion (GO:0010635)	0.0152044	29.9036	TFRC;BNIP3;OMA1
hexose metabolic process (GO:0019318)	0.0154794	13.6334	PMM1;ADPGK;HECTD4;ALDOC;OMA1;GALK1
multivesicular body assembly (GO:0036258)	0.0155566	15.879	VPS4A;CHMP2A;VPS37D;STAM;VPS25
folic acid-containing compound metabolic process (GO:0006760)	0.0158467	19.7502	DHFR;SLC46A1;MTHFD2;SLC25A32
organic cation transport (GO:0015695)	0.0158467	19.7502	SLC25A26;SLC22A5;SLC44A1;SLC25A19
multivesicular body organization (GO:0036257)	0.0178047	14.7725	VPS4A;CHMP2A;VPS37D;STAM;VPS25
anion transmembrane transport (GO:0098656)	0.0182031	10.3719	SLC5A6;SLC25A38;SLC6A9;SLC25A19;PRAF2;SLC3A2;SLC13A5;SLC25A11
hydrogen peroxide catabolic process (GO:0042744)	0.0188179	17.8168	PRDX3;PRDX5;GPX1;PRDX4
nucleotide-excision repair, DNA incision, 3'-to lesion (GO:0006295)	0.0188179	17.8168	CUL4A;DDB1;GTF2H3;RBX1
nucleotide-excision repair, preincision complex stabilization (GO:0006293)	0.0188179	17.8168	CUL4A;DDB1;GTF2H3;RBX1
regulation of cholesterol metabolic process (GO:0090181)	0.0188179	17.8168	SEC14L2;LPCAT3;FMO5;TTC39B
regulation of ubiquitin protein ligase activity (GO:1904666)	0.0188179	17.8168	GOLGA2;UBE2C;UBE2S;BTRC
interstrand cross-link repair (GO:0036297)	0.0191612	11.0077	DCLRE1B;DCLRE1A;EME1;UBC;FANCC;HROB;ATRIP
exit from mitosis (GO:0010458)	0.0195304	24.9898	UBE2C;UBE2S;CHMP2A
gas transport (GO:0015669)	0.0195304	24.9898	RHAG;CYGB;AQP1
regulation of alcohol biosynthetic process (GO:1902930)	0.0195304	24.9898	SEC14L2;LPCAT3;CLCN2
GPI anchor biosynthetic process (GO:0006506)	0.0202572	13.7689	PIGB;PIGQ;PIGF;PIGX;PIGH
cation transmembrane transport (GO:0098655)	0.0214315	11.5751	SLC25A38;SLC22A5;SLC6A9;SLC25A19;SLC3A2;RHAG
membrane lipid metabolic process (GO:0006643)	0.0221114	16.143	SPHK2;SPHK1;MGST2;FUT2
negative regulation of phosphate metabolic process (GO:0045936)	0.0221114	16.143	ANKLE2;CDKN2C;DYNLL1;BMP7
carbon dioxide transport (GO:0015670)	0.0225752	48.1068	RHAG;AQP1
cellular response to indole-3-methanol (GO:0071681)	0.0225752	48.1068	CDH1;BRCA1
deoxyribonucleotide metabolic process (GO:0009262)	0.0225752	48.1068	RRM1;RRM2
establishment of protein localization to vacuole (GO:0072666)	0.0225752	48.1068	STAM;VPS25
exocyst localization (GO:0051601)	0.0225752	48.1068	EXOC3L4;EXOC3
folate transmembrane transport (GO:0098838)	0.0225752	48.1068	SLC46A1;SLC25A32
oxaloacetate transport (GO:0015729)	0.0225752	48.1068	SLC13A5;SLC25A11
positive regulation of histone H3-K9 acetylation (GO:2000617)	0.0225752	48.1068	SPHK2;BRCA1
positive regulation of leukocyte tethering or rolling (GO:1903238)	0.0225752	48.1068	SELP;FUT7
protein transport to vacuole involved in ubiquitin-dependent protein catabolic process via the multivesicular body sorting pathway (GO:0043328)	0.0225752	48.1068	STAM;VPS25
regulation of glomerular mesangial cell proliferation (GO:0072124)	0.0225752	48.1068	PDGFB;BMP7
regulation of phosphatidylinositol biosynthetic process (GO:0010511)	0.0225752	48.1068	PDGFB;HTR2A
response to indole-3-methanol (GO:0071680)	0.0225752	48.1068	CDH1;BRCA1
RNA import into mitochondrion (GO:0035927)	0.0225752	48.1068	TST;MRPL18
rRNA transport (GO:0051029)	0.0225752	48.1068	TST;MRPL18
Schwann cell differentiation (GO:0014037)	0.0225752	48.1068	EGR2;ERBB3
stress granule disassembly (GO:0035617)	0.0225752	48.1068	DYRK3;ZFAND1
sulfide oxidation (GO:0019418)	0.0225752	48.1068	TSTD1;ETHE1
sulfide oxidation, using sulfide:quinone oxidoreductase (GO:0070221)	0.0225752	48.1068	TSTD1;ETHE1
vitamin D3 metabolic process (GO:0070640)	0.0225752	48.1068	CYP27A1;CYP2R1
regulation of mitotic nuclear division (GO:0007088)	0.0229254	10.087	RGCC;NUSAP1;PDGFB;IGF2;PDXP;BMP7;AURKA
intracellular sterol transport (GO:0032366)	0.0244627	21.2029	TSPO2;VPS4A;SERAC1
kinetochore organization (GO:0051383)	0.0244627	21.2029	CENPT;CENPF;CENPW
pteridine-containing compound metabolic process (GO:0042558)	0.0244627	21.2029	GCHFR;GCH1;SPR
regulation of cell aging (GO:0090342)	0.0244627	21.2029	NUAK1;NEK4;MIF
mitochondrial respiratory chain complex I assembly (GO:0032981)	0.0249864	9.66325	TIMMDC1;NDUFA11;NDUFAF6;NDUFA3;TMEM126A;NDUFB2;TMEM126B
NADH dehydrogenase complex assembly (GO:0010257)	0.0249864	9.66325	TIMMDC1;NDUFA11;NDUFAF6;NDUFA3;TMEM126A;NDUFB2;TMEM126B
negative regulation of hydrolase activity (GO:0051346)	0.0249864	9.66325	GPSM1;GCHFR;CST3;SH2D4A;WNK1;ZCCHC9;CHP1
nucleotide-excision repair, DNA damage recognition (GO:0000715)	0.0257349	14.6837	CUL4A;DDB1;UBC;RBX1
positive regulation of histone acetylation (GO:0035066)	0.0257349	14.6837	RPS6KA5;TADA2A;SPHK2;BRCA1
negative regulation of mitochondrion organization (GO:0010823)	0.0257999	12.0229	GPX1;TFRC;BNIP3;OMA1;BCL2L1
organelle disassembly (GO:1903008)	0.0257999	12.0229	GOLGA2;DYRK3;CDK1;ULK1;ZFAND1
sister chromatid segregation (GO:0000819)	0.0257999	12.0229	KIF18B;KIFC1;NUSAP1;CDCA8;NSL1
erythrocyte differentiation (GO:0030218)	0.0261593	10.4248	SLC25A38;DYRK3;TSPO2;DMTN;ACIN1;AHSP
transcription-coupled nucleotide-excision repair (GO:0006283)	0.0289561	8.32101	DDB1;CUL4A;LIG1;RFC2;UBC;POLR2F;GTF2H3;RBX1
amino acid import across plasma membrane (GO:0089718)	0.0296941	13.4034	TSPO2;SLC6A9;SLC3A2;SLC1A5
leukotriene metabolic process (GO:0006691)	0.0296941	13.4034	CPA1;ALOX15;DPEP2;MGST2
nucleotide-binding domain, leucine rich repeat containing receptor signaling pathway (GO:0035872)	0.0296941	13.4034	RNF34;UBC;UBE2V1;AAMP
G2/M transition of mitotic cell cycle (GO:0000086)	0.0297058	6.83424	PPME1;CEP70;KDM8;CDK1;CEP72;BTRC;DYNLL1;PLCB1;TUBB4B;TUBA4A;CDC25B;AURKA
cellular copper ion homeostasis (GO:0006878)	0.030001	18.2143	COX19;PRNP;ABCB6
manganese ion transport (GO:0006828)	0.030001	18.2143	TRPC1;SLC11A2;SLC30A10
positive regulation of glycoprotein biosynthetic process (GO:0010560)	0.030001	18.2143	GOLGA2;CHP1;PLCB1
positive regulation of long-term synaptic potentiation (GO:1900273)	0.030001	18.2143	RELN;ADCY1;SHISA7
cell cycle G2/M phase transition (GO:0044839)	0.0312754	6.67722	PPME1;CEP70;KDM8;CDK1;CEP72;BTRC;DYNLL1;PLCB1;TUBB4B;TUBA4A;CDC25B;AURKA
regulation of proteasomal ubiquitin-dependent protein catabolic process (GO:0032434)	0.0313863	7.18576	ZER1;GIPC1;RNF217;GNA12;RAD23A;HSPBP1;CBFA2T3;UBQLN4;SIRT2;RBX1
cellular response to alcohol (GO:0097306)	0.0315323	9.41836	GRAMD1C;ADAM15;CDH1;SPHK2;ADCY1;BRCA1
positive regulation of mitotic nuclear division (GO:0045840)	0.0322272	10.5621	RGCC;PDGFB;NUSAP1;IGF2;AURKA
transferrin transport (GO:0033572)	0.0322272	10.5621	STEAP3;TFRC;ATP6AP1;MCOLN1;ATP6V0A1
aromatic amino acid transport (GO:0015801)	0.0327507	32.5371	SLC16A10;SLC3A2
centromeric sister chromatid cohesion (GO:0070601)	0.0327507	32.5371	BOD1;BUB1
cholesterol import (GO:0070508)	0.0327507	32.5371	SCARB1;STARD5
free ubiquitin chain polymerization (GO:0010994)	0.0327507	32.5371	UBE2C;UBE2S
galactose catabolic process (GO:0019388)	0.0327507	32.5371	GALE;GALK1
GDP-mannose metabolic process (GO:0019673)	0.0327507	32.5371	GMDS;PMM1
glycosylceramide metabolic process (GO:0006677)	0.0327507	32.5371	NAGA;ST6GALNAC3
maintenance of DNA methylation (GO:0010216)	0.0327507	32.5371	HELLS;UHRF1
melanosome assembly (GO:1903232)	0.0327507	32.5371	TRAPPC6A;ABCB6
peptidyl-diphthamide biosynthetic process from peptidyl-histidine (GO:0017183)	0.0327507	32.5371	DPH2;DPH6
peptidyl-diphthamide metabolic process (GO:0017182)	0.0327507	32.5371	DPH2;DPH6
positive regulation of hemoglobin biosynthetic process (GO:0046985)	0.0327507	32.5371	SLC25A37;SLC6A9
positive regulation of protein glycosylation (GO:0060050)	0.0327507	32.5371	GOLGA2;CHP1
sterol import (GO:0035376)	0.0327507	32.5371	SCARB1;STARD5
tRNA pseudouridine synthesis (GO:0031119)	0.0327507	32.5371	PUS7;PUSL1
proteasome-mediated ubiquitin-dependent protein catabolic process (GO:0043161)	0.0327783	5.29282	RNF34;UBE2C;WFS1;CCNF;NEDD4L;YOD1;RAD23A;SIRT2;KLHL42;RBX1;AURKA;DDB1;CUL4A;AMN1;SPSB2;PSMD5;UBE2S;UBC;TRIM13;CDK1;PSMF1;BTRC;DCAF12;ANAPC2
peripheral nervous system development (GO:0007422)	0.0339934	12.2737	GSTM3;EGR2;NFASC;ERBB3
protein ubiquitination (GO:0016567)	0.0347245	4.75035	RNF34;UHRF1;CCNF;NEDD4L;KLHL12;ASB11;BRCA1;PSMD5;RNF217;UBC;PSMF1;ELOC;BTRC;FBXO7;MARCHF3;UBE2H;UBE2C;AKTIP;PEX12;FBXO30;RBX1;KLHL42;DDB1;CUL4A;RNF167;SPSB2;UBE2S;TRIM13;TRIM58;UBE2O;TRIM15;UBE2V1;TRIM31;TRIM10;THOP1;ASB1
water-soluble vitamin metabolic process (GO:0006767)	0.0357045	7.48227	SLC5A6;DHFR;SLC46A1;CYB5R3;MTHFD2;SLC25A19;SLC25A32;MMADHC
positive regulation of exocytosis (GO:0045921)	0.035783	9.91972	ATP6AP1;RAB3D;VPS4A;CHMP2A;STAM
intracellular cholesterol transport (GO:0032367)	0.03614	15.8091	TSPO2;VPS4A;SERAC1
positive regulation of exosomal secretion (GO:1903543)	0.03614	15.8091	VPS4A;CHMP2A;STAM
regulation of G2/M transition of mitotic cell cycle (GO:0010389)	0.0362265	6.06168	DYNLL1;TUBB4B;TUBA4A;CDC25B;RBX1;AURKA;TPX2;CENPF;PSMD5;CEP70;CDK1;CEP72;PSMF1
regulated exocytosis (GO:0045055)	0.0366979	5.7453	CFD;ITIH4;SERPINF2;PDGFB;IGF2;VEGFB;CTSW;TUBA4A;RIMS2;SELP;SYNGR1;CLEC3B;SELENOP;HABP4;PF4
nucleotide-excision repair (GO:0006289)	0.0372663	6.61256	DDB1;CUL4A;LIG1;RFC2;UBC;POLR2F;FANCC;RAD23A;GTF2H3;RBX1
iron ion transport (GO:0006826)	0.0375769	8.53323	STEAP3;TFRC;ATP6AP1;SLC11A2;MCOLN1;ATP6V0A1
DNA duplex unwinding (GO:0032508)	0.0408578	8.13033	DDB1;CUL4A;MCMDC2;UBC;GTF2H3;RBX1
heme catabolic process (GO:0042167)	0.0428702	13.8418	BLVRB;BLVRA;ABCG2
porphyrin-containing compound catabolic process (GO:0006787)	0.0428702	13.8418	BLVRB;BLVRA;ABCG2
dephosphorylation (GO:0016311)	0.0433731	5.56777	MTMR3;PPM1M;PPP2R5B;PDXP;PPP2R3B;PTPRH;PTPN13;TIMM50;SSH1;FAM220A;DUSP12;PDP2;BTRC
protein monoubiquitination (GO:0006513)	0.0435938	8.78177	UHRF1;UBE2O;KLHL12;PEX12;RBX1
regulation of protein tyrosine kinase activity (GO:0061097)	0.0435938	8.78177	PRNP;RELN;ERBB3;HYAL2;PDGFB
L-alpha-amino acid transmembrane transport (GO:1902475)	0.0436209	10.3789	SLC25A38;SLC6A9;PRAF2;SLC3A2
cellular ion homeostasis (GO:0006873)	0.0443518	23.7198	RHAG;SLC4A1
creatine metabolic process (GO:0006600)	0.0443518	23.7198	GAMT;CKB
definitive hemopoiesis (GO:0060216)	0.0443518	23.7198	LYL1;HIPK1
glycerol transport (GO:0015793)	0.0443518	23.7198	AQP9;AQP1
Golgi disassembly (GO:0090166)	0.0443518	23.7198	GOLGA2;CDK1
hexose catabolic process (GO:0019320)	0.0443518	23.7198	GALE;GALK1
polyamine biosynthetic process (GO:0006596)	0.0443518	23.7198	SMOX;PAOX
positive regulation of phospholipid biosynthetic process (GO:0071073)	0.0443518	23.7198	CHP1;HTR2A
purine ribonucleoside metabolic process (GO:0046128)	0.0443518	23.7198	ENPP4;NT5C2
regulation by virus of viral protein levels in host cell (GO:0046719)	0.0443518	23.7198	DDB1;IFIT1
regulation of ketone biosynthetic process (GO:0010566)	0.0443518	23.7198	EGR1;CLCN2
selenocysteine incorporation (GO:0001514)	0.0443518	23.7198	EEFSEC;TRNAU1AP
succinate transport (GO:0015744)	0.0443518	23.7198	SLC13A5;SLC25A11
translational readthrough (GO:0006451)	0.0443518	23.7198	EEFSEC;TRNAU1AP
vascular wound healing (GO:0061042)	0.0443518	23.7198	MCAM;GATA2
positive regulation of cell cycle (GO:0045787)	0.0461316	6.96181	TGM1;RGCC;SPHK1;PDGFB;ASNS;RAD23A;CDC25B
regulation of cell cycle phase transition (GO:1901987)	0.0479808	6.06585	DDB1;PSMD5;UBE2C;UBE2S;CDK1;PSMF1;BTRC;GTSE1;ANAPC2
GPI anchor metabolic process (GO:0006505)	0.0489501	9.57994	PIGB;PIGQ;PIGF;PIGH
neutral amino acid transport (GO:0015804)	0.0489501	9.57994	SLC6A9;SLC43A1;SLC3A2;SLC1A5
positive regulation of monooxygenase activity (GO:0032770)	0.0489501	9.57994	DHFR;SCARB1;GCH1;NOS1AP
regulation of phosphatase activity (GO:0010921)	0.0489501	9.57994	PTPA;SH2D4A;ZCCHC9;CHP1
regulation of small molecule metabolic process (GO:0062012)	0.0489501	9.57994	RORC;ADIPOR1;FMO5;TTC39B
negative regulation of protein modification process (GO:0031400)	0.0491688	6.29889	PPP1R15A;PTPA;PRNP;IBTK;TRAF3IP1;CHP1;PTPN13;ZBED3

## Sheet: F1. GO_Down
GO Biological Process	P-value	Combined Score	Genes
cellular response to purine-containing compound (GO:0071415)	2.6552e-06	369.607	RYR1;TRPM2;GSTM2;P2RY6;P2RY1;SLC8A1
cardiolipin biosynthetic process (GO:0032049)	0.000189587	218.886	PGS1;PLSCR3;TAMM41;PLA2G6
release of sequestered calcium ion into cytosol by endoplasmic reticulum (GO:1903514)	0.000189587	218.886	RYR1;CCL3;FASLG;CCR5
negative regulation of pinocytosis (GO:0048550)	0.00114159	194.479	CAV1;NR1H3;PROM2
release of sequestered calcium ion into cytosol by sarcoplasmic reticulum (GO:0014808)	0.00219859	117.105	RYR1;CCL3;CCR5
phosphatidylglycerol biosynthetic process (GO:0006655)	0.000629728	112.925	PGS1;PLSCR3;TAMM41;PLA2G6
mitochondrial translation (GO:0032543)	4.20749e-08	82.3933	MRPS28;GADD45GIP1;GFM1;MRPS16;MRPS36;MRPS22;MRPL27;MRPS21;QRSL1;MRPL35;MRPL46;MRPS6;MRPL21;MRPL43;MRPL54;MRPL22;MTRF1;MRPL2;MRPL1;CHCHD1;EARS2
cation homeostasis (GO:0055080)	0.00370535	80.3335	SLC7A8;COX11;SLC4A11
cellular response to caffeine (GO:0071313)	0.00370535	80.3335	RYR1;GSTM2;SLC8A1
response to caffeine (GO:0031000)	0.00370535	80.3335	RYR1;GSTM2;SLC8A1
mitochondrial translational elongation (GO:0070125)	3.23186e-07	73.3486	MRPS28;GADD45GIP1;GFM1;MRPS16;MRPS36;MRPS22;MRPL27;MRPS21;MRPL35;MRPL46;MRPS6;MRPL43;MRPL54;MRPL21;MRPL22;MRPL2;MRPL1;CHCHD1
mitochondrial translational termination (GO:0070126)	3.23186e-07	73.3486	MRPS28;GADD45GIP1;MRPS16;MRPS36;MRPS22;MRPL27;MRPS21;MRPL35;MRPL46;MRPS6;MRPL43;MRPL54;MRPL21;MRPL22;MRPL2;MTRF1;MRPL1;CHCHD1
RNA phosphodiester bond hydrolysis, endonucleolytic (GO:0090502)	0.000598939	71.1111	ZC3H12C;POP1;LACTB2;RPP40;ZC3H12A
tRNA modification (GO:0006400)	2.97739e-06	67.4161	TRUB1;PUS10;METTL1;PUS1;THUMPD2;CDKAL1;NSUN6;MTO1;DTWD2;DTWD1;CTU1;TRMT5;LCMT2;TRMT61A
translational termination (GO:0006415)	1.04883e-06	61.4842	MRPS28;GADD45GIP1;MRPS16;MRPS36;MRPS22;MRPL27;MRPS21;MRPL35;MRPL46;MRPS6;MRPL43;MRPL54;MRPL21;MRPL22;MRPL2;MTRF1;MRPL1;CHCHD1
translational elongation (GO:0006414)	8.03413e-07	60.748	MRPS28;GADD45GIP1;GFM1;MRPS16;MRPS36;MRPS22;MRPL27;MRPS21;MRPL35;MRPL46;MRPS6;MRPL21;MRPL43;MRPL54;MRPL22;MRPL2;MRPL1;MTRES1;CHCHD1
anterograde axonal protein transport (GO:0099641)	0.00571004	59.299	KIF5C;KIF5A;RAB27B
axo-dendritic protein transport (GO:0099640)	0.00571004	59.299	KIF5C;KIF5A;RAB27B
protein localization to presynapse (GO:1905383)	0.00571004	59.299	KIF5C;KIF5A;RAB27B
pyrimidine-containing compound metabolic process (GO:0072527)	0.00219373	58.6171	TPK1;ENPP3;DCK;TYMP
tRNA processing (GO:0008033)	1.31999e-05	55.2182	TRUB1;POP1;METTL1;RPP40;CDKAL1;NSUN6;TSEN54;DTWD2;DTWD1;CTU1;CLP1;LCMT2;TRMT61A
RNA modification (GO:0009451)	2.32318e-05	53.6272	DTWD2;TRUB1;DTWD1;CTU1;METTL1;TSR3;CDKAL1;NSUN6;LCMT2;TFB1M;TRMT61A;JMJD6
regulation of oxidoreductase activity (GO:0051341)	0.00304472	49.3117	GZMA;ABL2;NOD2;ECSIT
tRNA 5'-leader removal (GO:0001682)	0.00304472	49.3117	POP1;RPP40;RPP14;RPP25
anterograde dendritic transport (GO:0098937)	0.022404	48.4075	KIF5C;KIF5A
anterograde dendritic transport of neurotransmitter receptor complex (GO:0098971)	0.022404	48.4075	KIF5C;KIF5A
caveola assembly (GO:0070836)	0.022404	48.4075	CAV1;PACSIN2
caveolin-mediated endocytosis (GO:0072584)	0.022404	48.4075	CAV1;PACSIN2
DNA ligation involved in DNA repair (GO:0051103)	0.022404	48.4075	POLB;LIG4
endothelial cell apoptotic process (GO:0072577)	0.022404	48.4075	BMPR2;DAB2IP
heparin metabolic process (GO:0030202)	0.022404	48.4075	ANGPT1;IDUA
histone H4-K20 methylation (GO:0034770)	0.022404	48.4075	SETD4;BEND3
histone H4-K20 trimethylation (GO:0034773)	0.022404	48.4075	SETD4;BEND3
left/right axis specification (GO:0070986)	0.022404	48.4075	AHI1;PKD1L1
negative regulation of lipid transport (GO:0032369)	0.022404	48.4075	NR1H3;ITGAV
negative regulation of mast cell activation involved in immune response (GO:0033007)	0.022404	48.4075	ENPP3;LGALS9
positive regulation of blood-brain barrier permeability (GO:1905605)	0.022404	48.4075	TJP1;ANGPT1
positive regulation of dendritic cell differentiation (GO:2001200)	0.022404	48.4075	LGALS9;AGER
positive regulation of protein catabolic process in the vacuole (GO:1904352)	0.022404	48.4075	RNF128;LRP2
pyrimidine nucleotide metabolic process (GO:0006220)	0.022404	48.4075	ENPP3;DCK
regulation of integrin biosynthetic process (GO:0045113)	0.022404	48.4075	AR;TMEFF2
regulation of natural killer cell differentiation (GO:0032823)	0.022404	48.4075	PRDM1;GAS6
regulation of receptor catabolic process (GO:2000644)	0.022404	48.4075	PTPN1;DTX3L
regulation of vascular associated smooth muscle contraction (GO:0003056)	0.022404	48.4075	CHRM3;ZDHHC21
renal tubule development (GO:0061326)	0.022404	48.4075	COL4A1;MTSS1
retina vasculature development in camera-type eye (GO:0061298)	0.022404	48.4075	ACVRL1;BMPR2
vascular endothelial growth factor receptor-2 signaling pathway (GO:0036324)	0.022404	48.4075	DAB2IP;KDR
collagen-activated signaling pathway (GO:0038065)	0.00825021	45.8929	COL1A1;ITGA2;ITGA11
mitochondrial tRNA modification (GO:0070900)	0.00825021	45.8929	PUS1;TRMT5;MTO1
regulation of pinocytosis (GO:0048548)	0.00825021	45.8929	CAV1;NR1H3;PROM2
cardiolipin metabolic process (GO:0032048)	0.00409609	42.1063	PGS1;PLSCR3;TAMM41;PLA2G6
regulation of T-helper 17 cell differentiation (GO:2000319)	0.0113539	36.7165	TBX21;ZC3H12A;NFKBID
rRNA pseudouridine synthesis (GO:0031118)	0.0113539	36.7165	RPUSD1;TSR3;NAF1
sarcoplasmic reticulum calcium ion transport (GO:0070296)	0.0113539	36.7165	RYR1;CCL3;CCR5
tRNA 5'-end processing (GO:0099116)	0.00536779	36.394	POP1;RPP40;RPP14;RPP25
tRNA methylation (GO:0030488)	0.00122676	33.3472	METTL1;TRMT5;THUMPD2;LCMT2;NSUN6;MTO1;TRMT61A
3'-phosphoadenosine 5'-phosphosulfate biosynthetic process (GO:0050428)	0.0325068	32.7464	SLC35B2;PAPSS2
activation of transmembrane receptor protein tyrosine kinase activity (GO:0007171)	0.0325068	32.7464	ANGPT1;NRG1
cell junction disassembly (GO:0150146)	0.0325068	32.7464	CX3CR1;C1QC
chondrocyte development (GO:0002063)	0.0325068	32.7464	BMPR2;SULF1
enzyme-directed rRNA pseudouridine synthesis (GO:0000455)	0.0325068	32.7464	RPUSD1;TSR3
glomerulus vasculature development (GO:0072012)	0.0325068	32.7464	ANGPT1;TEK
negative regulation of mast cell activation (GO:0033004)	0.0325068	32.7464	ENPP3;CD300LF
negative regulation of myeloid leukocyte mediated immunity (GO:0002887)	0.0325068	32.7464	CX3CR1;LGALS9
nephric duct morphogenesis (GO:0072178)	0.0325068	32.7464	AHI1;GATA3
plasma membrane raft assembly (GO:0044854)	0.0325068	32.7464	CAV1;PACSIN2
positive regulation of anion transport (GO:1903793)	0.0325068	32.7464	CEBPB;ABCB11
positive regulation of extrinsic apoptotic signaling pathway via death domain receptors (GO:1902043)	0.0325068	32.7464	TIMP3;ATF3
positive regulation of gap junction assembly (GO:1903598)	0.0325068	32.7464	CNTNAP2;CAV1
purine ribonucleoside bisphosphate biosynthetic process (GO:0034036)	0.0325068	32.7464	SLC35B2;PAPSS2
regulation of protein targeting (GO:1903533)	0.0325068	32.7464	PINK1;PARL
snoRNA localization (GO:0048254)	0.0325068	32.7464	ZNHIT3;PRPF31
tRNA pseudouridine synthesis (GO:0031119)	0.0325068	32.7464	PUS10;PUS1
RNA phosphodiester bond hydrolysis (GO:0090501)	0.00220277	31.9925	TOE1;ZC3H12C;POP1;LACTB2;ZC3H12A;RNASE4
peptidyl-lysine monomethylation (GO:0018026)	0.0150408	30.108	SETD4;SETD7;EEF1AKMT2
positive regulation of DNA-dependent DNA replication (GO:2000105)	0.0150408	30.108	CDC7;SSBP1;E2F8
maturation of 5.8S rRNA (GO:0000460)	0.00864555	27.9841	NSA2;MAK16;MTREX;WDR12
response to purine-containing compound (GO:0014074)	0.00864555	27.9841	RYR1;TRPM2;P2RY6;P2RY1
carnitine metabolic process (GO:0009437)	0.0193232	25.1637	TMLHE;ACADL;CPT2
double-strand break repair via break-induced replication (GO:0000727)	0.0193232	25.1637	GINS4;CDC7;MCM6
nucleoside catabolic process (GO:0009164)	0.0193232	25.1637	NT5E;DERA;TYMP
nucleotide-sugar metabolic process (GO:0009225)	0.0193232	25.1637	EXTL2;FUT8;GFPT2
positive regulation of ubiquitin protein ligase activity (GO:1904668)	0.0193232	25.1637	CDC20;GORASP1;CDC14B
positive regulation of vascular permeability (GO:0043117)	0.0193232	25.1637	TJP1;ANGPT1;PDE3A
regulation of response to oxidative stress (GO:1902882)	0.0193232	25.1637	HEBP2;SELENON;PINK1
cellular response to alkaloid (GO:0071312)	0.0106847	24.8256	RYR1;GSTM2;HTR1B;SLC8A1
protein O-linked mannosylation (GO:0035269)	0.0106847	24.8256	POMT2;DPM3;SDF2L1;TMTC4
cellular hypotonic response (GO:0071476)	0.0440274	23.8764	STK39;SLC4A11
DNA ligation (GO:0006266)	0.0440274	23.8764	MGMT;LIG4
hypotonic response (GO:0006971)	0.0440274	23.8764	STK39;SLC4A11
iron coordination entity transport (GO:1901678)	0.0440274	23.8764	FLVCR1;LCN2
left/right pattern formation (GO:0060972)	0.0440274	23.8764	AHI1;PKD1L1
mRNA pseudouridine synthesis (GO:1990481)	0.0440274	23.8764	TRUB1;PUS1
negative regulation of T-helper 17 type immune response (GO:2000317)	0.0440274	23.8764	TBX21;ZC3H12A
nucleotide-binding oligomerization domain containing 2 signaling pathway (GO:0070431)	0.0440274	23.8764	NOD2;IRGM
positive regulation of IRE1-mediated unfolded protein response (GO:1903896)	0.0440274	23.8764	PTPN1;DAB2IP
positive regulation of mitophagy in response to mitochondrial depolarization (GO:0098779)	0.0440274	23.8764	PINK1;OPTN
positive regulation of receptor catabolic process (GO:2000646)	0.0440274	23.8764	PTPN1;DTX3L
protein localization to basolateral plasma membrane (GO:1903361)	0.0440274	23.8764	AP4M1;CAV1
regulation of blood-brain barrier permeability (GO:1905603)	0.0440274	23.8764	TJP1;ANGPT1
regulation of entry of bacterium into host cell (GO:2000535)	0.0440274	23.8764	CAV1;ITGAV
regulation of lysosomal protein catabolic process (GO:1905165)	0.0440274	23.8764	LAPTM4B;LRP2
regulation of microglial cell migration (GO:1904139)	0.0440274	23.8764	CX3CR1;CCL3
regulation of striated muscle cell differentiation (GO:0051153)	0.0440274	23.8764	NRG1;HDAC9
response to alkaloid (GO:0043279)	0.0440274	23.8764	RYR1;HTR1B
T cell apoptotic process (GO:0070231)	0.0440274	23.8764	FAS;FASLG
regulation of cell-cell adhesion mediated by cadherin (GO:2000047)	0.0130103	22.1641	MAD2L2;TJP1;AFDN;NOTCH4
maturation of LSU-rRNA (GO:0000470)	0.00832428	21.8398	NSA2;MRPL1;ZNHIT3;MAK16;WDR12
cardiac cell development (GO:0055006)	0.0242068	21.3532	MYH11;ALPK2;SLC8A1
positive regulation of purine nucleotide biosynthetic process (GO:1900373)	0.0242068	21.3532	PINK1;PID1;NOS2
pseudouridine synthesis (GO:0001522)	0.0242068	21.3532	TRUB1;PUS10;PUS1
relaxation of cardiac muscle (GO:0055119)	0.0242068	21.3532	GSTM2;ATP1B1;SLC8A1
neuron migration (GO:0001764)	0.0030678	21.1547	CDKL5;CEP85L;NRCAM;NAV1;SH3RF1;LRP12;ASTN1;MARK1
negative regulation of endothelial cell apoptotic process (GO:2000352)	0.00980575	20.1329	ANGPT1;KDR;GATA3;TEK;GAS6
negative regulation of insulin receptor signaling pathway (GO:0046627)	0.00980575	20.1329	KANK1;PTPN1;PTPRE;PID1;IRS1
fatty acid catabolic process (GO:0009062)	0.00235026	19.3834	PECR;PHYH;NUDT7;MECR;ACADL;CPT2;MMAA;ECI1;PEX2;ACAD11
sprouting angiogenesis (GO:0002040)	0.00394029	19.3176	ACVRL1;RNF213;EGR3;ANGPT1;KDR;TEK;JMJD6;E2F8
regulation of endothelial cell apoptotic process (GO:2000351)	0.00567585	18.7637	CD40;ANGPT1;KDR;FASLG;GATA3;TEK;GAS6
keratan sulfate biosynthetic process (GO:0018146)	0.0114586	18.608	B3GNT7;SLC35D2;CHST1;ST3GAL6;CHST2
negative regulation of cellular response to insulin stimulus (GO:1900077)	0.0114586	18.608	KANK1;PTPN1;PTPRE;PID1;IRS1
2-oxoglutarate metabolic process (GO:0006103)	0.0296915	18.3456	PHYH;MRPS36;L2HGDH
branching involved in blood vessel morphogenesis (GO:0001569)	0.0296915	18.3456	COL4A1;NOTCH4;KDR
calcium ion import across plasma membrane (GO:0098703)	0.0296915	18.3456	TRPM2;TRPV3;SLC8A1
coenzyme A metabolic process (GO:0015936)	0.0296915	18.3456	NUDT7;COASY;PPCDC
endothelial cell differentiation (GO:0045446)	0.0296915	18.3456	ACVRL1;BMPR2;KDR
quinone biosynthetic process (GO:1901663)	0.0296915	18.3456	UBIAD1;FDXR;COQ5
regulation of fatty acid beta-oxidation (GO:0031998)	0.0296915	18.3456	IRS1;TYSND1;ABCB11
regulation of sensory perception of pain (GO:0051930)	0.0296915	18.3456	ZFHX2;CCL3;ATPSCKMT
relaxation of muscle (GO:0090075)	0.0296915	18.3456	GSTM2;ATP1B1;SLC8A1
sodium-independent organic anion transport (GO:0043252)	0.0296915	18.3456	SLCO4A1;SLCO5A1;MFSD10
T cell differentiation in thymus (GO:0033077)	0.0296915	18.3456	LIG4;MR1;RAG1
regulation of ubiquitin protein ligase activity (GO:1904666)	0.0185691	17.9523	CDC20;MAD2L2;GORASP1;CDC14B
response to glucagon (GO:0033762)	0.0185691	17.9523	PRKAR2B;ADCY4;CRY1;ADCY5
sulfur compound biosynthetic process (GO:0044272)	0.00146107	17.7737	SLC35B2;GSTM2;ANGPT1;TPK1;SLC35D2;LIAS;PAPSS2;GGCT;B3GNT7;ESD;CHST1;ST3GAL6;CHST14;CHST2
negative regulation of epithelial cell apoptotic process (GO:1904036)	0.00929461	17.3532	TCF7L2;ANGPT1;KDR;GATA3;TEK;GAS6
calcium ion transport (GO:0006816)	0.00173053	16.9682	RYR1;RAMP3;CAV1;CACNA1A;TRPV3;SLC8A1;TRPM2;CDH23;CCL3;ITGAV;CCR5;GAS6;TRPM6;SLC24A5
protein mannosylation (GO:0035268)	0.0218225	16.2675	POMT2;DPM3;SDF2L1;TMTC4
negative regulation of cold-induced thermogenesis (GO:0120163)	0.00819048	16.123	LAMA4;PLCL1;DOCK7;ACOT11;NR1H3;NR1D1;LGR4
fatty-acyl-CoA biosynthetic process (GO:0046949)	0.0153115	16.0073	SLC25A1;HACD1;SCD;ELOVL6;HSD17B12
regulation of vasoconstriction (GO:0019229)	0.0153115	16.0073	CHRM3;BMPR2;TBXA2R;CAV1;ZDHHC21
C21-steroid hormone biosynthetic process (GO:0006700)	0.0357724	15.9251	STAR;FDX2;FDXR
calcium ion import into cytosol (GO:1902656)	0.0357724	15.9251	TRPM2;TRPV3;SLC8A1
glucosamine-containing compound metabolic process (GO:1901071)	0.0357724	15.9251	EXTL2;CHST1;CHST2
negative regulation of leukocyte activation (GO:0002695)	0.0357724	15.9251	ZC3H12A;NR1H3;CD300LF
negative regulation of leukocyte mediated cytotoxicity (GO:0001911)	0.0357724	15.9251	CX3CR1;KLRD1;LGALS9
regulation of secretion (GO:0051046)	0.0357724	15.9251	SCIN;MYO6;NRG1
ubiquinone biosynthetic process (GO:0006744)	0.0357724	15.9251	UBIAD1;FDXR;COQ5
ubiquinone metabolic process (GO:0006743)	0.0357724	15.9251	UBIAD1;FDXR;COQ5
positive regulation of endothelial cell migration (GO:0010595)	0.00354167	15.9054	NUS1;CD40;NRP2;BMPR2;SPARC;ANGPT1;ANXA3;ZC3H12A;KDR;GATA3;TEK
purine ribonucleotide biosynthetic process (GO:0009152)	0.00918705	15.353	SLC35B2;GUCY1A1;ADCY4;PAPSS2;PPCDC;COASY;ADCY5
metal ion transport (GO:0030001)	0.0042358	14.9994	RYR1;TRPM2;RAMP3;CAV1;NIPAL3;CCL3;CDH23;CACNA1A;LRP2;CCR5;SLC8A1
regulation of endothelial cell migration (GO:0010594)	0.00462127	14.5703	ACVRL1;NRP2;BMPR2;SPARC;ANGPT1;ANXA3;ZC3H12A;KDR;DAB2IP;GATA3;TEK
fatty acid oxidation (GO:0019395)	0.00856057	14.3252	PECR;PHYH;MECR;ACADL;CPT2;ECI1;PEX2;ACAD11
basement membrane organization (GO:0071711)	0.0424403	13.9449	COL4A1;LAMB1;NID2
N-acetylglucosamine metabolic process (GO:0006044)	0.0424403	13.9449	EXTL2;CHST1;CHST2
negative regulation of epithelial cell differentiation (GO:0030857)	0.0424403	13.9449	SPRED2;CAV1;NOTCH4
negative regulation of macrophage activation (GO:0043031)	0.0424403	13.9449	ZC3H12A;NR1H3;NR1D1
nucleotide catabolic process (GO:0009166)	0.0424403	13.9449	NT5E;NUDT15;DERA
regulation of ATP biosynthetic process (GO:2001169)	0.0424403	13.9449	PINK1;PID1;ATPSCKMT
regulation of fatty acid oxidation (GO:0046320)	0.0424403	13.9449	ACADL;TYSND1;ABCB11
RNA methylation (GO:0001510)	0.00945812	13.7548	METTL1;TRMT5;THUMPD2;NSUN6;LCMT2;TFB1M;MTO1;TRMT61A
cardiac muscle cell differentiation (GO:0055007)	0.0293152	13.5095	NRG1;MYH11;ALPK2;SLC8A1
mitochondrial gene expression (GO:0140053)	0.01701	13.0092	MRPS28;MRPL2;MRPS16;MRPS21;QRSL1;MRPS6
keratan sulfate metabolic process (GO:0042339)	0.0225702	12.9632	B3GNT7;SLC35D2;CHST1;ST3GAL6;CHST2
negative chemotaxis (GO:0050919)	0.0225702	12.9632	SEMA6B;SEMA3G;SLIT1;ITGAV;SEMA4F
negative regulation of epithelial cell proliferation (GO:0050680)	0.00925216	12.8381	SPARC;CAV1;DAB2IP;CASK;PEX2;GATA3;MCC;SULF1;MTSS1
activation of protein kinase A activity (GO:0034199)	0.049682	12.3026	PRKAR2B;ADCY4;ADCY5
cellular response to fatty acid (GO:0071398)	0.049682	12.3026	PID1;IRS1;ZC3H12A
purine ribonucleotide transport (GO:0015868)	0.049682	12.3026	SLC35B2;SLC25A4;SLC25A24
vasculature development (GO:0001944)	0.049682	12.3026	ACVRL1;BMPR2;NOTCH4
regulation of extrinsic apoptotic signaling pathway (GO:2001236)	0.0137595	11.7426	AR;TCF7L2;CAV1;SIAH2;FAS;FASLG;ITGAV;SH3RF1
regulation of phosphatidylinositol 3-kinase activity (GO:0043551)	0.0284682	11.3568	IRS1;DAB2IP;NOD2;TEK;WASHC1
semaphorin-plexin signaling pathway (GO:0071526)	0.0284682	11.3568	FARP2;SEMA6B;NRP2;SEMA3G;SEMA4F
calcium ion transmembrane transport (GO:0070588)	0.0111357	11.2123	TRPM2;CACNA1A;TRPV3;ITGAV;GAS6;SLC25A23;TRPM6;SLC24A5;SLC8A1;PARL
positive regulation of nervous system development (GO:0051962)	0.0233071	11.0784	CX3CR1;CLSTN3;CLSTN1;NUMB;LIG4;LRP2
negative regulation of toll-like receptor signaling pathway (GO:0034122)	0.0317499	10.653	DAB2IP;GPS2;NR1D1;CD300LF;LGR4
positive regulation of cytokine-mediated signaling pathway (GO:0001961)	0.0317499	10.653	CASP4;NLRC5;CD300LF;GAS6;IRGM
negative regulation of metabolic process (GO:0009892)	0.0205784	10.633	LAMA4;PLCL1;DOCK7;ACOT11;NR1H3;NR1D1;LGR4
negative regulation of apoptotic signaling pathway (GO:2001234)	0.0152451	10.4684	CX3CR1;AR;TCF7L2;PINK1;HGF;SIAH2;NDUFS3;ITGAV;SH3RF1
cellular response to unfolded protein (GO:0034620)	0.0430839	10.4642	PTPN1;DAB2IP;HSPA2;OPTN
peptidyl-lysine methylation (GO:0018022)	0.0430839	10.4642	SETD4;SETD7;ATPSCKMT;EEF1AKMT2
positive regulation of cell junction assembly (GO:1901890)	0.0224852	10.182	CNTNAP2;CLSTN3;CAV1;CLSTN1;NPHP1;KDR;TEK
protein O-linked glycosylation (GO:0006493)	0.0126152	10.1494	GALNT12;POMT2;DPM3;SDF2L1;B3GNT7;GALNT1;C1GALT1;B3GLCT;PLOD3;MUC13;TMTC4
anterograde axonal transport (GO:0008089)	0.0352586	10.006	AP3M2;KIF5C;KIF5A;DTNBP1;RAB27B
phagosome maturation (GO:0090382)	0.0352586	10.006	RAB43;MREG;RAB38;ATP6V0E2;ATP6V1C1
regulation of p38MAPK cascade (GO:1900744)	0.0352586	10.006	PHLPP1;ZC3H12A;DAB2IP;LGALS9;AGER
regulation of fat cell differentiation (GO:0045598)	0.0177659	9.80037	CEBPB;TRIO;ZBTB16;ZC3H12A;GPS2;GATA3;NR1D1;AAMDC;RUNX1T1
regulation of endothelial cell proliferation (GO:0001936)	0.0160964	9.66358	ACVRL1;NRP2;BMPR2;SPARC;EGR3;ANGPT1;CAV1;KDR;TEK;SULF1
positive regulation of cell communication (GO:0010647)	0.0483548	9.65961	CLSTN3;CLSTN1;GATA3;WLS
protein localization to lysosome (GO:0061462)	0.0483548	9.65961	AP4M1;ZFYVE16;RNF128;NAGPA
positive regulation of blood vessel endothelial cell migration (GO:0043536)	0.0310029	9.50473	NUS1;CD40;ANGPT1;KDR;HDAC9;JCAD
substrate adhesion-dependent cell spreading (GO:0034446)	0.0310029	9.50473	TMEFF2;ATRNL1;ITGAV;LAMB1;TEK;SRCIN1
positive regulation of cell development (GO:0010720)	0.0389972	9.40998	CX3CR1;NUMB;PDE3A;LIG4;LRP2
positive regulation of signaling (GO:0023056)	0.0389972	9.40998	RAMP3;CLSTN3;CLSTN1;GATA3;WLS
positive regulation of cell motility (GO:2000147)	0.00739229	9.40709	SEMA6B;HGF;CCDC25;CAV1;SEMA3G;LAMB1;SEMA4F;CXCL16;COL1A1;TJP1;MIEN1;RUFY3;MGAT5;TRIP6;KDR;GCNT2;NUMB;CCL3;ADAM9;WASHC1
regulation of epithelial cell proliferation (GO:0050678)	0.0172586	9.38546	ACVRL1;TCF7L2;ANGPT1;DAB2IP;PEX2;LAMB1;NOD2;NR1D1;MCC;MTSS1
establishment of protein localization to membrane (GO:0090150)	0.0226582	9.36891	AFDN;GORASP1;VPS37C;ZDHHC21;SYNE3;ZDHHC4;SEC63;ZDHHC15
protein glycosylation (GO:0006486)	0.0129255	9.28351	POMT2;NUS1;GFPT2;GALNT1;PLOD3;ALG1;FUT4;DPM3;FUT8;B3GNT7;MGAT5;GCNT2;ST3GAL6
positive regulation of epithelial cell migration (GO:0010634)	0.0184817	9.11683	NRP2;BMPR2;SPARC;ANGPT1;ANXA3;ZC3H12A;KDR;ADAM9;GATA3;TEK
regulation of stress-activated MAPK cascade (GO:0032872)	0.033896	9.04478	PHLPP1;DAB2IP;FAS;LGALS9;NOD2;AGER
regulation of protein tyrosine kinase activity (GO:0061097)	0.0429683	8.85976	PTPN1;DLG3;CAV1;GAS6;SRCIN1
response to peptide (GO:1901652)	0.0429683	8.85976	RAMP3;IRS1;CACNA1A;NOD2;AGER
negative regulation of ERK1 and ERK2 cascade (GO:0070373)	0.0369579	8.6129	SPRED2;PTPN1;CNKSR3;DAB2IP;TIMP3;FBLN1
regulation of hydrolase activity (GO:0051336)	0.028364	8.4052	VAV3;CHN2;CAV1;DAB2IP;OCRL;ADAP1;GPR137B;PROM2
negative regulation of cell-substrate adhesion (GO:0010812)	0.0471735	8.35085	KANK1;GCNT2;CASK;FBLN1;CORO2B
regulation of peptidyl-serine phosphorylation (GO:0033135)	0.0240157	8.12957	BCAR3;MAD2L2;PINK1;RAMP3;CAV1;AKAP9;DOCK7;CNKSR3;GAS6;IRGM
fatty acid beta-oxidation (GO:0006635)	0.043598	7.82484	MECR;ACADL;CPT2;ECI1;PEX2;ACAD11
DNA metabolic process (GO:0006259)	0.0116672	7.76672	DFFB;PRIM2;TCF7L2;MGMT;GMNN;HUS1;LIG4;CDC7;CSNK1E;CHD1L;TERF1;GTF2H4;UNG;RAD51AP1;POLB;NEIL3;NT5E;RBBP8;MCM6;TOP1;NUDT15;FAN1;RAG1
collagen fibril organization (GO:0030199)	0.0329356	7.36224	COL1A1;ADAMTS14;COL3A1;DST;COL4A1;COL11A1;COL11A2;PLOD3;DPT
regulation of cellular catabolic process (GO:0031329)	0.0422434	7.31594	DRAM1;RRAGD;ABL2;TYSND1;ABCB11;SOGA1;GPR137B
negative regulation of multicellular organismal process (GO:0051241)	0.0211169	6.81313	BMPR2;LAMA4;PLCL1;ACOT11;DOCK7;DAB2IP;NR1H3;TRPV3;GATA3;NR1D1;MCC;AGER;HDAC9;MAD2L2;SPRED2;ALPK2;GAS6;LGR4
vascular endothelial growth factor receptor signaling pathway (GO:0048010)	0.0485204	6.76173	VAV3;NCKAP1;NRP2;KDR;DAB2IP;ITGAV;SULF1
rRNA processing (GO:0006364)	0.0262789	6.6369	RPL30;RPL21;RPL12;MAK16;TSR3;WDR75;TFB1M;WDR12;RPS17;NSA2;MRPL1;EXOSC9;MRTO4;RRP36;MTREX
extracellular structure organization (GO:0043062)	0.0229439	6.59854	SPARC;COL11A1;ITGA2;LAMA4;COL11A2;LAMB1;NID2;COL1A1;ADAMTS14;COL3A1;ADAMTSL4;COL4A1;MMP28;ITGA11;KDR;ITGAV;FBN1;ITGA9
positive regulation of peptidyl-serine phosphorylation (GO:0033138)	0.0419269	6.51443	BCAR3;MAD2L2;PINK1;RAMP3;CAV1;DOCK7;AKAP9;GAS6;IRGM
external encapsulating structure organization (GO:0045229)	0.0239013	6.49393	SPARC;COL11A1;ITGA2;LAMA4;COL11A2;LAMB1;NID2;COL1A1;ADAMTS14;COL3A1;ADAMTSL4;COL4A1;MMP28;ITGA11;KDR;ITGAV;FBN1;ITGA9
positive regulation of protein kinase B signaling (GO:0051897)	0.0304195	6.38748	CX3CR1;TCF7L2;RAMP3;ANGPT1;IRS1;HGF;NRG1;GATA3;LRP2;PINK1;CCL3;GCNT2;TEK;GAS6
defense response to bacterium (GO:0042742)	0.0300298	6.27342	RPL30;CEBPB;NOS2;ANXA3;NOD2;EPX;PLA2G6;MPO;MR1;IRGM;WFDC2;SLPI;NLRP10;LCN2;OPTN
ciliary basal body-plasma membrane docking (GO:0097711)	0.0469882	6.13366	AHI1;NEDD1;PRKAR2B;CEP164;AKAP9;NPHP1;CEP83;CSNK1E;B9D2
cellular response to organic cyclic compound (GO:0071407)	0.0369147	6.00861	RAMP3;IGFBP5;TFPI;ADCY5;AR;TRPM2;P2RY6;ZC3H12A;AKAP9;P2RY1;PDE3A;CCL3;SLC26A6
positive regulation of signal transduction (GO:0009967)	0.0273344	5.9684	KANK1;MAML2;PDE6H;IRS1;NOTCH4;DAB2IP;GPS2;TUBD1;GATA3;NOD2;SULF1;DEPDC1B;P2RY6;MGAT5;FAS;ITGAV;TEK;GAS6;JCAD;WLS
regulation of ERK1 and ERK2 cascade (GO:0070372)	0.0293386	5.88653	PTPN1;RAMP3;ANGPT1;DAB2IP;APIP;FBLN1;NOD2;AGER;SPRED2;P2RY6;CNKSR3;P2RY1;KDR;GCNT2;CCL3;TIMP3;LGALS9;TEK;GAS6
positive regulation of cell migration (GO:0030335)	0.028324	5.80559	SEMA6B;BMPR2;HGF;CAV1;DAB2IP;SEMA3G;LAMB1;SEMA4F;CXCL16;COL1A1;TJP1;MIEN1;RUFY3;MGAT5;TRIP6;KDR;GCNT2;NUMB;CCL3;ADAM9;WASHC1
extracellular matrix organization (GO:0030198)	0.0270861	5.76711	SPARC;DST;COL11A1;ITGA2;LAMA4;COL11A2;PLOD3;DPT;LAMB1;NID2;COL1A1;ADAMTS14;COL3A1;ADAMTSL4;COL4A1;MMP28;ITGA11;KDR;ITGAV;GAS6;WASHC1;FBN1;ITGA9
translation (GO:0006412)	0.0392869	5.36592	MRPS28;RPL30;MRPS16;RPL21;MRPS36;RPL12;MRPL27;MRPS21;DARS2;QRSL1;MRPL35;MRPS6;MRPL43;RPS17;MRPL2;DRG1;IGF2BP3
negative regulation of signal transduction (GO:0009968)	0.0457062	4.80148	CX3CR1;KANK1;PTPN1;PTGIR;PID1;IGFBP5;IRS1;SIAH2;DAB2IP;GPS2;GATA3;SULF1;CXXC4;KCTD6;NKD2;RNF157;PTPRE;SUFU;CRY1;LGR4
protein deubiquitination (GO:0016579)	0.0457062	4.80148	INO80B;ENY2;INO80E;USP42;SIAH2;ACTR5;USP12;GATA3;UCHL3;SUPT3H;CDC25A;CDC20;IFIH1;POLB;AR;RNF128;OTUD6B;ZC3H12A;STAMBP;SKP2
cellular protein metabolic process (GO:0044267)	0.0443558	4.48286	CHRM3;RPL30;MRPS16;MRPS36;RPL12;NAGPA;MRPL35;CHRDL1;PARL;RPS17;FDXR;ABL2;ST3GAL6;IGF2BP3;RPL21;IGFBP5;SIAH2;MRPL27;DAB2IP;MRPS21;LAMB1;MRPS6;MRPL43;KTN1;RAB12;FDX2;L2HGDH;GAS6;FBN1
