# Supplementary material for: Prodromal Parkinson disease signs are predicted by a whole-blood inflammatory transcriptional signature in young Pink1−/− rats
Source: BMC Neurosci. 2024 Mar 4;25:11. doi: 10.1186/s12868-024-00857-0 (PMC10910737; doi:10.1186/s12868-024-00857-0)
Supplement: Supplementary file 2 — Additional file 2: File S2. String. [file 12868_2024_857_MOESM2_ESM.xlsx]

## Sheet: SF2
SF2. STRING
#node1	node2	node1_string_id	node2_string_id	neighborhood_on_chromosome	gene_fusion	phylogenetic_cooccurrence	homology	coexpression	experimentally_determined_interaction	database_annotated	automated_textmining	combined_score
Aagab	Aamp	10116.ENSRNOP00000011385	10116.ENSRNOP00000019497	0	0	0	0	0	0	0	0.524	0.524			Aurka	108
Aamp	Aagab	10116.ENSRNOP00000019497	10116.ENSRNOP00000011385	0	0	0	0	0	0	0	0.524	0.524			Bub1	104
Aamp	Cdc20	10116.ENSRNOP00000019497	10116.ENSRNOP00000037772	0	0	0.394	0	0.064	0	0	0.043	0.409			Ube2c	102
Aamp	Ngdn	10116.ENSRNOP00000019497	10116.ENSRNOP00000024337	0	0	0	0	0.416	0	0	0	0.416			Tpx2	100
Aamp	Aen	10116.ENSRNOP00000019497	10116.ENSRNOP00000062841	0	0	0	0	0.099	0.529	0	0	0.557			Ncaph	98
Aamp	Bccip	10116.ENSRNOP00000019497	10116.ENSRNOP00000024355	0	0	0	0	0.624	0	0	0	0.624			Ncapg	96
Aamp	Nod2	10116.ENSRNOP00000019497	10116.ENSRNOP00000061463	0	0	0	0	0	0	0.8	0.408	0.876			Rrm2	94
Abca4	Prpf31	10116.ENSRNOP00000017878	10116.ENSRNOP00000018683	0	0	0	0	0.064	0	0	0.476	0.489			Rrm1	90
Abcb1b	Abcg2	10116.ENSRNOP00000049952	10116.ENSRNOP00000009546	0	0	0	0.553	0.061	0.119	0	0.868	0.469			Kif2c	88
Abcb1b	Slc22a5	10116.ENSRNOP00000049952	10116.ENSRNOP00000011340	0	0.004	0	0	0	0.054	0	0.592	0.598			Kif18b	86
Abcb1b	Epor	10116.ENSRNOP00000049952	10116.ENSRNOP00000017369	0	0	0	0	0	0	0	0.425	0.425			Brca1	84
Abcb1b	Slc16a1	10116.ENSRNOP00000049952	10116.ENSRNOP00000027234	0	0	0	0	0.064	0	0	0.461	0.473			Cdca8	84
Abcb6	Cpox	10116.ENSRNOP00000025627	10116.ENSRNOP00000002257	0	0	0	0	0	0	0	0.739	0.739			Incenp	84
Abcb6	Tfrc	10116.ENSRNOP00000025627	10116.ENSRNOP00000002407	0	0	0	0	0.059	0	0	0.416	0.427			Kifc1	82
Abcb6	Ppox	10116.ENSRNOP00000025627	10116.ENSRNOP00000004896	0	0	0	0	0	0	0	0.806	0.806			Uhrf1	80
Abcb6	Hmbs	10116.ENSRNOP00000025627	10116.ENSRNOP00000014128	0	0	0	0	0.067	0	0	0.654	0.663			Mcm6	80
Abcb6	Slc25a37	10116.ENSRNOP00000025627	10116.ENSRNOP00000021636	0	0	0	0	0	0.071	0	0.591	0.604			Nusap1	78
Abcb6	Uros	10116.ENSRNOP00000025627	10116.ENSRNOP00000024278	0	0	0	0	0	0	0	0.697	0.697			Cenpf	74
Abcb6	Urod	10116.ENSRNOP00000025627	10116.ENSRNOP00000024719	0	0	0	0	0.097	0	0	0.763	0.777			Ccnf	72
Abcb6	Slc25a38	10116.ENSRNOP00000025627	10116.ENSRNOP00000025142	0	0	0	0	0	0	0	0.792	0.792			Cdca3	72
Abcb6	Toe1	10116.ENSRNOP00000025627	10116.ENSRNOP00000061468	0	0	0	0	0.4	0	0	0	0.4			Hjurp	70
Abcb6	Fam134c	10116.ENSRNOP00000025627	10116.ENSRNOP00000027217	0	0	0	0	0.06	0	0	0.404	0.416			Esco2	68
Abcb6	Fth1	10116.ENSRNOP00000025627	10116.ENSRNOP00000037803	0	0	0	0	0	0	0	0.448	0.448			Tk1	68
Abcb6	Slc6a9	10116.ENSRNOP00000025627	10116.ENSRNOP00000040252	0	0	0	0	0	0	0	0.597	0.597			Lig1	68
Abcg2	Slc22a5	10116.ENSRNOP00000009546	10116.ENSRNOP00000011340	0	0	0	0	0.071	0.084	0	0.378	0.425			Spc25	68
Abcg2	Abcb1b	10116.ENSRNOP00000009546	10116.ENSRNOP00000049952	0	0	0	0.553	0.061	0.119	0	0.868	0.469			Kif18a	66
Abhd4	Dad1	10116.ENSRNOP00000012837	10116.ENSRNOP00000012233	0	0	0	0	0	0	0	0.617	0.617			Cul1	66
Abhd4	Ppme1	10116.ENSRNOP00000012837	10116.ENSRNOP00000023649	0	0	0	0	0	0	0	0.449	0.45			Tacc3	62
Abhd4	Gpam	10116.ENSRNOP00000012837	10116.ENSRNOP00000050050	0	0	0	0	0	0	0.763	0.061	0.767			Gtse1	62
Abhd4	Mgll	10116.ENSRNOP00000012837	10116.ENSRNOP00000030271	0.085	0	0	0	0.061	0	0.208	0.783	0.832			Hells	62
Abhd4	Gde1	10116.ENSRNOP00000012837	10116.ENSRNOP00000064735	0	0	0	0	0.061	0	0	0.875	0.877			H3f3c	62
Abtb1	Cul1	10116.ENSRNOP00000021445	10116.ENSRNOP00000007620	0	0	0	0	0.063	0.483	0	0.474	0.722			Ckap2l	60
Abtb1	Pink1	10116.ENSRNOP00000021445	10116.ENSRNOP00000058880	0	0	0	0	0.316	0.058	0	0.25	0.474			Il1b	60
Abtb1	Slc4a1	10116.ENSRNOP00000021445	10116.ENSRNOP00000028445	0	0	0	0	0	0.054	0	0.508	0.514			Rbbp4	60
Acad10	Mapkapk5	10116.ENSRNOP00000054244	10116.ENSRNOP00000001817	0	0	0	0	0	0	0	0.501	0.501			Cenpn	58
Acad10	Hmgcl	10116.ENSRNOP00000054244	10116.ENSRNOP00000012853	0.042	0	0	0	0.127	0	0.209	0.281	0.461			Troap	56
Acad10	Acsl1	10116.ENSRNOP00000054244	10116.ENSRNOP00000014235	0.098	0	0	0	0.252	0	0.403	0.158	0.616			Gmnn	56
Acad10	Rmdn3	10116.ENSRNOP00000054244	10116.ENSRNOP00000016356	0	0	0	0	0	0.544	0	0	0.544			Psmd14	54
Acad10	Ube2a	10116.ENSRNOP00000054244	10116.ENSRNOP00000016742	0	0	0	0	0.064	0.362	0	0.103	0.417			Cenpw	52
Acad10	Acadl	10116.ENSRNOP00000054244	10116.ENSRNOP00000017686	0.085	0.01	0.295	0.589	0.164	0.456	0	0.592	0.692			Map1lc3a	52
Acad10	Nmnat3	10116.ENSRNOP00000054244	10116.ENSRNOP00000018411	0.099	0	0	0	0.064	0	0.234	0.216	0.425			Atg7	52
Acad10	Cmas	10116.ENSRNOP00000054244	10116.ENSRNOP00000018734	0.123	0	0	0	0	0	0.447	0.095	0.522			Ddb1	50
Acad10	Hsd3b7	10116.ENSRNOP00000054244	10116.ENSRNOP00000025933	0.131	0	0	0	0.059	0	0	0.338	0.412			Dhfr	50
Acad10	Ech1	10116.ENSRNOP00000054244	10116.ENSRNOP00000027537	0	0	0	0	0.49	0.316	0	0.264	0.721			Pink1	48
Acad10	Mgll	10116.ENSRNOP00000054244	10116.ENSRNOP00000030271	0.27	0	0	0	0.081	0	0	0.207	0.421			Ndufa11	48
Acad10	Ube2h	10116.ENSRNOP00000054244	10116.ENSRNOP00000064341	0	0	0	0	0.085	0	0	0.406	0.433			Ndufs3	48
Acad10	Mknk1	10116.ENSRNOP00000054244	10116.ENSRNOP00000061535	0	0	0	0	0	0	0	0.435	0.435			Mrps12	46
Acad10	Brap	10116.ENSRNOP00000054244	10116.ENSRNOP00000067090	0	0	0	0	0.064	0	0	0.429	0.443			Foxo3	44
Acad10	Tab1	10116.ENSRNOP00000054244	10116.ENSRNOP00000059322	0.073	0	0	0	0.062	0.43	0	0	0.461			Cenpt	44
Acadl	Slc25a11	10116.ENSRNOP00000017686	10116.ENSRNOP00000005144	0	0	0	0	0.081	0	0	0.399	0.424			Tfrc	44
Acadl	Hmgcl	10116.ENSRNOP00000017686	10116.ENSRNOP00000012853	0.065	0	0	0	0.108	0.054	0.13	0.52	0.61			Mcmdc2	44
Acadl	Acsl1	10116.ENSRNOP00000017686	10116.ENSRNOP00000014235	0.066	0	0	0	0.17	0.123	0.91	0.598	0.97			Bcl2l1	42
Acadl	Cox6c	10116.ENSRNOP00000017686	10116.ENSRNOP00000014407	0	0	0	0	0.092	0.163	0	0.399	0.503			Mrpl21	42
Acadl	Gpam	10116.ENSRNOP00000017686	10116.ENSRNOP00000050050	0	0	0	0	0.081	0	0	0.397	0.422			Neil3	42
Acadl	Hsd3b7	10116.ENSRNOP00000017686	10116.ENSRNOP00000025933	0	0	0	0	0.062	0	0.174	0.327	0.433			Cmpk2	42
Acadl	Ucp3	10116.ENSRNOP00000017686	10116.ENSRNOP00000024005	0	0	0	0	0.064	0	0	0.499	0.511			Nol6	40
Acadl	Mgll	10116.ENSRNOP00000017686	10116.ENSRNOP00000030271	0.089	0	0	0	0.058	0.244	0.217	0.188	0.512			Prim2	40
Acadl	Acad10	10116.ENSRNOP00000017686	10116.ENSRNOP00000054244	0.085	0.01	0.295	0.589	0.164	0.456	0	0.592	0.692			Orc4	40
Acadl	Ech1	10116.ENSRNOP00000017686	10116.ENSRNOP00000027537	0	0	0.213	0	0.274	0.505	0.214	0.54	0.879			Itgav	40
Acbd4	Mospd1	10116.ENSRNOP00000004163	10116.ENSRNOP00000003192	0	0	0	0	0.058	0.082	0	0.626	0.649			Dck	40
Acbd4	Ginm1	10116.ENSRNOP00000004163	10116.ENSRNOP00000020811	0	0	0	0	0	0	0	0.445	0.445			Eif2s1	40
Acbd4	Rmdn3	10116.ENSRNOP00000004163	10116.ENSRNOP00000016356	0	0	0	0	0.056	0.116	0	0.475	0.523			Nsa2	38
Acbd4	Hexim2	10116.ENSRNOP00000004163	10116.ENSRNOP00000052039	0	0	0	0	0.056	0	0	0.523	0.53			Ifih1	38
Acbd4	Ppp2r4	10116.ENSRNOP00000004163	10116.ENSRNOP00000024914	0	0	0	0	0	0.62	0	0	0.62			Grap2	38
Acp1	Gigyf1	10116.ENSRNOP00000007287	10116.ENSRNOP00000001912	0	0	0	0	0	0	0	0.582	0.582			Gata3	38
Acp1	Osgepl1	10116.ENSRNOP00000007287	10116.ENSRNOP00000005408	0.099	0	0	0	0	0	0.473	0	0.504			Hdac5	38
Acp1	Ptpn1	10116.ENSRNOP00000007287	10116.ENSRNOP00000014309	0	0	0	0	0	0	0	0.442	0.442			Stil	36
Acp1	Slc30a10	10116.ENSRNOP00000007287	10116.ENSRNOP00000050013	0.092	0	0	0	0	0	0	0.427	0.458			Nedd4l	36
Acp1	Esd	10116.ENSRNOP00000007287	10116.ENSRNOP00000013324	0.127	0	0	0	0.121	0	0	0.397	0.497			Tubb2b	36
Acp1	Ptprh	10116.ENSRNOP00000007287	10116.ENSRNOP00000024492	0	0	0	0	0	0	0	0.537	0.537			Iqgap3	36
Acp1	Klhdc10	10116.ENSRNOP00000007287	10116.ENSRNOP00000038586	0	0	0	0	0	0	0	0.546	0.546			Ube2s	36
Acp1	Glrx	10116.ENSRNOP00000007287	10116.ENSRNOP00000016372	0.044	0	0	0	0.061	0	0.44	0.222	0.556			Cul4a	36
Acp1	Als2cl	10116.ENSRNOP00000007287	10116.ENSRNOP00000043561	0.092	0	0	0	0	0	0	0.605	0.626			Polr3a	36
Acp1	Blvrb	10116.ENSRNOP00000007287	10116.ENSRNOP00000035090	0	0	0	0	0	0	0.9	0	0.9			Mrpl54	36
Acp1	Tpk1	10116.ENSRNOP00000007287	10116.ENSRNOP00000044768	0.083	0	0	0	0.05	0	0.965	0	0.967			Ngdn	36
Acp1	Flad1	10116.ENSRNOP00000007287	10116.ENSRNOP00000028030	0.044	0	0	0	0.061	0	0.966	0.233	0.973			Tuba1c	34
Acsl1	Akap9	10116.ENSRNOP00000014235	10116.ENSRNOP00000010118	0	0	0	0	0	0	0	0.448	0.448			Cox5b	34
Acsl1	Hmgcl	10116.ENSRNOP00000014235	10116.ENSRNOP00000012853	0	0	0	0	0.598	0	0	0.346	0.726			Gpx1	34
Acsl1	Cyb5r3	10116.ENSRNOP00000014235	10116.ENSRNOP00000012878	0	0	0	0	0.064	0.423	0	0.101	0.472			Cdh1	34
Acsl1	Incenp	10116.ENSRNOP00000014235	10116.ENSRNOP00000047950	0	0	0	0	0	0	0	0.401	0.4			Bud31	34
Acsl1	Ucp3	10116.ENSRNOP00000014235	10116.ENSRNOP00000024005	0	0	0	0	0.056	0	0	0.399	0.408			Urod	34
Acsl1	Fth1	10116.ENSRNOP00000014235	10116.ENSRNOP00000037803	0	0	0	0	0.061	0.412	0	0	0.424			Prpf31	34
Acsl1	Acad10	10116.ENSRNOP00000014235	10116.ENSRNOP00000054244	0.098	0	0	0	0.252	0	0.403	0.158	0.616			Mak16	34
Acsl1	Gpam	10116.ENSRNOP00000014235	10116.ENSRNOP00000050050	0	0	0	0	0.141	0	0	0.584	0.628			Prnp	32
Acsl1	Ech1	10116.ENSRNOP00000014235	10116.ENSRNOP00000027537	0	0	0	0	0.567	0	0	0.533	0.789			Tuba4a	32
Acsl1	Mgll	10116.ENSRNOP00000014235	10116.ENSRNOP00000030271	0.042	0	0	0	0.064	0	0.848	0.33	0.896			Slc25a37	32
Acsl1	Acadl	10116.ENSRNOP00000014235	10116.ENSRNOP00000017686	0.066	0	0	0	0.17	0.123	0.91	0.598	0.97			Cpox	32
Adck5	Coq6	10116.ENSRNOP00000048745	10116.ENSRNOP00000014914	0	0	0	0	0.064	0.145	0	0.689	0.729			Ptpn1	32
Adpgk	Dera	10116.ENSRNOP00000013022	10116.ENSRNOP00000009998	0	0	0	0	0.057	0	0.8	0	0.803			Psmf1	32
Adpgk	Fam214b	10116.ENSRNOP00000013022	10116.ENSRNOP00000012386	0	0	0	0	0.688	0	0	0	0.688			Rad52	32
Aen	Triap1	10116.ENSRNOP00000062841	10116.ENSRNOP00000001534	0	0	0	0	0.059	0	0	0.447	0.457			Cox6c	32
Aen	Mak16	10116.ENSRNOP00000062841	10116.ENSRNOP00000015297	0	0	0	0	0.587	0.13	0	0	0.626			Ndufb2	32
Aen	Aamp	10116.ENSRNOP00000062841	10116.ENSRNOP00000019497	0	0	0	0	0.099	0.529	0	0	0.557			Eif3k	32
Aen	Ngdn	10116.ENSRNOP00000062841	10116.ENSRNOP00000024337	0	0	0	0	0.55	0	0	0	0.55			Selp	32
Aen	Bccip	10116.ENSRNOP00000062841	10116.ENSRNOP00000024355	0	0	0	0	0.413	0	0	0	0.412			Ndufa4	32
Aen	Slc23a3	10116.ENSRNOP00000062841	10116.ENSRNOP00000024667	0	0	0	0	0	0	0	0.445	0.445			Il2rb	32
Aen	Rexo2	10116.ENSRNOP00000062841	10116.ENSRNOP00000050718	0.043	0	0	0	0.064	0.133	0	0.375	0.449			Lig4	30
Aen	Nckap1	10116.ENSRNOP00000062841	10116.ENSRNOP00000059233	0	0	0	0	0	0	0	0.408	0.408			Btrc	30
Aen	Ccnf	10116.ENSRNOP00000062841	10116.ENSRNOP00000060445	0	0	0	0	0.064	0	0	0.602	0.611			Mrpl43	30
Aen	Pidd1	10116.ENSRNOP00000062841	10116.ENSRNOP00000065320	0.043	0	0	0	0.057	0	0	0.396	0.407			Eefsec	30
Afg3l2	Dars2	10116.ENSRNOP00000024632	10116.ENSRNOP00000003828	0	0	0.298	0	0.081	0	0	0.252	0.475			Rad23a	30
Afg3l2	Apool	10116.ENSRNOP00000024632	10116.ENSRNOP00000005997	0	0	0	0	0.06	0.046	0	0.523	0.534			Hmbs	30
Afg3l2	Ndufs3	10116.ENSRNOP00000024632	10116.ENSRNOP00000012425	0.101	0	0	0	0.064	0	0	0.352	0.407			Sec23a	30
Afg3l2	Mrps12	10116.ENSRNOP00000024632	10116.ENSRNOP00000027029	0.044	0	0.328	0	0.1	0.045	0	0.128	0.43			Cecr2	30
Afg3l2	Pink1	10116.ENSRNOP00000024632	10116.ENSRNOP00000058880	0	0	0	0	0.064	0	0	0.468	0.481			Nbr1	30
Afg3l2	Ndufa11	10116.ENSRNOP00000024632	10116.ENSRNOP00000064246	0	0	0	0	0.064	0.519	0	0	0.53			Shprh	30
Afg3l2	LOC687295	10116.ENSRNOP00000024632	10116.ENSRNOP00000053926	0	0	0	0	0.065	0.051	0	0.533	0.549			Dclre1a	30
Afg3l2	Micu1	10116.ENSRNOP00000024632	10116.ENSRNOP00000060514	0	0	0	0	0	0	0.65	0.256	0.728			Itga2	30
Ago4	Bud31	10116.ENSRNOP00000029180	10116.ENSRNOP00000001307	0	0	0	0	0.045	0.457	0	0.133	0.511			Acad10	30
Ago4	Rec114	10116.ENSRNOP00000029180	10116.ENSRNOP00000012381	0	0	0	0	0	0	0	0.434	0.434			Tbcd	30
Ago4	Ddb1	10116.ENSRNOP00000029180	10116.ENSRNOP00000028188	0	0	0	0	0.064	0.372	0	0.297	0.55			Tubb5	30
Ago4	Toe1	10116.ENSRNOP00000029180	10116.ENSRNOP00000061468	0	0	0	0	0.179	0.164	0	0.246	0.437			Rsad2	30
Ago4	Slc1a5	10116.ENSRNOP00000029180	10116.ENSRNOP00000060053	0	0	0	0	0.057	0.068	0	0.474	0.497			Rpl30	30
Agpat4	Lpcat3	10116.ENSRNOP00000024213	10116.ENSRNOP00000017090	0	0	0	0	0.064	0.151	0.164	0.332	0.496			Rps17	30
Agpat4	Asb3	10116.ENSRNOP00000024213	10116.ENSRNOP00000060663	0	0	0	0	0	0.056	0	0.62	0.625			Rpl30	30
Agpat4	Gpam	10116.ENSRNOP00000024213	10116.ENSRNOP00000050050	0.074	0	0	0	0.064	0	0.982	0.645	0.993			Ccni	30
Agrp	Ptpn1	10116.ENSRNOP00000056384	10116.ENSRNOP00000014309	0	0	0	0	0	0	0	0.46	0.46			Rps17	30
Agrp	Ucp2	10116.ENSRNOP00000056384	10116.ENSRNOP00000024156	0	0	0	0	0	0	0	0.584	0.584			Nt5e	30
Agrp	Sdc3	10116.ENSRNOP00000056384	10116.ENSRNOP00000041634	0	0	0	0	0	0	0.629	0.474	0.796			Rpl12	28
Agtpbp1	Gabrr2	10116.ENSRNOP00000025382	10116.ENSRNOP00000009973	0	0	0	0	0	0	0	0.535	0.535			Golga2	28
Agtpbp1	Ncapg	10116.ENSRNOP00000025382	10116.ENSRNOP00000055628	0	0	0	0	0	0	0	0.419	0.418			Ppp1r15a	28
Agtpbp1	Ubap1	10116.ENSRNOP00000025382	10116.ENSRNOP00000062034	0	0	0	0	0	0	0	0.609	0.609			Slc1a5	28
Ahrr	Gpr15	10116.ENSRNOP00000019806	10116.ENSRNOP00000002258	0	0	0	0	0	0	0	0.417	0.417			Sirt2	28
Ahrr	Cntnap2	10116.ENSRNOP00000019806	10116.ENSRNOP00000008688	0	0	0	0	0	0	0	0.456	0.456			Tfb1m	28
Ahrr	Zfp189	10116.ENSRNOP00000019806	10116.ENSRNOP00000009584	0	0	0	0	0	0.055	0	0.448	0.456			Ndufa3	28
Ahrr	Evc2	10116.ENSRNOP00000019806	10116.ENSRNOP00000009914	0	0	0	0	0	0	0	0.505	0.505			Chmp2a	28
Ahrr	Frmd4a	10116.ENSRNOP00000019806	10116.ENSRNOP00000044582	0	0	0	0	0	0	0	0.523	0.523			Mgll	28
Ahrr	2023-03-03	10116.ENSRNOP00000019806	10116.ENSRNOP00000030051	0	0	0	0	0	0	0	0.635	0.635			Hdac9	28
Ahsp	Rhd	10116.ENSRNOP00000027297	10116.ENSRNOP00000023187	0	0	0	0	0.379	0	0	0.22	0.495			mrpl11	28
Ahsp	Gata3	10116.ENSRNOP00000027297	10116.ENSRNOP00000026187	0	0	0	0	0	0	0.401	0.086	0.429			Ccr5	28
Ahsp	RT1-CE7	10116.ENSRNOP00000027297	10116.ENSRNOP00000039197	0	0	0	0	0	0	0	0.424	0.424			Slc4a1	28
Ahsp	Nfe2	10116.ENSRNOP00000027297	10116.ENSRNOP00000052156	0	0	0	0	0.164	0	0	0.41	0.486			Spta1	28
Ahsp	Hbq1b	10116.ENSRNOP00000027297	10116.ENSRNOP00000037248	0	0	0	0	0.441	0.258	0	0.497	0.773			Ube2j2	28
Ahsp	Slc4a1	10116.ENSRNOP00000027297	10116.ENSRNOP00000028445	0	0	0	0	0.675	0	0	0.349	0.779			Sf3b5	28
Akap9	Triap1	10116.ENSRNOP00000010118	10116.ENSRNOP00000001534	0	0	0	0	0	0	0	0.457	0.457			Nedd1	28
Akap9	Nedd1	10116.ENSRNOP00000010118	10116.ENSRNOP00000005463	0	0	0	0	0.046	0	0	0.402	0.405			Pi4kb	28
Akap9	Ppp2r4	10116.ENSRNOP00000010118	10116.ENSRNOP00000024914	0	0	0	0	0	0	0	0.4	0.4			Bnip3	28
Akap9	ENSRNOP00000063967	10116.ENSRNOP00000010118	10116.ENSRNOP00000063967	0	0	0	0	0	0.114	0	0.394	0.44			Entpd4	26
Akap9	Acsl1	10116.ENSRNOP00000010118	10116.ENSRNOP00000014235	0	0	0	0	0	0	0	0.448	0.448			Ube2h	26
Akap9	Golga2	10116.ENSRNOP00000010118	10116.ENSRNOP00000016341	0	0	0	0	0	0.082	0	0.465	0.487			Uros	26
Akirin1	Idua	10116.ENSRNOP00000037684	10116.ENSRNOP00000000048	0	0	0	0	0	0	0	0.445	0.445			Epor	26
Akr1a1	Ppp2r4	10116.ENSRNOP00000023072	10116.ENSRNOP00000024914	0	0	0	0	0.064	0.422	0	0	0.435			Eny2	26
Akr1a1	Gpcpd1	10116.ENSRNOP00000023072	10116.ENSRNOP00000028890	0	0	0	0	0.064	0	0	0.56	0.57			Col4a1	26
Akr1a1	Akr7a3	10116.ENSRNOP00000023072	10116.ENSRNOP00000024160	0.061	0	0	0	0.101	0	0.141	0.792	0.829			E2f2	26
Akr1a1	Mgll	10116.ENSRNOP00000023072	10116.ENSRNOP00000030271	0.044	0	0	0	0.064	0	0.9	0	0.902			Tbx21	26
Akr1b10	Dhfr	10116.ENSRNOP00000065713	10116.ENSRNOP00000018259	0	0	0	0	0	0	0.9	0.124	0.908			Ifit1	26
Akr1b10	Spr	10116.ENSRNOP00000065713	10116.ENSRNOP00000020749	0.042	0	0	0	0.06	0.083	0.909	0.057	0.916			Hltf	26
Akr1b10	Akr7a3	10116.ENSRNOP00000065713	10116.ENSRNOP00000024160	0.061	0	0	0	0.064	0	0.141	0.511	0.582			Dclre1b	24
Akr1b10	Ppp2r4	10116.ENSRNOP00000065713	10116.ENSRNOP00000024914	0	0	0	0	0.064	0.422	0	0	0.435			Ubap1	24
Akr1b10	Mgll	10116.ENSRNOP00000065713	10116.ENSRNOP00000030271	0.044	0	0	0	0.064	0	0.9	0	0.902			Ulk1	24
Akr7a3	Akr1a1	10116.ENSRNOP00000024160	10116.ENSRNOP00000023072	0.061	0	0	0	0.101	0	0.141	0.792	0.829			Abcb6	24
Akr7a3	Nfe2	10116.ENSRNOP00000024160	10116.ENSRNOP00000052156	0	0	0	0	0	0	0.455	0.105	0.491			Acp1	24
Akr7a3	Akr1b10	10116.ENSRNOP00000024160	10116.ENSRNOP00000065713	0.061	0	0	0	0.064	0	0.141	0.511	0.582			Mrps18a	24
Aktip	Klhl18	10116.ENSRNOP00000057588	10116.ENSRNOP00000052988	0	0	0	0	0.118	0.442	0	0	0.486			Vps4a	24
Aktip	Ube2h	10116.ENSRNOP00000057588	10116.ENSRNOP00000064341	0	0	0	0	0.081	0	0	0.428	0.451			Col3a1	24
Aktip	Myo1b	10116.ENSRNOP00000057588	10116.ENSRNOP00000061523	0	0	0	0	0.557	0	0	0	0.557			Eif2ak1	24
Alox15	Olr1	10116.ENSRNOP00000026038	10116.ENSRNOP00000011196	0	0	0	0	0	0	0	0.465	0.465			Kif3a	24
Alox15	Cyp2j4	10116.ENSRNOP00000026038	10116.ENSRNOP00000012977	0	0	0	0	0	0	0.9	0.419	0.939			Map3k14	24
Alox15	Pla2g12a	10116.ENSRNOP00000026038	10116.ENSRNOP00000062381	0	0	0	0	0.064	0	0.65	0.16	0.7			Aptx	24
Alox15	Gpx1	10116.ENSRNOP00000026038	10116.ENSRNOP00000066577	0	0	0	0	0	0	0.9	0.328	0.929			Cxcl6	24
Als2cl	Gigyf1	10116.ENSRNOP00000043561	10116.ENSRNOP00000001912	0	0	0	0	0	0	0	0.582	0.582			Slc3a2	24
Als2cl	Acp1	10116.ENSRNOP00000043561	10116.ENSRNOP00000007287	0.092	0	0	0	0	0	0	0.605	0.626			Uqcrb	24
Als2cl	Ptprh	10116.ENSRNOP00000043561	10116.ENSRNOP00000024492	0	0	0	0	0	0	0	0.524	0.524			Optn	24
Als2cl	Fam134c	10116.ENSRNOP00000043561	10116.ENSRNOP00000027217	0	0	0	0	0.059	0.054	0	0.401	0.42			Fkbp1a	24
Als2cl	Tmie	10116.ENSRNOP00000043561	10116.ENSRNOP00000029990	0	0	0	0	0.063	0	0	0.446	0.458			Tab1	24
Als2cl	Klhdc10	10116.ENSRNOP00000043561	10116.ENSRNOP00000038586	0	0	0	0	0.05	0	0	0.545	0.549			Gadd45a	22
Amn1	Orc4	10116.ENSRNOP00000052308	10116.ENSRNOP00000006937	0	0	0	0	0.058	0	0	0.407	0.417			Acsl1	22
Amn1	Cul1	10116.ENSRNOP00000052308	10116.ENSRNOP00000007620	0	0	0	0	0.118	0.377	0	0.168	0.502			Herc6	22
Amn1	Tpx2	10116.ENSRNOP00000052308	10116.ENSRNOP00000010851	0	0	0	0	0	0	0	0.49	0.489			Tgfb1i1	22
Amn1	Mpzl2	10116.ENSRNOP00000052308	10116.ENSRNOP00000021693	0	0	0	0	0	0	0	0.648	0.648			Setd7	22
Amn1	Psmf1	10116.ENSRNOP00000052308	10116.ENSRNOP00000038926	0	0	0	0	0.059	0	0	0.514	0.523			Gars	22
Amn1	Tlk1	10116.ENSRNOP00000052308	10116.ENSRNOP00000068430	0	0	0	0	0.058	0	0	0.405	0.415			Prdx3	22
Amn1	Pkd1l2	10116.ENSRNOP00000052308	10116.ENSRNOP00000064630	0	0	0	0	0	0	0	0.45	0.45			Uba5	22
Anapc2	Nek2	10116.ENSRNOP00000015099	10116.ENSRNOP00000006235	0	0	0	0	0	0.804	0.6	0	0.918			Supt3h	22
Anapc2	Aurka	10116.ENSRNOP00000015099	10116.ENSRNOP00000051977	0	0	0	0	0.064	0	0.6	0.056	0.615			Nfkbib	22
Anapc2	Bub1	10116.ENSRNOP00000015099	10116.ENSRNOP00000042114	0	0	0	0	0.066	0.579	0	0.223	0.667			Stam	22
Anapc2	Ubb	10116.ENSRNOP00000015099	10116.ENSRNOP00000043934	0	0	0	0	0	0.519	0.6	0.045	0.8			Zbtb16	22
Anapc2	Ube2s	10116.ENSRNOP00000015099	10116.ENSRNOP00000022977	0	0	0	0	0.05	0.48	0.8	0.338	0.925			Dars2	22
Anapc2	Ube2c	10116.ENSRNOP00000015099	10116.ENSRNOP00000020323	0	0	0	0	0.1	0.936	0.8	0.351	0.991			Polr3k	22
Anapc2	Cdc20	10116.ENSRNOP00000015099	10116.ENSRNOP00000037772	0	0	0	0	0.064	0.946	0.8	0.676	0.996			Lamb1	22
Ank1	Cog3	10116.ENSRNOP00000062056	10116.ENSRNOP00000000168	0	0	0	0	0	0	0.6	0.087	0.619			Asns	22
Ank1	Golga2	10116.ENSRNOP00000062056	10116.ENSRNOP00000016341	0	0	0	0	0.061	0.082	0.6	0	0.625			Napa	22
Ank1	Mpp7	10116.ENSRNOP00000062056	10116.ENSRNOP00000025458	0	0	0	0	0	0.07	0	0.397	0.415			Hp	22
Ank1	Slc4a1	10116.ENSRNOP00000062056	10116.ENSRNOP00000028445	0	0	0	0	0.064	0.483	0	0.643	0.812			Zfyve1	22
Ank1	Cdh23	10116.ENSRNOP00000062056	10116.ENSRNOP00000048338	0	0	0	0	0.076	0.051	0.128	0.435	0.51			Sars2	22
Ank1	Nfasc	10116.ENSRNOP00000062056	10116.ENSRNOP00000057594	0	0	0	0	0.088	0.216	0.8	0.477	0.915			Bccip	22
Ank1	Copz1	10116.ENSRNOP00000062056	10116.ENSRNOP00000059082	0	0	0	0	0.05	0	0.6	0	0.603			Slirp	22
Ank1	Cd59	10116.ENSRNOP00000062056	10116.ENSRNOP00000060967	0	0	0	0	0	0	0.6	0	0.6			Ppox	20
Ank1	Spta1	10116.ENSRNOP00000062056	10116.ENSRNOP00000061853	0	0	0	0	0.064	0.218	0.6	0.571	0.857			Exoc3	20
Ank1	Rhag	10116.ENSRNOP00000062056	10116.ENSRNOP00000065437	0	0	0	0	0.135	0.114	0	0.799	0.833			Acadl	20
Ankle2	Ppp2r4	10116.ENSRNOP00000053507	10116.ENSRNOP00000024914	0	0	0	0	0	0	0	0.646	0.646			Txnrd2	20
Ankle2	Tmem126a	10116.ENSRNOP00000053507	10116.ENSRNOP00000032681	0	0	0	0	0	0	0	0.472	0.472			Tada2a	20
Ankle2	Sirt2	10116.ENSRNOP00000053507	10116.ENSRNOP00000059450	0	0	0	0	0	0	0.9	0.236	0.92			Psmd5	20
Ankrd12	Rsf1	10116.ENSRNOP00000017613	10116.ENSRNOP00000031549	0	0	0	0	0.63	0	0	0	0.63			Gzma	20
Ankrd42	Cul1	10116.ENSRNOP00000062031	10116.ENSRNOP00000007620	0	0	0	0	0.081	0.372	0	0.07	0.416			Gna12	20
Ankrd42	Mphosph9	10116.ENSRNOP00000062031	10116.ENSRNOP00000050124	0	0	0	0	0	0	0	0.401	0.4			Fth1	20
Ankrd46	Ankrd49	10116.ENSRNOP00000034048	10116.ENSRNOP00000012583	0	0	0.407	0	0.062	0	0	0.168	0.496			Ank1	20
Ankrd46	Trim59	10116.ENSRNOP00000034048	10116.ENSRNOP00000013987	0	0	0	0	0.056	0.077	0	0.449	0.477			Ppme1	20
Ankrd46	Lig4	10116.ENSRNOP00000034048	10116.ENSRNOP00000019615	0	0	0	0	0.056	0	0	0.506	0.513			Aen	20
Ankrd46	Rhbdd1	10116.ENSRNOP00000034048	10116.ENSRNOP00000019898	0	0	0	0	0	0	0	0.835	0.835			Copz1	20
Ankrd46	Col4a1	10116.ENSRNOP00000034048	10116.ENSRNOP00000054197	0	0	0	0	0	0.046	0	0.418	0.421			Snrnp35	20
Ankrd46	Asb3	10116.ENSRNOP00000034048	10116.ENSRNOP00000060663	0	0	0.417	0	0	0.056	0	0	0.426			Gfi1b	20
Ankrd46	Tab1	10116.ENSRNOP00000034048	10116.ENSRNOP00000059322	0	0	0	0	0	0.298	0.123	0.168	0.443			Pfdn6	20
Ankrd46	Sppl2b	10116.ENSRNOP00000034048	10116.ENSRNOP00000050649	0	0	0	0	0	0	0	0.739	0.739			Dhx34	20
Ankrd49	Ubr7	10116.ENSRNOP00000012583	10116.ENSRNOP00000010738	0	0	0	0	0.064	0	0	0.408	0.422			Cd59	20
Ankrd49	Cdkn2c	10116.ENSRNOP00000012583	10116.ENSRNOP00000012088	0	0	0.435	0	0	0	0	0	0.435			Ezh1	20
Ankrd49	Gmnn	10116.ENSRNOP00000012583	10116.ENSRNOP00000025389	0	0	0	0	0	0.081	0	0.4	0.425			Rraga	20
Ankrd49	Ankrd46	10116.ENSRNOP00000012583	10116.ENSRNOP00000034048	0	0	0.407	0	0.062	0	0	0.168	0.496			Cox6a1	20
Ankrd49	Atg7	10116.ENSRNOP00000012583	10116.ENSRNOP00000063617	0	0	0	0	0.057	0.078	0	0.499	0.526			Lars2	20
Ankrd49	Eif3k	10116.ENSRNOP00000012583	10116.ENSRNOP00000061066	0	0	0	0	0	0	0	0.584	0.584			Rnf123	20
Anxa3	Cd82	10116.ENSRNOP00000063496	10116.ENSRNOP00000000052	0	0	0	0	0	0.043	0	0.415	0.416			Egr1	20
Anxa3	S100a11	10116.ENSRNOP00000063496	10116.ENSRNOP00000013393	0	0	0	0	0.132	0.15	0	0.284	0.426			Nprl3	18
Anxa3	S100a9	10116.ENSRNOP00000063496	10116.ENSRNOP00000015351	0	0	0	0	0.06	0.41	0	0.174	0.502			Nos2	18
Anxa3	Map1lc3a	10116.ENSRNOP00000063496	10116.ENSRNOP00000032429	0	0	0	0	0	0	0	0.474	0.474			Pik3c2b	18
Anxa4	Cd82	10116.ENSRNOP00000024436	10116.ENSRNOP00000000052	0	0	0	0	0.064	0.043	0	0.426	0.441			Fut2	18
Anxa4	S100a11	10116.ENSRNOP00000024436	10116.ENSRNOP00000013393	0	0	0	0	0.106	0.15	0	0.304	0.425			Xpo7	18
Anxa4	S100a9	10116.ENSRNOP00000024436	10116.ENSRNOP00000015351	0	0	0	0	0	0.41	0	0.123	0.46			Atg4d	18
Anxa4	Ccr5	10116.ENSRNOP00000024436	10116.ENSRNOP00000066146	0	0	0	0	0	0.045	0	0.443	0.445			Steap3	18
Ap1b1	RT1-S3	10116.ENSRNOP00000054218	10116.ENSRNOP00000001036	0	0	0	0	0	0.045	0.6	0	0.601			Uchl3	18
Ap1b1	Prkab1	10116.ENSRNOP00000054218	10116.ENSRNOP00000001508	0	0	0	0	0.056	0.484	0	0	0.492			Nod2	18
Ap1b1	Napa	10116.ENSRNOP00000054218	10116.ENSRNOP00000002044	0	0	0	0	0.104	0	0.65	0	0.672			Numb	18
Ap1b1	Tfrc	10116.ENSRNOP00000054218	10116.ENSRNOP00000002407	0	0	0	0	0	0.045	0.6	0.189	0.663			Nfe2	18
Ap1b1	Gbas	10116.ENSRNOP00000054218	10116.ENSRNOP00000030538	0	0	0	0	0.049	0	0	0.411	0.416			Camsap1	18
Ap1b1	Heatr5a	10116.ENSRNOP00000054218	10116.ENSRNOP00000035775	0	0	0	0	0.066	0.468	0	0.106	0.516			Prkab1	18
Ap1b1	RT1-CE7	10116.ENSRNOP00000054218	10116.ENSRNOP00000039197	0	0	0	0	0	0.045	0.6	0	0.601			Nxf1	18
Ap1b1	Numb	10116.ENSRNOP00000054218	10116.ENSRNOP00000048410	0	0	0	0	0.056	0.454	0	0.147	0.521			Ssu72	18
Ap1b1	Copz1	10116.ENSRNOP00000054218	10116.ENSRNOP00000059082	0	0	0	0	0.066	0.379	0	0.327	0.575			Nt5c2	18
Ap5s1	RGD1311739	10116.ENSRNOP00000031548	10116.ENSRNOP00000028859	0	0	0	0	0	0	0	0.402	0.402			Timm9	18
Apool	Cox6a1	10116.ENSRNOP00000005997	10116.ENSRNOP00000001545	0	0	0	0	0.137	0.377	0	0	0.439			Slc25a38	18
Apool	Dck	10116.ENSRNOP00000005997	10116.ENSRNOP00000004440	0	0	0	0	0.074	0.402	0	0	0.422			Rnf213	18
Apool	RGD1305089	10116.ENSRNOP00000005997	10116.ENSRNOP00000009306	0	0	0	0	0	0	0	0.417	0.416			Hbs1l	18
Apool	Brwd3	10116.ENSRNOP00000005997	10116.ENSRNOP00000050434	0	0	0	0	0.12	0	0	0.407	0.455			St3gal1	18
Apool	Ndufs3	10116.ENSRNOP00000005997	10116.ENSRNOP00000012425	0	0	0	0	0.358	0.302	0	0	0.532			Ap1b1	18
Apool	Afg3l2	10116.ENSRNOP00000005997	10116.ENSRNOP00000024632	0	0	0	0	0.06	0.046	0	0.523	0.534			Trmu	18
Apool	Serac1	10116.ENSRNOP00000005997	10116.ENSRNOP00000057269	0	0	0	0	0.05	0	0	0.54	0.545			Mef2d	18
Apool	Dnajc11	10116.ENSRNOP00000005997	10116.ENSRNOP00000011960	0	0	0	0	0.059	0.079	0	0.629	0.65			Vav3	18
Aptx	Pcyt1a	10116.ENSRNOP00000046400	10116.ENSRNOP00000002403	0.103	0	0	0	0.064	0	0.29	0.23	0.479			Klrk1	18
Aptx	Rad52	10116.ENSRNOP00000046400	10116.ENSRNOP00000013070	0	0	0	0	0	0.313	0	0.315	0.509			MGC95210	18
Aptx	Coq6	10116.ENSRNOP00000046400	10116.ENSRNOP00000014914	0	0	0	0	0.061	0	0	0.502	0.513			Atf4	18
Aptx	Neil3	10116.ENSRNOP00000046400	10116.ENSRNOP00000015623	0	0	0	0	0	0	0	0.471	0.471			Hist3h2ba	18
Aptx	Pcyt1b	10116.ENSRNOP00000046400	10116.ENSRNOP00000016669	0.103	0	0	0	0.064	0	0.29	0.23	0.479			Mrps31	18
Aptx	Lig4	10116.ENSRNOP00000046400	10116.ENSRNOP00000019615	0.084	0	0	0	0.098	0.193	0.629	0.747	0.926			Sec61g	18
Aptx	Lig1	10116.ENSRNOP00000046400	10116.ENSRNOP00000019799	0.084	0	0	0	0.065	0.193	0.601	0.795	0.933			Samhd1	18
Aptx	Zfp668	10116.ENSRNOP00000046400	10116.ENSRNOP00000022452	0	0	0	0	0	0.077	0	0.4	0.422			RT1-S3	18
Aptx	Dclre1b	10116.ENSRNOP00000046400	10116.ENSRNOP00000026213	0	0	0	0	0.088	0	0.623	0.364	0.762			Gigyf1	18
Aptx	Dclre1a	10116.ENSRNOP00000046400	10116.ENSRNOP00000034952	0	0	0	0	0.088	0	0.623	0.298	0.737			Coq6	18
Aptx	Pi4kb	10116.ENSRNOP00000046400	10116.ENSRNOP00000039342	0	0	0	0	0.06	0.083	0.388	0.114	0.47			Mdn1	18
Aptx	Pik3c2b	10116.ENSRNOP00000046400	10116.ENSRNOP00000051488	0	0	0	0	0.06	0.083	0.388	0.114	0.47			Supt4h1	16
Aqp1	Stx2	10116.ENSRNOP00000015692	10116.ENSRNOP00000001242	0	0	0	0	0.062	0.128	0.315	0.16	0.466			Bap1	16
Aqp1	Slc4a1	10116.ENSRNOP00000015692	10116.ENSRNOP00000028445	0	0	0	0	0.08	0.127	0	0.352	0.435			Plod1	16
Aqp1	Rhag	10116.ENSRNOP00000015692	10116.ENSRNOP00000065437	0	0	0	0	0.058	0	0	0.461	0.47			Dok2	16
Aqp1	Exoc3	10116.ENSRNOP00000015692	10116.ENSRNOP00000020251	0	0	0	0	0.057	0	0.486	0	0.494			Eme1	16
Arap3	Elmo3	10116.ENSRNOP00000026342	10116.ENSRNOP00000021362	0	0	0	0	0.059	0	0	0.413	0.424			Gfap	16
Arid1b	Nek2	10116.ENSRNOP00000022939	10116.ENSRNOP00000006235	0	0	0	0	0	0	0.51	0.056	0.517			Ankrd46	16
Arid1b	Dpf3	10116.ENSRNOP00000022939	10116.ENSRNOP00000010926	0	0	0	0	0.064	0.812	0.8	0.529	0.981			Otub1	16
Arid1b	Cecr2	10116.ENSRNOP00000022939	10116.ENSRNOP00000015499	0	0	0	0	0.064	0.308	0.506	0.158	0.694			S100a9	16
Arid1b	Shprh	10116.ENSRNOP00000022939	10116.ENSRNOP00000019893	0	0	0	0	0.137	0.217	0.246	0.11	0.485			Yipf5	16
Arid1b	Rrm2	10116.ENSRNOP00000022939	10116.ENSRNOP00000037227	0	0	0	0	0	0	0	0.402	0.402			Ifnar1	16
Arid1b	Hltf	10116.ENSRNOP00000022939	10116.ENSRNOP00000060341	0	0	0	0	0.061	0.217	0.246	0.054	0.405			Ifi44	16
Arid1b	Hells	10116.ENSRNOP00000022939	10116.ENSRNOP00000064734	0	0	0	0	0.061	0.217	0.246	0.076	0.419			Mrps21	16
Arid1b	Tceb1	10116.ENSRNOP00000022939	10116.ENSRNOP00000067410	0	0	0	0	0	0.099	0	0.476	0.507			Apool	16
Arih2	Rad23a	10116.ENSRNOP00000050012	10116.ENSRNOP00000004042	0	0	0	0	0.049	0.164	0	0.631	0.681			Afg3l2	16
Arih2	Psmd14	10116.ENSRNOP00000050012	10116.ENSRNOP00000006605	0	0	0	0	0.05	0	0	0.608	0.611			Igtp	16
Arih2	Shprh	10116.ENSRNOP00000050012	10116.ENSRNOP00000019893	0	0	0	0	0.082	0.044	0	0.495	0.519			Tns3	16
Arih2	Bub1	10116.ENSRNOP00000050012	10116.ENSRNOP00000042114	0	0	0	0	0	0.534	0	0	0.534			Slc11a2	16
Arrdc3	Nedd4l	10116.ENSRNOP00000067658	10116.ENSRNOP00000023890	0	0	0	0	0.064	0.714	0	0.454	0.841			Sphk1	16
Arrdc3	Zbtb16	10116.ENSRNOP00000067658	10116.ENSRNOP00000043640	0	0	0	0	0	0.055	0	0.405	0.413			Tomm7	16
Arrdc3	Ncapg	10116.ENSRNOP00000067658	10116.ENSRNOP00000055628	0	0	0	0	0	0.054	0	0.463	0.47			Vwa8	16
Arrdc3	Vps26a	10116.ENSRNOP00000067658	10116.ENSRNOP00000062170	0	0	0	0	0	0	0	0.585	0.585			Dcaf12	16
Arsg	Casd1	10116.ENSRNOP00000005257	10116.ENSRNOP00000065104	0	0	0	0	0.057	0	0	0.416	0.425			Gpam	16
Arsg	Cep104	10116.ENSRNOP00000005257	10116.ENSRNOP00000034972	0	0	0	0	0	0	0	0.514	0.514			Dad1	16
Arsg	Cln8	10116.ENSRNOP00000005257	10116.ENSRNOP00000016756	0	0	0	0	0.056	0	0	0.617	0.623			Ppp2r5b	16
Asb1	Kctd7	10116.ENSRNOP00000027528	10116.ENSRNOP00000001198	0	0	0	0	0.073	0.046	0	0.739	0.749			Rsf1	16
Asb1	Ckb	10116.ENSRNOP00000027528	10116.ENSRNOP00000015122	0	0	0	0	0	0.143	0	0.384	0.45			Hcfc1	16
Asb1	Cul4a	10116.ENSRNOP00000027528	10116.ENSRNOP00000026653	0	0	0	0	0.063	0.159	0	0.32	0.418			Glrx	16
Asb1	Asb3	10116.ENSRNOP00000027528	10116.ENSRNOP00000060663	0	0	0.335	0.628	0	0	0	0.875	0.425			Yod1	16
Asb1	Hdac5	10116.ENSRNOP00000027528	10116.ENSRNOP00000052059	0	0	0	0	0.059	0.128	0.115	0.344	0.459			Ucp2	16
Asb1	Tceb1	10116.ENSRNOP00000027528	10116.ENSRNOP00000067410	0	0	0	0	0	0.423	0.5	0.341	0.793			Wdr45	16
Asb3	Kctd7	10116.ENSRNOP00000060663	10116.ENSRNOP00000001198	0	0	0	0	0.056	0.046	0	0.456	0.467			Cx3cr1	16
Asb3	Ckb	10116.ENSRNOP00000060663	10116.ENSRNOP00000015122	0	0	0	0	0	0.143	0	0.53	0.58			Csnk2a2	16
Asb3	Agpat4	10116.ENSRNOP00000060663	10116.ENSRNOP00000024213	0	0	0	0	0	0.056	0	0.62	0.625			Arid1b	16
Asb3	Asb1	10116.ENSRNOP00000060663	10116.ENSRNOP00000027528	0	0	0.335	0.628	0	0	0	0.875	0.425			Exosc9	16
Asb3	Ankrd46	10116.ENSRNOP00000060663	10116.ENSRNOP00000034048	0	0	0.417	0	0	0.056	0	0	0.426			Snrnp40	16
Asb3	Tceb1	10116.ENSRNOP00000060663	10116.ENSRNOP00000067410	0	0	0	0	0	0.442	0	0.379	0.639			Bmpr2	16
Asns	Gfpt2	10116.ENSRNOP00000010079	10116.ENSRNOP00000003770	0.101	0	0	0	0.093	0.087	0	0.35	0.451			C1galt1	16
Asns	Slc1a5	10116.ENSRNOP00000010079	10116.ENSRNOP00000060053	0.078	0	0	0	0.067	0	0	0.391	0.431			Dpp4	16
Asns	Sars2	10116.ENSRNOP00000010079	10116.ENSRNOP00000027166	0.045	0	0	0	0.093	0	0	0.404	0.438			Gale	16
Asns	Tasp1	10116.ENSRNOP00000010079	10116.ENSRNOP00000052492	0	0	0	0	0	0	0.29	0.293	0.476			Poli	16
Asns	Nags	10116.ENSRNOP00000010079	10116.ENSRNOP00000028332	0.08	0	0	0	0.063	0	0.209	0.367	0.51			Vps25	14
Asns	Slc3a2	10116.ENSRNOP00000010079	10116.ENSRNOP00000025196	0	0	0	0	0.335	0	0	0.334	0.539			Tspan8	14
Asns	Ppp1r15a	10116.ENSRNOP00000010079	10116.ENSRNOP00000048451	0	0	0	0	0	0	0	0.54	0.54			Eepd1	14
Asns	Eif2s1	10116.ENSRNOP00000010079	10116.ENSRNOP00000013375	0	0	0	0	0.081	0	0	0.639	0.654			Cygb	14
Asns	Atf4	10116.ENSRNOP00000010079	10116.ENSRNOP00000060302	0	0	0	0	0.104	0	0	0.635	0.659			Smg5	14
Asns	Mthfd2	10116.ENSRNOP00000010079	10116.ENSRNOP00000014603	0.041	0	0	0	0.383	0	0	0.518	0.69			Cog3	14
Asns	Gars	10116.ENSRNOP00000010079	10116.ENSRNOP00000014780	0.086	0	0	0	0.544	0.547	0	0.445	0.881			Tmcc2	14
Asxl1	Bap1	10116.ENSRNOP00000049815	10116.ENSRNOP00000025853	0	0	0	0	0.064	0.846	0.6	0.748	0.983			Ifi44l	14
Asxl1	Hcfc1	10116.ENSRNOP00000049815	10116.ENSRNOP00000060327	0	0	0	0	0.064	0.161	0.6	0.641	0.872			Ermap	14
Asxl1	Tet2	10116.ENSRNOP00000049815	10116.ENSRNOP00000064018	0	0	0	0	0.058	0	0	0.871	0.874			Casc3	14
Atf4	Eif2ak1	10116.ENSRNOP00000060302	10116.ENSRNOP00000001392	0	0	0	0	0	0	0	0.677	0.677			Dtx3l	14
Atf4	Asns	10116.ENSRNOP00000060302	10116.ENSRNOP00000010079	0	0	0	0	0.104	0	0	0.635	0.659			Rhag	14
Atf4	Eif2s1	10116.ENSRNOP00000060302	10116.ENSRNOP00000013375	0	0	0	0	0	0	0.8	0.826	0.963			Blvra	14
Atf4	Mthfd2	10116.ENSRNOP00000060302	10116.ENSRNOP00000014603	0	0	0	0	0.109	0	0	0.484	0.521			Prdx5	14
Atf4	Btrc	10116.ENSRNOP00000060302	10116.ENSRNOP00000022426	0	0	0	0	0	0.812	0	0.267	0.856			Trpv5	14
Atf4	Ppp1r15a	10116.ENSRNOP00000060302	10116.ENSRNOP00000048451	0	0	0	0	0.349	0	0.8	0.823	0.975			Prdx4	14
Atf4	Pink1	10116.ENSRNOP00000060302	10116.ENSRNOP00000058880	0	0	0	0	0	0.139	0	0.366	0.431			Cnnm2	14
Atf4	Mknk1	10116.ENSRNOP00000060302	10116.ENSRNOP00000061535	0	0	0	0	0	0	0.8	0.067	0.805			Amn1	14
Atf4	Rps6ka5	10116.ENSRNOP00000060302	10116.ENSRNOP00000063163	0	0	0	0	0	0	0.8	0.141	0.82			Megf8	14
Atg4d	Tecpr1	10116.ENSRNOP00000064764	10116.ENSRNOP00000001347	0	0	0	0	0	0.271	0	0.273	0.447			Atp6ap1	14
Atg4d	RGD1359310	10116.ENSRNOP00000064764	10116.ENSRNOP00000010195	0	0	0	0	0.062	0.054	0	0.638	0.651			Anapc2	14
Atg4d	Wdr45	10116.ENSRNOP00000064764	10116.ENSRNOP00000013369	0	0	0	0	0.118	0	0	0.462	0.505			Hsd3b7	14
Atg4d	Bnip3	10116.ENSRNOP00000064764	10116.ENSRNOP00000023477	0	0	0	0	0	0	0	0.489	0.489			Pf4	14
Atg4d	Nbr1	10116.ENSRNOP00000064764	10116.ENSRNOP00000028149	0	0	0	0	0.064	0.056	0	0.45	0.471			Tfip11	14
Atg4d	Map1lc3a	10116.ENSRNOP00000064764	10116.ENSRNOP00000032429	0	0	0	0	0.135	0.449	0.9	0.753	0.986			Lpcat3	14
Atg4d	Ulk1	10116.ENSRNOP00000064764	10116.ENSRNOP00000053633	0	0	0	0	0.226	0.323	0	0.394	0.655			Mthfd2	14
Atg4d	Dram1	10116.ENSRNOP00000064764	10116.ENSRNOP00000056244	0	0	0	0	0	0	0	0.507	0.507			Sec63	14
Atg4d	Atg7	10116.ENSRNOP00000064764	10116.ENSRNOP00000063617	0	0	0	0	0.115	0.217	0	0.779	0.834			Csnk1e	14
Atg7	Foxo3	10116.ENSRNOP00000063617	10116.ENSRNOP00000000327	0	0	0	0	0.064	0.157	0	0.758	0.792			Cadm1	14
Atg7	Cul1	10116.ENSRNOP00000063617	10116.ENSRNOP00000007620	0	0	0	0	0.064	0.159	0.252	0.269	0.512			Atp6ap2	14
Atg7	RGD1359310	10116.ENSRNOP00000063617	10116.ENSRNOP00000010195	0	0	0	0	0.064	0	0	0.887	0.89			Tek	14
Atg7	Zfyve1	10116.ENSRNOP00000063617	10116.ENSRNOP00000011662	0	0	0	0	0.051	0.115	0	0.394	0.447			Tet2	14
Atg7	Sec62	10116.ENSRNOP00000063617	10116.ENSRNOP00000012240	0	0	0	0	0.069	0.067	0	0.388	0.422			Ppcdc	14
Atg7	Ankrd49	10116.ENSRNOP00000063617	10116.ENSRNOP00000012583	0	0	0	0	0.057	0.078	0	0.499	0.526			Creg1	14
Atg7	Wdr45	10116.ENSRNOP00000063617	10116.ENSRNOP00000013369	0	0	0	0	0.092	0.164	0	0.69	0.744			Usp42	14
Atg7	Eif2s1	10116.ENSRNOP00000063617	10116.ENSRNOP00000013375	0	0	0	0	0.064	0	0	0.392	0.407			C3	14
Atg7	Uba5	10116.ENSRNOP00000063617	10116.ENSRNOP00000015240	0	0	0	0	0.049	0	0.9	0.337	0.931			Col15a1	14
Atg7	Ube2a	10116.ENSRNOP00000063617	10116.ENSRNOP00000016742	0.044	0	0	0	0.064	0.202	0.915	0.169	0.941			Cenpb	14
Atg7	Ube2c	10116.ENSRNOP00000063617	10116.ENSRNOP00000020323	0.044	0	0	0	0.049	0.202	0.915	0.076	0.933			Nlrc5	14
Atg7	Ube2s	10116.ENSRNOP00000063617	10116.ENSRNOP00000022977	0.044	0	0	0	0.049	0.202	0.915	0.137	0.937			Sparc	14
Atg7	Bnip3	10116.ENSRNOP00000063617	10116.ENSRNOP00000023477	0	0	0	0	0.058	0	0	0.773	0.777			Scarb1	14
Atg7	Bcl2l1	10116.ENSRNOP00000063617	10116.ENSRNOP00000024954	0	0	0	0	0.048	0.056	0	0.585	0.595			Sec62	14
Atg7	Ube2j2	10116.ENSRNOP00000063617	10116.ENSRNOP00000026752	0	0	0	0	0	0.193	0.9	0	0.915			Flad1	14
Atg7	Nbr1	10116.ENSRNOP00000063617	10116.ENSRNOP00000028149	0	0	0	0	0.05	0.07	0	0.876	0.881			Comt	14
Atg7	Map1lc3a	10116.ENSRNOP00000063617	10116.ENSRNOP00000032429	0	0	0	0	0.068	0.696	0.6	0.974	0.996			Lcn2	12
Atg7	Ubb	10116.ENSRNOP00000063617	10116.ENSRNOP00000043934	0	0	0	0	0.058	0.175	0.657	0.092	0.725			Sh2d4a	12
Atg7	Optn	10116.ENSRNOP00000063617	10116.ENSRNOP00000045795	0	0	0	0	0	0	0	0.672	0.672			Slc22a5	12
Atg7	Tbcd	10116.ENSRNOP00000063617	10116.ENSRNOP00000051796	0	0	0	0	0.071	0.431	0	0	0.448			Slc16a1	12
Atg7	Ulk1	10116.ENSRNOP00000063617	10116.ENSRNOP00000053633	0	0	0	0	0.064	0.311	0	0.825	0.877			Pidd1	12
Atg7	Dram1	10116.ENSRNOP00000063617	10116.ENSRNOP00000056244	0	0	0	0	0	0	0	0.475	0.475			Als2cl	12
Atg7	Pink1	10116.ENSRNOP00000063617	10116.ENSRNOP00000058880	0	0	0	0	0	0.116	0	0.878	0.888			Dpf3	12
Atg7	Sirt2	10116.ENSRNOP00000063617	10116.ENSRNOP00000059450	0.071	0	0	0	0.064	0.065	0	0.616	0.646			Gypc	12
Atg7	Atg4d	10116.ENSRNOP00000063617	10116.ENSRNOP00000064764	0	0	0	0	0.115	0.217	0	0.779	0.834			Asb3	12
Atg7	Ube2h	10116.ENSRNOP00000063617	10116.ENSRNOP00000064341	0	0	0	0	0.178	0.237	0.9	0.116	0.937			Pklr	12
Atmin	Ubr7	10116.ENSRNOP00000015180	10116.ENSRNOP00000010738	0	0	0	0	0	0.042	0	0.59	0.59			Kel	12
Atp2b4	Sec14l2	10116.ENSRNOP00000004078	10116.ENSRNOP00000006542	0	0	0	0	0.055	0.453	0	0	0.46			Ahrr	12
Atp2b4	Cdh23	10116.ENSRNOP00000004078	10116.ENSRNOP00000048338	0	0	0	0	0	0	0	0.507	0.507			Nmnat3	12
Atp2b4	Trpv5	10116.ENSRNOP00000004078	10116.ENSRNOP00000020975	0	0	0	0	0	0	0	0.552	0.552			Ahsp	12
Atp5i	Prdx5	10116.ENSRNOP00000000072	10116.ENSRNOP00000028687	0	0	0	0	0.417	0	0	0.059	0.428			Mrps36	12
Atp5i	Mrpl21	10116.ENSRNOP00000000072	10116.ENSRNOP00000018848	0	0	0	0	0.424	0	0	0.075	0.445			Sphk2	12
Atp5i	Atp5sl	10116.ENSRNOP00000000072	10116.ENSRNOP00000027960	0	0	0	0	0.081	0.328	0	0.314	0.539			Nags	12
Atp5i	Atp6v0a1	10116.ENSRNOP00000000072	10116.ENSRNOP00000052113	0	0	0	0	0	0	0.54	0	0.54			Slc2a3	12
Atp5i	Tomm7	10116.ENSRNOP00000000072	10116.ENSRNOP00000060340	0	0	0	0	0.273	0	0	0.406	0.549			Lrig1	12
Atp5i	Atp6ap1	10116.ENSRNOP00000000072	10116.ENSRNOP00000053134	0	0	0	0	0	0	0.54	0.102	0.569			Slc30a10	12
Atp5i	LOC687295	10116.ENSRNOP00000000072	10116.ENSRNOP00000053926	0	0	0	0	0.093	0	0	0.585	0.607			Rhbdd1	12
Atp5i	Atp6ap2	10116.ENSRNOP00000000072	10116.ENSRNOP00000005138	0	0	0	0	0.062	0	0.72	0	0.726			Vps26a	12
Atp5i	Ndufa4	10116.ENSRNOP00000000072	10116.ENSRNOP00000007567	0	0	0	0	0.314	0.489	0	0.496	0.807			Asb1	12
Atp5i	Ndufa3	10116.ENSRNOP00000000072	10116.ENSRNOP00000019141	0	0	0	0	0.551	0.362	0	0.413	0.817			Brwd3	12
Atp5i	Rps17	10116.ENSRNOP00000000072	10116.ENSRNOP00000025888	0	0	0	0	0.831	0	0	0	0.831			Trpc1	12
Atp5i	Cox6a1	10116.ENSRNOP00000000072	10116.ENSRNOP00000001545	0	0	0	0	0.674	0.099	0	0.496	0.839			Luc7l	12
Atp5i	Ndufb2	10116.ENSRNOP00000000072	10116.ENSRNOP00000034770	0	0	0	0	0.747	0	0	0.396	0.841			Slc25a11	12
Atp5i	Ndufa11	10116.ENSRNOP00000000072	10116.ENSRNOP00000064246	0	0	0	0	0.812	0	0	0.287	0.86			Rhd	12
Atp5i	Cox5b	10116.ENSRNOP00000000072	10116.ENSRNOP00000022487	0	0	0	0	0.761	0	0	0.447	0.862			Hmgcl	12
Atp5i	Uqcrb	10116.ENSRNOP00000000072	10116.ENSRNOP00000033706	0	0	0	0	0.719	0	0	0.532	0.863			Hus1	12
Atp5i	Ndufs3	10116.ENSRNOP00000000072	10116.ENSRNOP00000012425	0	0	0	0	0.664	0.48	0	0.445	0.894			Galk1	12
Atp5i	Cox6c	10116.ENSRNOP00000000072	10116.ENSRNOP00000014407	0	0	0	0	0.841	0.473	0	0.388	0.944			Pde6d	12
Atp5i	MGC95210	10116.ENSRNOP00000000072	10116.ENSRNOP00000029802	0	0	0	0	0.624	0.751	0	0.616	0.96			Aamp	12
Atp5sl	Atp5i	10116.ENSRNOP00000027960	10116.ENSRNOP00000000072	0	0	0	0	0.081	0.328	0	0.314	0.539			Gch1	12
Atp5sl	Myo19	10116.ENSRNOP00000027960	10116.ENSRNOP00000003886	0	0	0	0	0	0.042	0	0.508	0.508			Mrc1	12
Atp5sl	Gpr4	10116.ENSRNOP00000027960	10116.ENSRNOP00000021894	0	0	0	0	0	0	0	0.412	0.412			Tpk1	12
Atp5sl	Ndufb2	10116.ENSRNOP00000027960	10116.ENSRNOP00000034770	0	0	0	0	0.062	0	0	0.4	0.413			Blvrb	12
Atp5sl	Fn3krp	10116.ENSRNOP00000027960	10116.ENSRNOP00000051799	0	0	0	0	0	0	0	0.674	0.674			Col4a4	12
Atp6ap1	Atp5i	10116.ENSRNOP00000053134	10116.ENSRNOP00000000072	0	0	0	0	0	0	0.54	0.102	0.569			Ptpre	12
Atp6ap1	Tfrc	10116.ENSRNOP00000053134	10116.ENSRNOP00000002407	0	0	0	0	0	0	0.65	0	0.65			Ankrd49	12
Atp6ap1	Atp6ap2	10116.ENSRNOP00000053134	10116.ENSRNOP00000005138	0	0	0	0	0.662	0.933	0.54	0.72	0.996			Pcyt1b	12
Atp6ap1	Nedd1	10116.ENSRNOP00000053134	10116.ENSRNOP00000005463	0	0	0	0	0	0	0	0.526	0.526			Stx2	12
Atp6ap1	Nxf1	10116.ENSRNOP00000053134	10116.ENSRNOP00000026033	0	0	0	0	0.049	0	0	0.451	0.456			Klhl18	12
Atp6ap1	Atp6v0a1	10116.ENSRNOP00000053134	10116.ENSRNOP00000052113	0	0	0	0	0.091	0.891	0.8	0.368	0.985			Capn5	12
Atp6ap1	Ndufa11	10116.ENSRNOP00000053134	10116.ENSRNOP00000064246	0	0	0	0	0.057	0	0	0.479	0.487			Selplg	12
Atp6ap1l	Atp6ap2	10116.ENSRNOP00000050073	10116.ENSRNOP00000005138	0	0	0	0	0.183	0.806	0	0.3	0.879			Atp6v0a1	12
Atp6ap1l	Atp6v0a1	10116.ENSRNOP00000050073	10116.ENSRNOP00000052113	0	0	0	0	0.064	0.528	0	0.086	0.56			Akap9	12
Atp6ap2	Atp5i	10116.ENSRNOP00000005138	10116.ENSRNOP00000000072	0	0	0	0	0.062	0	0.72	0	0.726			Thoc6	12
Atp6ap2	Mcpt1l1	10116.ENSRNOP00000005138	10116.ENSRNOP00000028012	0	0	0	0	0	0	0	0.464	0.463			Kctd7	12
Atp6ap2	Zbtb16	10116.ENSRNOP00000005138	10116.ENSRNOP00000043640	0	0	0	0	0	0.114	0	0.518	0.555			Socs7	12
Atp6ap2	Renbp	10116.ENSRNOP00000005138	10116.ENSRNOP00000053175	0	0	0	0	0	0	0	0.664	0.664			Bbx	12
Atp6ap2	Atp6ap1l	10116.ENSRNOP00000005138	10116.ENSRNOP00000050073	0	0	0	0	0.183	0.806	0	0.3	0.879			Gde1	10
Atp6ap2	Atp6v0a1	10116.ENSRNOP00000005138	10116.ENSRNOP00000052113	0	0	0	0	0.097	0.927	0.54	0.494	0.982			Ccrl2	10
Atp6ap2	Atp6ap1	10116.ENSRNOP00000005138	10116.ENSRNOP00000053134	0	0	0	0	0.662	0.933	0.54	0.72	0.996			Slc43a1	10
Atp6v0a1	Atp5i	10116.ENSRNOP00000052113	10116.ENSRNOP00000000072	0	0	0	0	0	0	0.54	0	0.54			Ckb	10
Atp6v0a1	Tfrc	10116.ENSRNOP00000052113	10116.ENSRNOP00000002407	0	0	0	0	0.067	0	0.65	0.066	0.668			Dmtn	10
Atp6v0a1	Atp6ap2	10116.ENSRNOP00000052113	10116.ENSRNOP00000005138	0	0	0	0	0.097	0.927	0.54	0.494	0.982			Capn8	10
Atp6v0a1	Cul1	10116.ENSRNOP00000052113	10116.ENSRNOP00000007620	0	0	0	0	0.54	0	0	0	0.54			Dyrk3	10
Atp6v0a1	Atp6ap1l	10116.ENSRNOP00000052113	10116.ENSRNOP00000050073	0	0	0	0	0.064	0.528	0	0.086	0.56			Sf3a2	10
Atp6v0a1	Atp6ap1	10116.ENSRNOP00000052113	10116.ENSRNOP00000053134	0	0	0	0	0.091	0.891	0.8	0.368	0.985			Gpcpd1	10
Atrnl1	Nagpa	10116.ENSRNOP00000023414	10116.ENSRNOP00000003888	0	0	0	0	0	0	0	0.523	0.523			Fbln1	10
Atrnl1	Eepd1	10116.ENSRNOP00000023414	10116.ENSRNOP00000009342	0	0	0	0	0	0	0	0.446	0.446			Dstyk	10
Atrnl1	Mak16	10116.ENSRNOP00000023414	10116.ENSRNOP00000015297	0	0	0	0	0	0	0	0.477	0.477			Cmas	10
Atrnl1	Tbcel	10116.ENSRNOP00000023414	10116.ENSRNOP00000056698	0	0	0	0	0.057	0	0	0.432	0.441			Frmd4a	10
Atxn7l4	Tada2a	10116.ENSRNOP00000013474	10116.ENSRNOP00000003699	0	0	0	0	0.056	0.696	0	0.367	0.802			Mpp7	10
Atxn7l4	Zbtb39	10116.ENSRNOP00000013474	10116.ENSRNOP00000005685	0	0	0	0	0	0.059	0	0.521	0.529			Pak4	10
Atxn7l4	Eny2	10116.ENSRNOP00000013474	10116.ENSRNOP00000006402	0	0	0	0	0	0.336	0	0.391	0.578			Cd82	10
Atxn7l4	Pik3c2b	10116.ENSRNOP00000013474	10116.ENSRNOP00000051488	0	0	0	0	0.059	0.339	0	0.12	0.404			Fbxo7	10
Atxn7l4	Pi4kb	10116.ENSRNOP00000013474	10116.ENSRNOP00000039342	0	0	0	0	0.059	0.339	0	0.12	0.404			Tstd1	10
Atxn7l4	Sf3b5	10116.ENSRNOP00000013474	10116.ENSRNOP00000019994	0	0	0	0	0	0.217	0	0.289	0.419			Rab19	10
Atxn7l4	Cecr2	10116.ENSRNOP00000013474	10116.ENSRNOP00000015499	0	0	0	0	0.064	0.628	0	0.326	0.744			Mcoln1	10
Atxn7l4	Supt3h	10116.ENSRNOP00000013474	10116.ENSRNOP00000027293	0	0	0	0	0.049	0.809	0	0.474	0.896			Klhdc10	10
Aurka	Ccni	10116.ENSRNOP00000051977	10116.ENSRNOP00000002924	0	0	0	0	0.173	0.152	0	0.33	0.489			Mxd1	10
Aurka	H3f3b	10116.ENSRNOP00000051977	10116.ENSRNOP00000004329	0	0	0	0	0.095	0.323	0.257	0.202	0.588			Abhd4	10
Aurka	Cenpf	10116.ENSRNOP00000051977	10116.ENSRNOP00000004525	0	0	0	0	0.688	0	0	0.462	0.825			Gabra1	10
Aurka	Mcm6	10116.ENSRNOP00000051977	10116.ENSRNOP00000004969	0	0	0	0	0.691	0	0	0.417	0.812			Trim59	10
Aurka	Nedd1	10116.ENSRNOP00000051977	10116.ENSRNOP00000005463	0	0	0	0	0.133	0	0	0.469	0.52			Sdc3	10
Aurka	Nek2	10116.ENSRNOP00000051977	10116.ENSRNOP00000006235	0	0	0.338	0.696	0.727	0	0	0.602	0.796			Sp110	10
Aurka	Psmd14	10116.ENSRNOP00000051977	10116.ENSRNOP00000006605	0	0	0	0	0.06	0	0.9	0	0.901			Nckap1	10
Aurka	Kif18a	10116.ENSRNOP00000051977	10116.ENSRNOP00000006689	0	0	0	0	0.549	0.161	0.242	0.285	0.767			Tspo2	10
Aurka	Cul1	10116.ENSRNOP00000051977	10116.ENSRNOP00000007620	0	0	0	0	0.057	0.122	0.728	0.229	0.803			Pdp2	10
Aurka	Gadd45a	10116.ENSRNOP00000051977	10116.ENSRNOP00000007698	0	0	0	0	0	0.218	0.922	0.382	0.959			Sec14l2	10
Aurka	Spc25	10116.ENSRNOP00000051977	10116.ENSRNOP00000008837	0	0	0	0	0.785	0	0	0.224	0.826			Pcyt1a	10
Aurka	Kif3a	10116.ENSRNOP00000051977	10116.ENSRNOP00000009999	0	0	0	0	0.13	0.161	0.401	0.164	0.585			P4ha3	10
Aurka	Stil	10116.ENSRNOP00000051977	10116.ENSRNOP00000010410	0	0	0	0	0.53	0	0	0.282	0.648			Tnfrsf18	10
Aurka	Tpx2	10116.ENSRNOP00000051977	10116.ENSRNOP00000010851	0	0	0	0	0.894	0.941	0.924	0.864	0.999			Zcchc9	10
Aurka	Anapc2	10116.ENSRNOP00000051977	10116.ENSRNOP00000015099	0	0	0	0	0.064	0	0.6	0.056	0.615			Acbd4	10
Aurka	Ncaph	10116.ENSRNOP00000051977	10116.ENSRNOP00000016157	0	0	0	0	0.7	0.522	0.491	0.474	0.956			Yipf4	10
Aurka	Prim2	10116.ENSRNOP00000051977	10116.ENSRNOP00000016828	0	0	0	0	0.549	0	0	0.044	0.55			Klhl12	10
Aurka	Lig1	10116.ENSRNOP00000051977	10116.ENSRNOP00000019799	0	0	0	0	0.413	0.121	0	0.107	0.499			Nrcam	10
Aurka	Ube2c	10116.ENSRNOP00000051977	10116.ENSRNOP00000020323	0	0	0	0	0.862	0.114	0.6	0.621	0.979			Tmem256	10
Aurka	Cdca3	10116.ENSRNOP00000051977	10116.ENSRNOP00000020803	0	0	0	0	0.746	0	0	0.239	0.798			Ino80e	10
Aurka	Gtse1	10116.ENSRNOP00000051977	10116.ENSRNOP00000022012	0	0	0	0	0.694	0	0	0.257	0.762			Gpr146	10
Aurka	Ube2s	10116.ENSRNOP00000051977	10116.ENSRNOP00000022977	0	0	0	0	0.149	0.086	0.6	0.204	0.719			Xpot	10
Aurka	Gmnn	10116.ENSRNOP00000051977	10116.ENSRNOP00000025389	0	0	0	0	0.46	0.114	0	0.353	0.663			Rcor3	10
Aurka	Psmd5	10116.ENSRNOP00000051977	10116.ENSRNOP00000025433	0	0	0	0	0.058	0	0.9	0	0.901			Klrb1c	10
Aurka	Kif2c	10116.ENSRNOP00000051977	10116.ENSRNOP00000025903	0	0	0	0	0.745	0.161	0.397	0.563	0.936			Rab43	10
Aurka	Brca1	10116.ENSRNOP00000051977	10116.ENSRNOP00000028109	0	0	0	0	0.374	0.203	0.629	0.644	0.925			Pmm1	10
Aurka	Cenpt	10116.ENSRNOP00000051977	10116.ENSRNOP00000029297	0	0	0	0	0.5	0	0	0.205	0.585			Akr1b10	10
Aurka	Kif18b	10116.ENSRNOP00000051977	10116.ENSRNOP00000034491	0	0	0	0	0.617	0.161	0.242	0.229	0.787			Cybrd1	10
Aurka	Tacc3	10116.ENSRNOP00000051977	10116.ENSRNOP00000034933	0	0	0	0	0.659	0.846	0.629	0.701	0.993			Usp12	10
Aurka	Ckap2l	10116.ENSRNOP00000051977	10116.ENSRNOP00000034964	0	0	0	0	0.675	0	0	0.279	0.755			Zfyve16	10
Aurka	Rrm2	10116.ENSRNOP00000051977	10116.ENSRNOP00000037227	0	0	0	0	0.566	0	0	0.452	0.752			Rexo2	10
Aurka	Mcmdc2	10116.ENSRNOP00000051977	10116.ENSRNOP00000037494	0	0	0	0	0.519	0	0	0	0.519			Ifnar2	10
Aurka	Cdc20	10116.ENSRNOP00000051977	10116.ENSRNOP00000037772	0	0	0	0	0.944	0.218	0.9	0.791	0.998			Nrg1	10
Aurka	Psmf1	10116.ENSRNOP00000051977	10116.ENSRNOP00000038926	0	0	0	0	0	0	0.9	0	0.9			Fut8	10
Aurka	Troap	10116.ENSRNOP00000051977	10116.ENSRNOP00000039147	0	0	0	0	0.713	0	0	0.049	0.715			Tbc1d13	10
Aurka	Hjurp	10116.ENSRNOP00000051977	10116.ENSRNOP00000040906	0	0	0	0	0.65	0	0	0.252	0.727			Dera	10
Aurka	Bub1	10116.ENSRNOP00000051977	10116.ENSRNOP00000042114	0	0	0	0	0.876	0.135	0.491	0.764	0.985			Cdh23	10
Aurka	Cdca8	10116.ENSRNOP00000051977	10116.ENSRNOP00000043633	0	0	0	0	0.885	0.548	0.755	0.634	0.994			Fn3krp	10
Aurka	Ubb	10116.ENSRNOP00000051977	10116.ENSRNOP00000043934	0	0	0	0	0.061	0.07	0.6	0.049	0.623			Emc1	10
Aurka	Nusap1	10116.ENSRNOP00000051977	10116.ENSRNOP00000045376	0	0	0	0	0.877	0	0	0.369	0.919			Ago4	10
Aurka	Incenp	10116.ENSRNOP00000051977	10116.ENSRNOP00000047950	0	0	0	0	0.651	0.821	0.491	0.744	0.99			Yipf3	10
Aurka	Numb	10116.ENSRNOP00000051977	10116.ENSRNOP00000048410	0	0	0	0	0	0.261	0	0.25	0.422			Mgam	10
Aurka	Cenpn	10116.ENSRNOP00000051977	10116.ENSRNOP00000050945	0	0	0	0	0.704	0	0	0.418	0.82			Mbtps1	10
Aurka	Ppp2r5b	10116.ENSRNOP00000051977	10116.ENSRNOP00000065720	0	0	0	0	0.064	0	0.369	0.161	0.461			Scoc	10
Aurka	Wdr62	10116.ENSRNOP00000051977	10116.ENSRNOP00000061740	0	0	0	0	0.064	0.159	0	0.415	0.499			Mat2b	10
Aurka	Ccnf	10116.ENSRNOP00000051977	10116.ENSRNOP00000060445	0	0	0	0	0.407	0.125	0	0.306	0.609			Prdm1	10
Aurka	Rrm1	10116.ENSRNOP00000051977	10116.ENSRNOP00000064166	0	0	0	0	0.613	0	0	0.131	0.649			Gfpt2	10
Aurka	Esco2	10116.ENSRNOP00000051977	10116.ENSRNOP00000068247	0	0	0	0	0.547	0.081	0	0.236	0.654			Bnip1	10
Aurka	Cenpw	10116.ENSRNOP00000051977	10116.ENSRNOP00000061737	0	0	0	0	0.579	0	0	0.258	0.674			Wnk1	10
Aurka	Tk1	10116.ENSRNOP00000051977	10116.ENSRNOP00000067459	0	0	0	0	0.591	0	0	0.24	0.676			Brap	10
Aurka	H3f3c	10116.ENSRNOP00000051977	10116.ENSRNOP00000060626	0	0	0	0	0.095	0.323	0.257	0.383	0.681			Sulf1	10
Aurka	Uhrf1	10116.ENSRNOP00000051977	10116.ENSRNOP00000066794	0	0	0	0	0.636	0	0	0.19	0.693			Paip1	10
Aurka	Kifc1	10116.ENSRNOP00000051977	10116.ENSRNOP00000061875	0	0	0	0	0.67	0.161	0.242	0.383	0.853			Toe1	10
Aurka	Ncapg	10116.ENSRNOP00000051977	10116.ENSRNOP00000055628	0	0	0	0	0.776	0.091	0.491	0.311	0.919			Scarb2	10
Banp	Ibtk	10116.ENSRNOP00000025894	10116.ENSRNOP00000053769	0	0	0	0	0	0	0	0.517	0.517			Tmem126a	10
Bap1	Psmd14	10116.ENSRNOP00000025853	10116.ENSRNOP00000006605	0	0	0	0	0.136	0.522	0	0.291	0.681			Ech1	8
Bap1	Psmf1	10116.ENSRNOP00000025853	10116.ENSRNOP00000038926	0	0	0	0	0.064	0.265	0	0.232	0.425			Laptm4b	8
Bap1	Rrm1	10116.ENSRNOP00000025853	10116.ENSRNOP00000064166	0	0	0	0	0.468	0	0	0	0.468			Slc6a9	8
Bap1	Ino80e	10116.ENSRNOP00000025853	10116.ENSRNOP00000027034	0	0	0	0	0.064	0.515	0	0.068	0.539			Nfasc	8
Bap1	Ubb	10116.ENSRNOP00000025853	10116.ENSRNOP00000043934	0	0	0	0	0.057	0.511	0	0.092	0.544			Dnajc11	8
Bap1	Brca1	10116.ENSRNOP00000025853	10116.ENSRNOP00000028109	0	0	0	0	0	0.114	0	0.697	0.72			Zfp217	8
Bap1	Asxl1	10116.ENSRNOP00000025853	10116.ENSRNOP00000049815	0	0	0	0	0.064	0.846	0.6	0.748	0.983			Trak2	8
Bap1	Hcfc1	10116.ENSRNOP00000025853	10116.ENSRNOP00000060327	0	0	0	0	0.064	0.846	0.8	0.687	0.989			Zer1	8
Bbx	Kif18a	10116.ENSRNOP00000002700	10116.ENSRNOP00000006689	0	0	0	0	0	0	0	0.419	0.418			Trpm6	8
Bbx	Dpf3	10116.ENSRNOP00000002700	10116.ENSRNOP00000010926	0	0	0	0	0	0	0	0.445	0.445			Myo19	8
Bbx	Esco2	10116.ENSRNOP00000002700	10116.ENSRNOP00000068247	0	0	0	0	0	0	0	0.449	0.449			Mknk1	8
Bbx	Zfp91	10116.ENSRNOP00000002700	10116.ENSRNOP00000016804	0	0	0	0	0.474	0.077	0	0	0.493			Rps6ka5	8
Bbx	Zgpat	10116.ENSRNOP00000002700	10116.ENSRNOP00000019084	0	0	0	0	0	0	0	0.503	0.503			Dst	8
Bbx	Mef2d	10116.ENSRNOP00000002700	10116.ENSRNOP00000041061	0	0	0	0	0.049	0	0	0.506	0.51			Cep104	8
Bccip	Eif2s1	10116.ENSRNOP00000024355	10116.ENSRNOP00000013375	0	0	0	0	0.508	0	0	0	0.508			Gramd1b	8
Bccip	Mak16	10116.ENSRNOP00000024355	10116.ENSRNOP00000015297	0	0	0	0	0.701	0	0	0	0.701			Atrnl1	8
Bccip	Aamp	10116.ENSRNOP00000024355	10116.ENSRNOP00000019497	0	0	0	0	0.624	0	0	0	0.624			Fmc1	8
Bccip	Zcchc9	10116.ENSRNOP00000024355	10116.ENSRNOP00000020111	0	0	0	0	0.456	0.081	0	0.085	0.502			Alox15	8
Bccip	Nsa2	10116.ENSRNOP00000024355	10116.ENSRNOP00000022138	0	0	0	0	0.575	0	0	0	0.575			Klhl42	8
Bccip	Tfb1m	10116.ENSRNOP00000024355	10116.ENSRNOP00000022397	0	0	0	0	0.558	0	0	0	0.558			Hspb6	8
Bccip	Uros	10116.ENSRNOP00000024355	10116.ENSRNOP00000024278	0	0	0	0	0	0	0	0.644	0.644			Smg9	8
Bccip	Ngdn	10116.ENSRNOP00000024355	10116.ENSRNOP00000024337	0	0	0	0	0.759	0	0	0.124	0.779			Aqp1	8
Bccip	Ddb1	10116.ENSRNOP00000024355	10116.ENSRNOP00000028188	0	0	0	0	0	0	0	0.407	0.407			Hbq1b	8
Bccip	Aen	10116.ENSRNOP00000024355	10116.ENSRNOP00000062841	0	0	0	0	0.413	0	0	0	0.412			Akr1a1	8
Bccip	Skiv2l2	10116.ENSRNOP00000024355	10116.ENSRNOP00000057426	0	0	0	0	0.502	0	0	0.099	0.532			Cbfa2t3	8
Bcl2l1	Foxo3	10116.ENSRNOP00000024954	10116.ENSRNOP00000000327	0	0	0	0	0.064	0.054	0	0.637	0.65			Selenbp1	8
Bcl2l1	Faslg	10116.ENSRNOP00000024954	10116.ENSRNOP00000003998	0	0	0	0	0	0	0	0.625	0.625			Arih2	8
Bcl2l1	Il1b	10116.ENSRNOP00000024954	10116.ENSRNOP00000006308	0	0	0	0	0	0	0	0.517	0.517			Ino80b	8
Bcl2l1	Gadd45a	10116.ENSRNOP00000024954	10116.ENSRNOP00000007698	0	0	0	0	0	0	0	0.47	0.47			Epdr1	8
Bcl2l1	Epor	10116.ENSRNOP00000024954	10116.ENSRNOP00000017369	0	0	0	0	0	0	0	0.542	0.542			Tmed4	8
Bcl2l1	Bnip3	10116.ENSRNOP00000024954	10116.ENSRNOP00000023477	0	0	0	0	0.06	0.379	0	0.81	0.879			Anxa4	8
Bcl2l1	Pidd1	10116.ENSRNOP00000024954	10116.ENSRNOP00000065320	0	0	0	0	0	0.084	0.123	0.314	0.401			Tgm2	8
Bcl2l1	Bcl2l12	10116.ENSRNOP00000024954	10116.ENSRNOP00000027777	0	0	0	0	0	0.193	0	0.3	0.411			Usp53	8
Bcl2l1	H3f3c	10116.ENSRNOP00000024954	10116.ENSRNOP00000060626	0	0	0	0	0	0	0	0.413	0.413			Npc2	8
Bcl2l1	Nos2	10116.ENSRNOP00000024954	10116.ENSRNOP00000067662	0	0	0	0	0	0	0	0.419	0.418			Lin9	8
Bcl2l1	Egr1	10116.ENSRNOP00000024954	10116.ENSRNOP00000026303	0	0	0	0	0	0.043	0.136	0.367	0.431			Ccdc130	8
Bcl2l1	Brca1	10116.ENSRNOP00000024954	10116.ENSRNOP00000028109	0	0	0	0	0	0.081	0	0.414	0.439			Ubiad1	8
Bcl2l1	Cdc20	10116.ENSRNOP00000024954	10116.ENSRNOP00000037772	0	0	0	0	0.064	0	0	0.43	0.443			Napsa	8
Bcl2l1	Nfkbib	10116.ENSRNOP00000024954	10116.ENSRNOP00000027212	0	0	0	0	0	0.054	0.148	0.39	0.465			Tasp1	8
Bcl2l1	Bnip1	10116.ENSRNOP00000024954	10116.ENSRNOP00000028173	0	0	0	0	0	0.099	0	0.463	0.496			Wasf2	8
Bcl2l1	Tceb1	10116.ENSRNOP00000024954	10116.ENSRNOP00000067410	0	0	0	0	0	0.508	0	0.094	0.535			Lyl1	8
Bcl2l1	Prnp	10116.ENSRNOP00000024954	10116.ENSRNOP00000028881	0	0	0	0	0	0.08	0.509	0.108	0.562			Csrp1	8
Bcl2l1	Sphk2	10116.ENSRNOP00000024954	10116.ENSRNOP00000028549	0	0	0	0	0	0.067	0	0.578	0.589			Zbtb39	8
Bcl2l1	Atg7	10116.ENSRNOP00000024954	10116.ENSRNOP00000063617	0	0	0	0	0.048	0.056	0	0.585	0.595			S1pr5	8
Bcl2l1	Map1lc3a	10116.ENSRNOP00000024954	10116.ENSRNOP00000032429	0	0	0	0	0	0	0	0.62	0.62			Elmo3	8
Bcl2l1	Pink1	10116.ENSRNOP00000024954	10116.ENSRNOP00000058880	0	0	0	0	0.059	0.217	0	0.565	0.651			Cyp2j4	8
Bcl2l12	ST7	10116.ENSRNOP00000027777	10116.ENSRNOP00000010219	0	0	0	0	0	0	0	0.478	0.478			St3gal6	8
Bcl2l12	Gtse1	10116.ENSRNOP00000027777	10116.ENSRNOP00000022012	0	0	0	0	0.064	0	0	0.545	0.556			Mapkapk5	8
Bcl2l12	Bcl2l1	10116.ENSRNOP00000027777	10116.ENSRNOP00000024954	0	0	0	0	0	0.193	0	0.3	0.411			Osgepl1	8
Bloc1s5	Sh2d4a	10116.ENSRNOP00000022108	10116.ENSRNOP00000018543	0	0	0	0	0	0	0	0.406	0.406			Cln8	8
Bloc1s5	Mid2	10116.ENSRNOP00000022108	10116.ENSRNOP00000020145	0	0	0	0	0	0.083	0	0.4	0.426			Mafk	8
Blvra	Cpox	10116.ENSRNOP00000015843	10116.ENSRNOP00000002257	0	0	0	0	0.06	0.257	0	0.434	0.57			Dcaf8	8
Blvra	Galk1	10116.ENSRNOP00000015843	10116.ENSRNOP00000008525	0.086	0	0	0	0.047	0.317	0	0.167	0.438			Slc30a9	8
Blvra	Dpt	10116.ENSRNOP00000015843	10116.ENSRNOP00000068106	0	0	0	0	0	0	0	0.405	0.405			Gipc1	8
Blvra	Epor	10116.ENSRNOP00000015843	10116.ENSRNOP00000017369	0	0	0	0	0	0	0	0.421	0.421			Abcb1b	8
Blvra	Urod	10116.ENSRNOP00000015843	10116.ENSRNOP00000024719	0	0	0	0	0.06	0	0	0.439	0.45			Hnrnpl	8
Blvra	Uros	10116.ENSRNOP00000015843	10116.ENSRNOP00000024278	0	0	0	0	0	0	0	0.504	0.504			Tmem59	8
Blvra	Blvrb	10116.ENSRNOP00000015843	10116.ENSRNOP00000035090	0	0	0	0	0.057	0	0.8	0.728	0.944			Nus1	8
Blvrb	Cpox	10116.ENSRNOP00000035090	10116.ENSRNOP00000002257	0	0	0	0	0	0	0	0.455	0.455			Mylk2	8
Blvrb	Fam210b	10116.ENSRNOP00000035090	10116.ENSRNOP00000005901	0	0	0	0	0	0	0	0.418	0.418			Nrtn	8
Blvrb	Acp1	10116.ENSRNOP00000035090	10116.ENSRNOP00000007287	0	0	0	0	0	0	0.9	0	0.9			Arrdc3	8
Blvrb	Hmbs	10116.ENSRNOP00000035090	10116.ENSRNOP00000014128	0	0	0	0	0.092	0	0	0.41	0.441			Dock7	8
Blvrb	Blvra	10116.ENSRNOP00000035090	10116.ENSRNOP00000015843	0	0	0	0	0.057	0	0.8	0.728	0.944			Cry2	8
Blvrb	Urod	10116.ENSRNOP00000035090	10116.ENSRNOP00000024719	0	0	0	0	0.078	0	0	0.391	0.414			Dpt	8
Bmpr2	Fkbp1a	10116.ENSRNOP00000037011	10116.ENSRNOP00000012608	0	0	0	0	0	0.085	0.629	0.33	0.752			Mphosph9	8
Bmpr2	Trpc1	10116.ENSRNOP00000037011	10116.ENSRNOP00000013144	0	0	0	0	0	0.081	0.8	0.189	0.838			Ptprh	8
Bmpr2	Zfyve16	10116.ENSRNOP00000037011	10116.ENSRNOP00000017705	0	0	0	0	0.056	0.054	0.962	0.167	0.968			Tlk1	8
Bmpr2	Nedd4l	10116.ENSRNOP00000037011	10116.ENSRNOP00000023890	0	0	0	0	0	0.077	0.366	0.073	0.41			Anxa3	8
Bmpr2	Gata3	10116.ENSRNOP00000037011	10116.ENSRNOP00000026187	0	0	0	0	0	0.129	0.506	0.074	0.567			Trmt5	8
Bmpr2	Ppp2r5b	10116.ENSRNOP00000037011	10116.ENSRNOP00000065720	0	0	0	0	0.061	0.134	0.361	0	0.435			Ucp3	8
Bmpr2	Ppp1r15a	10116.ENSRNOP00000037011	10116.ENSRNOP00000048451	0	0	0	0	0	0.044	0.629	0.102	0.653			Tjap1	8
Bmpr2	Tab1	10116.ENSRNOP00000037011	10116.ENSRNOP00000059322	0.042	0	0	0	0.064	0.158	0.629	0.228	0.744			Zgpat	8
Bnip1	Stx2	10116.ENSRNOP00000028173	10116.ENSRNOP00000001242	0	0	0	0	0	0.31	0.54	0	0.669			Mmadhc	6
Bnip1	Napa	10116.ENSRNOP00000028173	10116.ENSRNOP00000002044	0	0	0	0	0	0.349	0.9	0.888	0.992			Dedd2	6
Bnip1	Bnip3	10116.ENSRNOP00000028173	10116.ENSRNOP00000023477	0	0	0	0	0	0	0	0.657	0.657			Phf11	6
Bnip1	Bcl2l1	10116.ENSRNOP00000028173	10116.ENSRNOP00000024954	0	0	0	0	0	0.099	0	0.463	0.496			Pelp1	6
Bnip1	Copz1	10116.ENSRNOP00000028173	10116.ENSRNOP00000059082	0	0	0	0	0.058	0	0.6	0	0.607			Agrp	6
Bnip3	Foxo3	10116.ENSRNOP00000023477	10116.ENSRNOP00000000327	0	0	0	0	0	0	0	0.761	0.761			Spr	6
Bnip3	RGD1359310	10116.ENSRNOP00000023477	10116.ENSRNOP00000010195	0	0	0	0	0.062	0	0	0.425	0.438			Sppl2b	6
Bnip3	Plod1	10116.ENSRNOP00000023477	10116.ENSRNOP00000010433	0	0	0	0	0.049	0	0	0.476	0.48			Cdkn2c	6
Bnip3	Dad1	10116.ENSRNOP00000023477	10116.ENSRNOP00000012233	0	0	0	0	0	0	0	0.459	0.459			Map3k6	6
Bnip3	Steap3	10116.ENSRNOP00000023477	10116.ENSRNOP00000064137	0	0	0	0	0	0.057	0	0.42	0.429			Rnf167	6
Bnip3	Atg4d	10116.ENSRNOP00000023477	10116.ENSRNOP00000064764	0	0	0	0	0	0	0	0.489	0.489			Dach1	6
Bnip3	Ulk1	10116.ENSRNOP00000023477	10116.ENSRNOP00000053633	0	0	0	0	0	0	0	0.496	0.496			Trim10	6
Bnip3	Nbr1	10116.ENSRNOP00000023477	10116.ENSRNOP00000028149	0	0	0	0	0	0.07	0	0.571	0.584			Siglec5	6
Bnip3	Optn	10116.ENSRNOP00000023477	10116.ENSRNOP00000045795	0	0	0	0	0.048	0	0	0.583	0.586			Emc3	6
Bnip3	Bnip1	10116.ENSRNOP00000023477	10116.ENSRNOP00000028173	0	0	0	0	0	0	0	0.657	0.657			Micu1	6
Bnip3	Atg7	10116.ENSRNOP00000023477	10116.ENSRNOP00000063617	0	0	0	0	0.058	0	0	0.773	0.777			Rmdn3	6
Bnip3	Pink1	10116.ENSRNOP00000023477	10116.ENSRNOP00000058880	0	0	0	0	0.095	0.114	0	0.853	0.872			Trim58	6
Bnip3	Bcl2l1	10116.ENSRNOP00000023477	10116.ENSRNOP00000024954	0	0	0	0	0.06	0.379	0	0.81	0.879			Akr7a3	6
Bnip3	Map1lc3a	10116.ENSRNOP00000023477	10116.ENSRNOP00000032429	0	0	0	0	0.093	0.114	0	0.892	0.906			Vrk2	6
Bpifa2	Bpifa6	10116.ENSRNOP00000018226	10116.ENSRNOP00000060847	0	0	0	0	0.094	0	0	0.698	0.714			Narf	6
Bpifa6	Bpifa2	10116.ENSRNOP00000060847	10116.ENSRNOP00000018226	0	0	0	0	0.094	0	0	0.698	0.714			Mpzl2	6
Brap	Shprh	10116.ENSRNOP00000067090	10116.ENSRNOP00000019893	0	0	0	0	0.064	0.055	0	0.402	0.424			Cntnap2	6
Brap	Brca1	10116.ENSRNOP00000067090	10116.ENSRNOP00000028109	0	0	0	0	0.057	0.236	0	0.732	0.79			Rec114	6
Brap	Bub1	10116.ENSRNOP00000067090	10116.ENSRNOP00000042114	0	0	0	0	0.48	0	0	0	0.48			Tmem184a	6
Brap	Ubb	10116.ENSRNOP00000067090	10116.ENSRNOP00000043934	0	0.05	0	0	0	0.402	0.9	0.295	0.954			Map3k10	6
Brap	Acad10	10116.ENSRNOP00000067090	10116.ENSRNOP00000054244	0	0	0	0	0.064	0	0	0.429	0.443			Asxl1	6
Brca1	Foxo3	10116.ENSRNOP00000028109	10116.ENSRNOP00000000327	0	0	0	0	0	0.114	0	0.371	0.419			Mfsd2b	6
Brca1	Cenpf	10116.ENSRNOP00000028109	10116.ENSRNOP00000004525	0	0	0	0	0.449	0.198	0	0.31	0.668			Pkd1l2	6
Brca1	Mcm6	10116.ENSRNOP00000028109	10116.ENSRNOP00000004969	0	0	0	0	0.268	0.054	0	0.295	0.469			Nol4l	6
Brca1	Nek2	10116.ENSRNOP00000028109	10116.ENSRNOP00000006235	0	0	0	0	0.217	0.118	0.388	0.167	0.6			Arsg	6
Brca1	Psmd14	10116.ENSRNOP00000028109	10116.ENSRNOP00000006605	0	0	0	0	0	0.219	0	0.413	0.522			Drap1	6
Brca1	Hus1	10116.ENSRNOP00000028109	10116.ENSRNOP00000006852	0	0	0	0	0.057	0.16	0	0.54	0.604			Slc41a3	6
Brca1	Gadd45a	10116.ENSRNOP00000028109	10116.ENSRNOP00000007698	0	0	0	0	0	0	0.637	0.548	0.829			Ankle2	6
Brca1	Spc25	10116.ENSRNOP00000028109	10116.ENSRNOP00000008837	0	0	0	0	0.581	0	0	0	0.581			Tspan2	6
Brca1	Tpx2	10116.ENSRNOP00000028109	10116.ENSRNOP00000010851	0	0	0	0	0.437	0.486	0	0.316	0.784			Rab27b	6
Brca1	Rad52	10116.ENSRNOP00000028109	10116.ENSRNOP00000013070	0	0	0	0	0.073	0.16	0	0.84	0.864			S100a11	6
Brca1	Polr3a	10116.ENSRNOP00000028109	10116.ENSRNOP00000013501	0	0	0	0	0	0.416	0	0.045	0.418			Ktn1	6
Brca1	Ube2a	10116.ENSRNOP00000028109	10116.ENSRNOP00000016742	0	0	0	0	0	0.144	0.173	0.223	0.402			Lgals9	6
Brca1	Lig4	10116.ENSRNOP00000028109	10116.ENSRNOP00000019615	0	0	0	0	0.064	0	0	0.628	0.637			Pknox2	6
Brca1	Lig1	10116.ENSRNOP00000028109	10116.ENSRNOP00000019799	0	0	0	0	0.149	0	0	0.419	0.484			Ccdc77	6
Brca1	Ube2c	10116.ENSRNOP00000028109	10116.ENSRNOP00000020323	0	0	0	0	0.185	0.144	0.173	0.225	0.494			Fhl3	6
Brca1	Cep72	10116.ENSRNOP00000028109	10116.ENSRNOP00000020780	0	0	0	0	0.127	0	0	0.494	0.54			Smox	6
Brca1	Ube2s	10116.ENSRNOP00000028109	10116.ENSRNOP00000022977	0	0	0	0	0.06	0.144	0.758	0.31	0.848			Ccs	6
Brca1	Bcl2l1	10116.ENSRNOP00000028109	10116.ENSRNOP00000024954	0	0	0	0	0	0.081	0	0.414	0.439			Nagpa	6
Brca1	Gmnn	10116.ENSRNOP00000028109	10116.ENSRNOP00000025389	0	0	0	0	0.175	0	0	0.323	0.418			Gse1	6
Brca1	Bap1	10116.ENSRNOP00000028109	10116.ENSRNOP00000025853	0	0	0	0	0	0.114	0	0.697	0.72			Tead4	6
Brca1	Kif2c	10116.ENSRNOP00000028109	10116.ENSRNOP00000025903	0	0	0	0	0.219	0.198	0	0.157	0.426			Esd	6
Brca1	Gata3	10116.ENSRNOP00000028109	10116.ENSRNOP00000026187	0	0	0	0	0	0.114	0	0.773	0.79			Ubr7	6
Brca1	Cdh1	10116.ENSRNOP00000028109	10116.ENSRNOP00000027346	0	0	0	0	0.058	0.114	0	0.423	0.476			Zdhhc21	6
Brca1	Ezh1	10116.ENSRNOP00000028109	10116.ENSRNOP00000027640	0	0	0	0	0.064	0.214	0	0.291	0.432			Nup62cl	6
Brca1	Nusap1	10116.ENSRNOP00000028109	10116.ENSRNOP00000045376	0	0	0	0	0.348	0	0	0.121	0.403			Tbcel	6
Brca1	Ccnf	10116.ENSRNOP00000028109	10116.ENSRNOP00000060445	0	0	0	0	0.171	0.105	0.19	0.198	0.454			Abtb1	6
Brca1	Ubb	10116.ENSRNOP00000028109	10116.ENSRNOP00000043934	0	0	0	0	0	0.428	0	0.112	0.47			Mgst2	6
Brca1	Rrm2	10116.ENSRNOP00000028109	10116.ENSRNOP00000037227	0	0	0	0	0.246	0	0	0.346	0.486			Faslg	6
Brca1	Hcfc1	10116.ENSRNOP00000028109	10116.ENSRNOP00000060327	0	0	0	0	0.061	0	0	0.476	0.486			Idua	6
Brca1	Col4a1	10116.ENSRNOP00000028109	10116.ENSRNOP00000054197	0	0	0	0	0	0.041	0	0.531	0.531			Agpat4	6
Brca1	Nbr1	10116.ENSRNOP00000028109	10116.ENSRNOP00000028149	0	0	0	0	0	0	0	0.54	0.54			Bcl2l12	6
Brca1	Rrm1	10116.ENSRNOP00000028109	10116.ENSRNOP00000064166	0	0	0	0	0.256	0	0	0.417	0.548			Taf1b	6
Brca1	Eme1	10116.ENSRNOP00000028109	10116.ENSRNOP00000029101	0	0	0	0	0.17	0.198	0	0.378	0.55			Nrbf2	6
Brca1	Tk1	10116.ENSRNOP00000028109	10116.ENSRNOP00000067459	0	0	0	0	0.497	0	0	0.155	0.557			Aktip	6
Brca1	H3f3c	10116.ENSRNOP00000028109	10116.ENSRNOP00000060626	0	0	0	0	0.064	0.057	0	0.576	0.593			Gabrr2	6
Brca1	Ncapg	10116.ENSRNOP00000028109	10116.ENSRNOP00000055628	0	0	0	0	0.6	0	0	0.09	0.62			Slpi	6
Brca1	Rbbp4	10116.ENSRNOP00000028109	10116.ENSRNOP00000036568	0	0	0	0	0.081	0.321	0	0.469	0.64			Spata6	6
Brca1	Bub1	10116.ENSRNOP00000028109	10116.ENSRNOP00000042114	0	0	0	0	0.585	0	0	0.349	0.718			Plxdc2	6
Brca1	Cdc20	10116.ENSRNOP00000028109	10116.ENSRNOP00000037772	0	0	0	0	0.202	0.088	0.54	0.371	0.761			Slc44a1	6
Brca1	Brap	10116.ENSRNOP00000028109	10116.ENSRNOP00000067090	0	0	0	0	0.057	0.236	0	0.732	0.79			Procr	6
Brca1	Uhrf1	10116.ENSRNOP00000028109	10116.ENSRNOP00000066794	0	0	0	0	0.501	0	0	0.599	0.791			Hcfc1r1	6
Brca1	Aurka	10116.ENSRNOP00000028109	10116.ENSRNOP00000051977	0	0	0	0	0.374	0.203	0.629	0.644	0.925			Grsf1	6
Brwd3	Apool	10116.ENSRNOP00000050434	10116.ENSRNOP00000005997	0	0	0	0	0.12	0	0	0.407	0.455			Ubac1	6
Brwd3	Cecr2	10116.ENSRNOP00000050434	10116.ENSRNOP00000015499	0	0	0	0	0.064	0.164	0	0.31	0.412			RGD1559482	6
Brwd3	Cul4a	10116.ENSRNOP00000050434	10116.ENSRNOP00000026653	0	0	0	0	0.064	0.53	0	0.403	0.714			Zfp91	6
Brwd3	Ddb1	10116.ENSRNOP00000050434	10116.ENSRNOP00000028188	0	0	0	0	0.092	0.552	0	0.44	0.752			Agtpbp1	6
Brwd3	Hells	10116.ENSRNOP00000050434	10116.ENSRNOP00000064734	0	0	0	0	0.308	0.086	0.125	0.047	0.402			Slc17a9	6
Brwd3	Wdr62	10116.ENSRNOP00000050434	10116.ENSRNOP00000061740	0	0	0	0	0.046	0	0	0.407	0.41			Thyn1	6
Btrc	Cul1	10116.ENSRNOP00000022426	10116.ENSRNOP00000007620	0	0	0	0	0.064	0.944	0.922	0.801	0.999			Jtb	6
Btrc	Nuak1	10116.ENSRNOP00000022426	10116.ENSRNOP00000010636	0	0	0	0	0	0.373	0	0.245	0.506			Emc10	6
Btrc	Epor	10116.ENSRNOP00000022426	10116.ENSRNOP00000017369	0	0	0	0	0	0.114	0	0.748	0.768			Tecpr1	6
Btrc	Csnk1e	10116.ENSRNOP00000022426	10116.ENSRNOP00000018126	0	0	0	0	0.064	0.809	0	0.426	0.888			Efr3a	6
Btrc	Uhrf1	10116.ENSRNOP00000022426	10116.ENSRNOP00000066794	0	0	0	0	0	0.383	0	0.074	0.404			Atp2b4	6
Btrc	Vrk2	10116.ENSRNOP00000022426	10116.ENSRNOP00000063285	0	0	0	0	0.057	0.318	0	0.168	0.418			Mllt6	6
Btrc	Cenpw	10116.ENSRNOP00000022426	10116.ENSRNOP00000061737	0	0	0	0	0	0.334	0	0.168	0.422			Ermp1	6
Btrc	Cdh1	10116.ENSRNOP00000022426	10116.ENSRNOP00000027346	0	0	0	0	0	0	0	0.443	0.443			Zfp467	6
Btrc	Ddb1	10116.ENSRNOP00000022426	10116.ENSRNOP00000028188	0	0	0	0	0	0.114	0	0.46	0.501			Sbf2	6
Btrc	Ubb	10116.ENSRNOP00000022426	10116.ENSRNOP00000043934	0	0	0	0	0	0.519	0	0.064	0.53			Heatr5a	6
Btrc	Ccnf	10116.ENSRNOP00000022426	10116.ENSRNOP00000060445	0	0	0	0	0	0.077	0	0.526	0.543			Sgsm3	6
Btrc	Ifnar1	10116.ENSRNOP00000022426	10116.ENSRNOP00000031611	0	0	0	0	0	0.377	0	0.344	0.573			Gstm2	6
Btrc	Nfkbib	10116.ENSRNOP00000022426	10116.ENSRNOP00000027212	0	0	0	0	0	0.423	0.175	0.299	0.637			Enpp4	4
Btrc	Cul4a	10116.ENSRNOP00000022426	10116.ENSRNOP00000026653	0	0	0	0	0.064	0.369	0.211	0.554	0.764			Kcnn4	4
Btrc	Atf4	10116.ENSRNOP00000022426	10116.ENSRNOP00000060302	0	0	0	0	0	0.812	0	0.267	0.856			Lax1	4
Bub1	Ccni	10116.ENSRNOP00000042114	10116.ENSRNOP00000002924	0	0	0	0	0.17	0.103	0.347	0.305	0.617			Mid2	4
Bub1	Cenpf	10116.ENSRNOP00000042114	10116.ENSRNOP00000004525	0	0	0	0	0.893	0	0	0.866	0.985			Zfp394	4
Bub1	Mcm6	10116.ENSRNOP00000042114	10116.ENSRNOP00000004969	0	0	0	0	0.715	0.041	0	0.356	0.809			Fahd1	4
Bub1	Nek2	10116.ENSRNOP00000042114	10116.ENSRNOP00000006235	0	0	0	0	0.88	0.082	0	0.505	0.941			Fam53b	4
Bub1	Kif18a	10116.ENSRNOP00000042114	10116.ENSRNOP00000006689	0	0	0	0	0.681	0.323	0	0.313	0.838			Ctsw	4
Bub1	Orc4	10116.ENSRNOP00000042114	10116.ENSRNOP00000006937	0	0	0	0	0.543	0	0	0.076	0.559			Mcpt1l1	4
Bub1	Spc25	10116.ENSRNOP00000042114	10116.ENSRNOP00000008837	0	0	0	0	0.6	0.615	0	0.16	0.859			Snx15	4
Bub1	Stil	10116.ENSRNOP00000042114	10116.ENSRNOP00000010410	0	0	0	0	0.585	0	0	0.069	0.597			Celf3	4
Bub1	Tpx2	10116.ENSRNOP00000042114	10116.ENSRNOP00000010851	0	0	0	0	0.924	0	0	0.419	0.954			F7	4
Bub1	Dnajc11	10116.ENSRNOP00000042114	10116.ENSRNOP00000011960	0	0	0	0	0.44	0	0	0	0.44			Abcg2	4
Bub1	Anapc2	10116.ENSRNOP00000042114	10116.ENSRNOP00000015099	0	0	0	0	0.066	0.579	0	0.223	0.667			Fam111a	4
Bub1	Neil3	10116.ENSRNOP00000042114	10116.ENSRNOP00000015623	0	0	0	0	0.595	0	0	0.134	0.635			Dpep2	4
Bub1	Ncaph	10116.ENSRNOP00000042114	10116.ENSRNOP00000016157	0	0	0	0	0.797	0	0	0.217	0.835			Rnf114	4
Bub1	Prim2	10116.ENSRNOP00000042114	10116.ENSRNOP00000016828	0	0	0	0	0.555	0	0	0.044	0.557			Ssh1	4
Bub1	Lig1	10116.ENSRNOP00000042114	10116.ENSRNOP00000019799	0	0	0	0	0.569	0	0	0.076	0.585			Bloc1s5	4
Bub1	Ube2c	10116.ENSRNOP00000042114	10116.ENSRNOP00000020323	0	0	0	0	0.89	0.082	0	0.473	0.942			Cir1	4
Bub1	Cdca3	10116.ENSRNOP00000042114	10116.ENSRNOP00000020803	0	0	0	0	0.81	0	0	0.239	0.849			Ninj2	4
Bub1	Gtse1	10116.ENSRNOP00000042114	10116.ENSRNOP00000022012	0	0	0	0	0.655	0	0	0.214	0.718			St6galnac3	4
Bub1	Tubb2b	10116.ENSRNOP00000042114	10116.ENSRNOP00000023582	0	0	0	0	0.064	0.162	0	0.328	0.426			Tmie	4
Bub1	Ppp2r4	10116.ENSRNOP00000042114	10116.ENSRNOP00000024914	0	0	0	0	0	0	0.629	0.402	0.768			Zfat	4
Bub1	Gmnn	10116.ENSRNOP00000042114	10116.ENSRNOP00000025389	0	0	0	0	0.417	0	0	0.215	0.523			Zcchc2	4
Bub1	Kif2c	10116.ENSRNOP00000042114	10116.ENSRNOP00000025903	0	0	0	0	0.895	0.218	0	0.652	0.969			Emp1	4
Bub1	Brca1	10116.ENSRNOP00000042114	10116.ENSRNOP00000028109	0	0	0	0	0.585	0	0	0.349	0.718			Cyb5r3	4
Bub1	Iqgap3	10116.ENSRNOP00000042114	10116.ENSRNOP00000029108	0	0	0	0	0.636	0	0	0.105	0.66			Atp6ap1l	4
Bub1	Cenpt	10116.ENSRNOP00000042114	10116.ENSRNOP00000029297	0	0	0	0	0.429	0	0	0.455	0.676			Cxxc4	4
Bub1	Kif18b	10116.ENSRNOP00000042114	10116.ENSRNOP00000034491	0	0	0	0	0.698	0.323	0	0.356	0.857			Adpgk	4
Bub1	Tacc3	10116.ENSRNOP00000042114	10116.ENSRNOP00000034933	0	0	0	0	0.634	0	0	0.286	0.728			Htr2a	4
Bub1	Ckap2l	10116.ENSRNOP00000042114	10116.ENSRNOP00000034964	0	0	0	0	0.7	0	0	0.227	0.758			Ibtk	4
Bub1	Rrm2	10116.ENSRNOP00000042114	10116.ENSRNOP00000037227	0	0	0	0	0.68	0	0	0.412	0.803			Rab3il1	4
Bub1	Mcmdc2	10116.ENSRNOP00000042114	10116.ENSRNOP00000037494	0	0	0	0	0.545	0.041	0	0	0.545			Sema4b	4
Bub1	Cdc20	10116.ENSRNOP00000042114	10116.ENSRNOP00000037772	0	0	0	0	0.893	0.927	0	0.917	0.999			P2ry1	4
Bub1	Troap	10116.ENSRNOP00000042114	10116.ENSRNOP00000039147	0	0	0	0	0.805	0	0	0.044	0.805			Tmem144	4
Bub1	Hjurp	10116.ENSRNOP00000042114	10116.ENSRNOP00000040906	0	0	0	0	0.803	0	0	0.184	0.833			Cep70	4
Bub1	Tbcd	10116.ENSRNOP00000042114	10116.ENSRNOP00000051796	0	0	0	0	0.061	0.342	0	0.203	0.464			Pus10	4
Bub1	Brap	10116.ENSRNOP00000042114	10116.ENSRNOP00000067090	0	0	0	0	0.48	0	0	0	0.48			Neb	4
Bub1	Ppp2r5b	10116.ENSRNOP00000042114	10116.ENSRNOP00000065720	0	0	0	0	0	0.371	0	0.236	0.498			Tanc2	4
Bub1	Arih2	10116.ENSRNOP00000042114	10116.ENSRNOP00000050012	0	0	0	0	0	0.534	0	0	0.534			Casd1	4
Bub1	Hells	10116.ENSRNOP00000042114	10116.ENSRNOP00000064734	0	0	0	0	0.575	0.067	0	0.065	0.597			Farp2	4
Bub1	Tk1	10116.ENSRNOP00000042114	10116.ENSRNOP00000067459	0	0	0	0	0.563	0	0	0.136	0.607			Fam214b	4
Bub1	H3f3c	10116.ENSRNOP00000042114	10116.ENSRNOP00000060626	0	0	0	0	0.131	0.159	0	0.515	0.615			Pfkfb2	4
Bub1	Cenpw	10116.ENSRNOP00000042114	10116.ENSRNOP00000061737	0	0	0	0	0.583	0	0	0.122	0.618			Nfatc4	4
Bub1	Rrm1	10116.ENSRNOP00000042114	10116.ENSRNOP00000064166	0	0	0	0	0.71	0	0	0.113	0.732			Fbxo30	4
Bub1	Uhrf1	10116.ENSRNOP00000042114	10116.ENSRNOP00000066794	0	0	0	0	0.721	0	0	0.121	0.745			Myo1b	4
Bub1	Cenpn	10116.ENSRNOP00000042114	10116.ENSRNOP00000050945	0	0	0	0	0.701	0	0	0.205	0.752			Khnyn	4
Bub1	Ccnf	10116.ENSRNOP00000042114	10116.ENSRNOP00000060445	0	0	0	0	0.586	0.103	0.196	0.271	0.753			Maml2	4
Bub1	Esco2	10116.ENSRNOP00000042114	10116.ENSRNOP00000068247	0	0	0	0	0.636	0.159	0	0.31	0.77			Slc23a3	4
Bub1	Kifc1	10116.ENSRNOP00000042114	10116.ENSRNOP00000061875	0	0	0	0	0.783	0.321	0	0.292	0.887			Fcna	4
Bub1	Nusap1	10116.ENSRNOP00000042114	10116.ENSRNOP00000045376	0	0	0	0	0.867	0	0	0.472	0.926			Pigq	4
Bub1	Ncapg	10116.ENSRNOP00000042114	10116.ENSRNOP00000055628	0	0	0	0	0.898	0	0	0.39	0.935			Zfhx2	4
Bub1	Incenp	10116.ENSRNOP00000042114	10116.ENSRNOP00000047950	0	0	0	0	0.653	0.325	0.629	0.803	0.98			Kdm8	4
Bub1	Aurka	10116.ENSRNOP00000042114	10116.ENSRNOP00000051977	0	0	0	0	0.876	0.135	0.491	0.764	0.985			Zfp189	4
Bub1	Cdca8	10116.ENSRNOP00000042114	10116.ENSRNOP00000043633	0	0	0	0	0.887	0	0.629	0.724	0.987			Cacnb4	4
Bud31	Tfip11	10116.ENSRNOP00000001307	10116.ENSRNOP00000000828	0	0	0	0	0.056	0.923	0	0	0.924			Fbxo42	4
Bud31	Chmp2a	10116.ENSRNOP00000001307	10116.ENSRNOP00000038229	0	0	0	0	0.421	0	0	0	0.421			Ssmem1	4
Bud31	Rsf1	10116.ENSRNOP00000001307	10116.ENSRNOP00000031549	0	0	0	0	0	0	0	0.425	0.424			Slc16a10	4
Bud31	Eny2	10116.ENSRNOP00000001307	10116.ENSRNOP00000006402	0	0	0	0	0.233	0	0	0.31	0.448			Ccdc146	4
Bud31	Eif2s1	10116.ENSRNOP00000001307	10116.ENSRNOP00000013375	0	0	0	0	0.179	0	0	0.386	0.474			RGD1311739	4
Bud31	Fam210b	10116.ENSRNOP00000001307	10116.ENSRNOP00000005901	0	0	0	0	0	0	0	0.496	0.495			Slc6a12	4
Bud31	Prpf31	10116.ENSRNOP00000001307	10116.ENSRNOP00000018683	0	0	0	0	0.091	0	0	0.474	0.501			Evc2	4
Bud31	Ago4	10116.ENSRNOP00000001307	10116.ENSRNOP00000029180	0	0	0	0	0.045	0.457	0	0.133	0.511			Cep44	4
Bud31	Mrpl21	10116.ENSRNOP00000001307	10116.ENSRNOP00000018848	0	0	0	0	0.527	0	0	0	0.527			Tedc2	4
Bud31	RGD1304587	10116.ENSRNOP00000001307	10116.ENSRNOP00000004011	0	0	0	0	0	0.551	0	0	0.551			Cdkal1	4
Bud31	Dhx34	10116.ENSRNOP00000001307	10116.ENSRNOP00000066304	0	0	0	0	0.049	0.552	0	0.168	0.614			Pdzd4	4
Bud31	Casc3	10116.ENSRNOP00000001307	10116.ENSRNOP00000013204	0	0	0	0	0	0.696	0	0	0.696			Tinagl1	4
Bud31	Cir1	10116.ENSRNOP00000001307	10116.ENSRNOP00000060978	0	0	0	0	0.105	0.696	0	0	0.716			Inpp4b	4
Bud31	Ccdc130	10116.ENSRNOP00000001307	10116.ENSRNOP00000011150	0	0	0	0	0.05	0.551	0	0.467	0.752			Morc4	4
Bud31	Sf3a2	10116.ENSRNOP00000001307	10116.ENSRNOP00000026202	0	0	0	0	0.047	0.809	0	0.45	0.891			Il1rn	4
Bud31	Snrnp40	10116.ENSRNOP00000001307	10116.ENSRNOP00000016325	0	0	0	0	0.081	0.925	0	0	0.928			Tmod3	4
Bud31	Sf3b5	10116.ENSRNOP00000001307	10116.ENSRNOP00000019994	0	0	0	0	0.247	0.856	0	0.405	0.929			Osbpl9	4
C1galt1	St3gal6	10116.ENSRNOP00000010375	10116.ENSRNOP00000002255	0	0	0	0	0	0.043	0.15	0.378	0.45			Rnase4	4
C1galt1	Fut8	10116.ENSRNOP00000010375	10116.ENSRNOP00000011220	0	0	0	0	0.064	0	0	0.418	0.432			Eri2	4
C1galt1	Jtb	10116.ENSRNOP00000010375	10116.ENSRNOP00000060227	0	0	0	0	0.048	0	0	0.443	0.447			Cep72	4
C1galt1	Ermap	10116.ENSRNOP00000010375	10116.ENSRNOP00000034890	0	0	0	0	0.062	0	0	0.51	0.52			Dram1	4
C1galt1	St6galnac3	10116.ENSRNOP00000010375	10116.ENSRNOP00000068331	0	0	0	0	0	0.043	0.15	0.463	0.525			Sh3bp5l	4
C1galt1	Fut2	10116.ENSRNOP00000010375	10116.ENSRNOP00000028519	0	0	0	0	0.063	0	0	0.628	0.636			RGD1304587	4
C1galt1	Galnt6	10116.ENSRNOP00000010375	10116.ENSRNOP00000042281	0	0	0	0	0	0	0.967	0.386	0.978			Slc43a3	4
C1galt1	St3gal1	10116.ENSRNOP00000010375	10116.ENSRNOP00000010980	0	0	0	0	0.057	0.043	0.99	0.575	0.995			Rab3d	4
C3	Il1b	10116.ENSRNOP00000066885	10116.ENSRNOP00000006308	0	0	0	0	0.098	0.134	0	0.462	0.543			Cnksr3	4
C3	Lpcat3	10116.ENSRNOP00000066885	10116.ENSRNOP00000017090	0	0	0	0	0.064	0	0	0.454	0.467			Zfp318	4
C3	Itfg1	10116.ENSRNOP00000066885	10116.ENSRNOP00000021711	0	0	0	0	0	0	0	0.515	0.515			Mdm1	4
C3	Hp	10116.ENSRNOP00000066885	10116.ENSRNOP00000049003	0	0	0	0	0.226	0.156	0.149	0.705	0.814			Dpep3	4
C3	Cd59	10116.ENSRNOP00000066885	10116.ENSRNOP00000060967	0	0	0	0	0.056	0	0	0.608	0.614			Nln	4
C3	Selp	10116.ENSRNOP00000066885	10116.ENSRNOP00000068338	0	0	0	0	0.087	0.081	0	0.74	0.763			Ccndbp1	4
C3	C5ar2	10116.ENSRNOP00000066885	10116.ENSRNOP00000067721	0	0	0	0	0.077	0.133	0.6	0.548	0.836			Slc25a24	4
C5ar2	C3	10116.ENSRNOP00000067721	10116.ENSRNOP00000066885	0	0	0	0	0.077	0.133	0.6	0.548	0.836			Sfrp4	4
Cacnb4	Gabra1	10116.ENSRNOP00000056186	10116.ENSRNOP00000004725	0	0	0	0	0.176	0	0	0.346	0.438			Galnt6	4
Cacnb4	Fkbp1a	10116.ENSRNOP00000056186	10116.ENSRNOP00000012608	0	0	0	0	0	0	0.72	0	0.72			Clec2e	4
Cadm1	Scoc	10116.ENSRNOP00000041169	10116.ENSRNOP00000005124	0	0	0	0	0	0.513	0	0	0.513			Slc39a3	4
Cadm1	Il1b	10116.ENSRNOP00000041169	10116.ENSRNOP00000006308	0	0	0	0	0	0	0	0.407	0.407			Tmem63b	4
Cadm1	Eny2	10116.ENSRNOP00000041169	10116.ENSRNOP00000006402	0	0	0	0	0	0.513	0	0	0.513			Slc9a9	4
Cadm1	Mllt4	10116.ENSRNOP00000041169	10116.ENSRNOP00000029044	0	0	0	0	0	0	0	0.491	0.492			Gpr15	4
Cadm1	Tek	10116.ENSRNOP00000041169	10116.ENSRNOP00000036086	0	0	0	0	0	0	0	0.454	0.454			Ankrd42	4
Cadm1	Nrcam	10116.ENSRNOP00000041169	10116.ENSRNOP00000044341	0	0	0	0	0.092	0	0	0.487	0.514			Tbrg1	4
Cadm1	Selp	10116.ENSRNOP00000041169	10116.ENSRNOP00000068338	0	0	0	0	0	0	0	0.523	0.523			Hipk1	4
Camsap1	Tubb5	10116.ENSRNOP00000024163	10116.ENSRNOP00000001095	0	0	0	0	0	0.696	0	0.126	0.722			Pla2g12a	4
Camsap1	Tuba1a	10116.ENSRNOP00000024163	10116.ENSRNOP00000006322	0	0	0	0	0	0.508	0	0.122	0.549			Nek3	4
Camsap1	Golga2	10116.ENSRNOP00000024163	10116.ENSRNOP00000016341	0	0	0	0	0	0	0	0.616	0.616			Renbp	4
Camsap1	Tubb2b	10116.ENSRNOP00000024163	10116.ENSRNOP00000023582	0	0	0	0	0	0.696	0	0.165	0.735			Ptgfrn	4
Camsap1	Cenpt	10116.ENSRNOP00000024163	10116.ENSRNOP00000029297	0	0	0	0	0	0	0	0.408	0.408			Fam210b	4
Camsap1	Kif2c	10116.ENSRNOP00000024163	10116.ENSRNOP00000025903	0	0	0	0	0	0.115	0	0.409	0.454			Dennd2d	4
Camsap1	Dst	10116.ENSRNOP00000024163	10116.ENSRNOP00000056756	0	0	0	0	0.077	0.479	0	0.387	0.679			Olr1	4
Camsap1	Mfsd4	10116.ENSRNOP00000024163	10116.ENSRNOP00000061845	0	0	0	0	0	0	0	0.757	0.757			Psmg4	4
Camsap1	Ubac1	10116.ENSRNOP00000024163	10116.ENSRNOP00000024352	0	0.353	0	0	0.061	0	0	0.716	0.812			Sh3tc2	4
Capn5	Tns3	10116.ENSRNOP00000019370	10116.ENSRNOP00000012661	0	0	0	0	0.065	0.061	0.51	0.054	0.538			Bpifa6	2
Capn5	Ptpn1	10116.ENSRNOP00000019370	10116.ENSRNOP00000014309	0	0	0	0	0	0.115	0.365	0.043	0.415			Pced1b	2
Capn5	Frmd4a	10116.ENSRNOP00000019370	10116.ENSRNOP00000044582	0	0	0	0	0	0.097	0.315	0.121	0.408			Fcgbp	2
Capn5	Tgfb1i1	10116.ENSRNOP00000019370	10116.ENSRNOP00000051863	0	0	0	0	0.048	0	0.435	0.059	0.449			Zfp668	2
Capn5	Zer1	10116.ENSRNOP00000019370	10116.ENSRNOP00000032154	0	0	0	0	0	0.502	0	0	0.502			Pkia	2
Capn5	Exoc3	10116.ENSRNOP00000019370	10116.ENSRNOP00000020251	0	0	0	0	0.048	0.515	0	0	0.518			Abca4	2
Capn8	Fhl3	10116.ENSRNOP00000062898	10116.ENSRNOP00000010007	0	0	0	0	0	0.045	0.196	0.429	0.523			RGD1565355	2
Capn8	Tns3	10116.ENSRNOP00000062898	10116.ENSRNOP00000012661	0	0	0	0	0.049	0.061	0.51	0.064	0.535			Nuak1	2
Capn8	Ptpn1	10116.ENSRNOP00000062898	10116.ENSRNOP00000014309	0	0	0	0	0	0.122	0.373	0.045	0.428			Stra8	2
Capn8	Frmd4a	10116.ENSRNOP00000062898	10116.ENSRNOP00000044582	0	0	0	0	0	0.097	0.315	0.143	0.423			Ppdpf	2
Capn8	Tgfb1i1	10116.ENSRNOP00000062898	10116.ENSRNOP00000051863	0	0	0	0	0.049	0	0.449	0.059	0.463			Syde2	2
Casc3	Bud31	10116.ENSRNOP00000013204	10116.ENSRNOP00000001307	0	0	0	0	0	0.696	0	0	0.696			Zhx2	2
Casc3	Thoc6	10116.ENSRNOP00000013204	10116.ENSRNOP00000004672	0	0	0	0	0	0	0.6	0	0.6			Tp53inp2	2
Casc3	Snrnp40	10116.ENSRNOP00000013204	10116.ENSRNOP00000016325	0	0	0	0	0	0.696	0	0	0.696			Ttyh3	2
Casc3	Smg5	10116.ENSRNOP00000013204	10116.ENSRNOP00000026514	0	0	0	0	0.058	0	0	0.708	0.713			RGD1309350	2
Casc3	Nxf1	10116.ENSRNOP00000013204	10116.ENSRNOP00000026033	0	0	0	0	0.059	0.054	0.6	0.383	0.751			Slc26a3	2
Casc3	Dhx34	10116.ENSRNOP00000013204	10116.ENSRNOP00000066304	0	0	0	0	0.056	0.237	0	0.691	0.758			ST7	2
Casc3	Smg9	10116.ENSRNOP00000013204	10116.ENSRNOP00000026669	0	0	0	0	0	0	0	0.762	0.762			Atmin	2
Casd1	Arsg	10116.ENSRNOP00000065104	10116.ENSRNOP00000005257	0	0	0	0	0.057	0	0	0.416	0.425			Gpr4	2
Casd1	St3gal1	10116.ENSRNOP00000065104	10116.ENSRNOP00000010980	0	0	0	0	0	0	0	0.526	0.526			Zscan21	2
Cbfa2t3	Lyl1	10116.ENSRNOP00000019820	10116.ENSRNOP00000003980	0	0	0	0	0.064	0.161	0	0.388	0.478			Naga	2
Cbfa2t3	Gfi1b	10116.ENSRNOP00000019820	10116.ENSRNOP00000015236	0	0	0	0	0	0.145	0	0.482	0.539			Zfand5	2
Cbfa2t3	Tbcd	10116.ENSRNOP00000019820	10116.ENSRNOP00000051796	0	0	0	0	0	0	0	0.473	0.473			Dusp22	2
Cbfa2t3	Zbtb16	10116.ENSRNOP00000019820	10116.ENSRNOP00000043640	0	0	0	0	0.061	0.415	0	0.265	0.56			Praf2	2
Ccdc104	Dyrk3	10116.ENSRNOP00000005306	10116.ENSRNOP00000006502	0	0	0	0	0	0	0	0.427	0.426			Trpm2	2
Ccdc130	Tfip11	10116.ENSRNOP00000011150	10116.ENSRNOP00000000828	0	0	0	0	0.064	0.428	0.54	0.167	0.767			Rpp14	2
Ccdc130	Bud31	10116.ENSRNOP00000011150	10116.ENSRNOP00000001307	0	0	0	0	0.05	0.551	0	0.467	0.752			Tsc22d4	2
Ccdc130	Dera	10116.ENSRNOP00000011150	10116.ENSRNOP00000009998	0	0	0	0	0.064	0.475	0	0	0.487			Hexim2	2
Ccdc130	Kdm8	10116.ENSRNOP00000011150	10116.ENSRNOP00000020388	0	0	0	0	0	0.538	0	0	0.538			Ginm1	2
Ccdc146	Slc3a2	10116.ENSRNOP00000017374	10116.ENSRNOP00000025196	0	0	0	0	0	0	0	0.425	0.424			Zswim3	2
Ccdc146	Gmnn	10116.ENSRNOP00000017374	10116.ENSRNOP00000025389	0	0	0	0	0	0.544	0	0	0.544			Hyls1	2
Ccdc77	Nedd1	10116.ENSRNOP00000053046	10116.ENSRNOP00000005463	0	0	0	0	0.059	0.054	0	0.525	0.54			Fam20c	2
Ccdc77	Mbtps1	10116.ENSRNOP00000053046	10116.ENSRNOP00000020838	0	0	0	0	0	0	0	0.412	0.412			Gulp1	2
Ccdc77	Cep104	10116.ENSRNOP00000053046	10116.ENSRNOP00000034972	0	0	0	0	0	0	0	0.409	0.408			Aagab	2
Ccndbp1	Ino80e	10116.ENSRNOP00000015472	10116.ENSRNOP00000027034	0	0	0	0	0	0.421	0	0	0.42			Pglyrp1	2
Ccndbp1	Grap2	10116.ENSRNOP00000015472	10116.ENSRNOP00000024673	0	0	0	0	0	0.114	0	0.605	0.635			Eif2d	2
Ccnf	Ccni	10116.ENSRNOP00000060445	10116.ENSRNOP00000002924	0	0	0	0	0.059	0.3	0.354	0.207	0.617			Mettl9	2
Ccnf	Cenpf	10116.ENSRNOP00000060445	10116.ENSRNOP00000004525	0	0	0	0	0.523	0	0	0.222	0.613			Pxdc1	2
Ccnf	Mcm6	10116.ENSRNOP00000060445	10116.ENSRNOP00000004969	0	0	0	0	0.238	0.395	0	0.341	0.67			Chn1	2
Ccnf	Nek2	10116.ENSRNOP00000060445	10116.ENSRNOP00000006235	0	0	0	0	0.339	0	0	0.206	0.453			Ap5s1	2
Ccnf	Orc4	10116.ENSRNOP00000060445	10116.ENSRNOP00000006937	0	0	0	0	0.064	0.054	0.314	0.152	0.415			Cep83	2
Ccnf	Cul1	10116.ENSRNOP00000060445	10116.ENSRNOP00000007620	0	0	0	0	0.064	0.812	0.5	0.621	0.962			Hopx	2
Ccnf	Gadd45a	10116.ENSRNOP00000060445	10116.ENSRNOP00000007698	0	0	0	0	0	0.046	0.268	0.29	0.461			Extl3	2
Ccnf	Tpx2	10116.ENSRNOP00000060445	10116.ENSRNOP00000010851	0	0	0	0	0.555	0	0	0.071	0.569			Pank1	2
Ccnf	Ncaph	10116.ENSRNOP00000060445	10116.ENSRNOP00000016157	0	0	0	0	0.52	0	0	0.262	0.631			Cd7	2
Ccnf	Ube2c	10116.ENSRNOP00000060445	10116.ENSRNOP00000020323	0	0	0	0	0.366	0.133	0	0.192	0.517			Zc3h10	2
Ccnf	Cdca3	10116.ENSRNOP00000060445	10116.ENSRNOP00000020803	0	0	0	0	0.51	0	0	0.23	0.607			Magi1	2
Ccnf	Gtse1	10116.ENSRNOP00000060445	10116.ENSRNOP00000022012	0	0	0	0	0.26	0	0	0.363	0.508			Ppp1r3d	2
Ccnf	Btrc	10116.ENSRNOP00000060445	10116.ENSRNOP00000022426	0	0	0	0	0	0.077	0	0.526	0.543			Itfg1	2
Ccnf	Gmnn	10116.ENSRNOP00000060445	10116.ENSRNOP00000025389	0	0	0	0	0.231	0.204	0	0.264	0.51			Adck5	2
Ccnf	Kif2c	10116.ENSRNOP00000060445	10116.ENSRNOP00000025903	0	0	0	0	0.593	0.131	0	0.165	0.679			Akirin1	2
Ccnf	Brca1	10116.ENSRNOP00000060445	10116.ENSRNOP00000028109	0	0	0	0	0.171	0.105	0.19	0.198	0.454			Pacsin2	2
Ccnf	Kif18b	10116.ENSRNOP00000060445	10116.ENSRNOP00000034491	0	0	0	0	0.627	0.134	0	0.199	0.718			Sh3bgr	2
Ccnf	Tacc3	10116.ENSRNOP00000060445	10116.ENSRNOP00000034933	0	0	0	0	0.628	0	0	0.059	0.635			Slc24a5	2
Ccnf	Ckap2l	10116.ENSRNOP00000060445	10116.ENSRNOP00000034964	0	0	0	0	0.601	0	0	0	0.601			Pag1	2
Ccnf	Rrm2	10116.ENSRNOP00000060445	10116.ENSRNOP00000037227	0	0	0	0	0.461	0.193	0	0.503	0.765			Clec4f	2
Ccnf	Mcmdc2	10116.ENSRNOP00000060445	10116.ENSRNOP00000037494	0	0	0	0	0.18	0.395	0	0.324	0.635			Gzmbl1	2
Ccnf	Cdc20	10116.ENSRNOP00000060445	10116.ENSRNOP00000037772	0	0	0	0	0.739	0.506	0	0.564	0.939			Rbm18	2
Ccnf	Troap	10116.ENSRNOP00000060445	10116.ENSRNOP00000039147	0	0	0	0	0.6	0.069	0	0.054	0.616			Pdzk1ip1	2
Ccnf	Hjurp	10116.ENSRNOP00000060445	10116.ENSRNOP00000040906	0	0	0	0	0.666	0	0	0.072	0.677			Lrrc14	2
Ccnf	Bub1	10116.ENSRNOP00000060445	10116.ENSRNOP00000042114	0	0	0	0	0.586	0.103	0.196	0.271	0.753			Banp	2
Ccnf	Cdca8	10116.ENSRNOP00000060445	10116.ENSRNOP00000043633	0	0	0	0	0.641	0	0	0.292	0.735			Clec1a	2
Ccnf	Nusap1	10116.ENSRNOP00000060445	10116.ENSRNOP00000045376	0	0	0	0	0.577	0.218	0	0.317	0.754			Sla	2
Ccnf	Tedc2	10116.ENSRNOP00000060445	10116.ENSRNOP00000046320	0	0.545	0	0	0.081	0	0	0	0.564			Relt	2
Ccnf	Incenp	10116.ENSRNOP00000060445	10116.ENSRNOP00000047950	0	0	0	0	0.393	0.071	0	0.102	0.449			Mmaa	2
Ccnf	Aurka	10116.ENSRNOP00000060445	10116.ENSRNOP00000051977	0	0	0	0	0.407	0.125	0	0.306	0.609			Zfand1	2
Ccnf	Ncapg	10116.ENSRNOP00000060445	10116.ENSRNOP00000055628	0	0	0	0	0.584	0	0	0.102	0.611			Serac1	2
Ccnf	Rrm1	10116.ENSRNOP00000060445	10116.ENSRNOP00000064166	0	0	0	0	0.291	0	0	0.334	0.508			Rgs12	2
Ccnf	Esco2	10116.ENSRNOP00000060445	10116.ENSRNOP00000068247	0	0	0	0	0.496	0.104	0	0.076	0.546			Chordc1	2
Ccnf	Aen	10116.ENSRNOP00000060445	10116.ENSRNOP00000062841	0	0	0	0	0.064	0	0	0.602	0.611			Ogfrl1	2
Ccnf	E2f2	10116.ENSRNOP00000060445	10116.ENSRNOP00000067839	0	0	0	0	0.148	0.35	0.361	0.33	0.731			Cd101	2
Ccnf	Kifc1	10116.ENSRNOP00000060445	10116.ENSRNOP00000061875	0	0	0	0	0.714	0.131	0	0.128	0.765			Nab1	2
Ccni	Rrm2	10116.ENSRNOP00000002924	10116.ENSRNOP00000037227	0	0	0	0	0.372	0.077	0	0.075	0.417			Smim3	2
Ccni	Uhrf1	10116.ENSRNOP00000002924	10116.ENSRNOP00000066794	0	0	0	0	0.126	0.079	0	0.335	0.418			C5ar2	2
Ccni	Incenp	10116.ENSRNOP00000002924	10116.ENSRNOP00000047950	0	0	0	0	0.368	0.071	0	0.106	0.429			Ramp3	2
Ccni	Orc4	10116.ENSRNOP00000002924	10116.ENSRNOP00000006937	0	0	0	0	0.064	0.056	0.314	0.172	0.43			Rgl1	2
Ccni	Ppp2r4	10116.ENSRNOP00000002924	10116.ENSRNOP00000024914	0	0	0	0	0	0.063	0.388	0.168	0.481			Vipr2	2
Ccni	Gadd45a	10116.ENSRNOP00000002924	10116.ENSRNOP00000007698	0	0	0	0	0	0.063	0.455	0.076	0.486			Msi2	2
Ccni	Aurka	10116.ENSRNOP00000002924	10116.ENSRNOP00000051977	0	0	0	0	0.173	0.152	0	0.33	0.489			Ankrd12	2
Ccni	Ncaph	10116.ENSRNOP00000002924	10116.ENSRNOP00000016157	0	0	0	0	0.366	0	0	0.252	0.505			Tshz1	2
Ccni	Tpx2	10116.ENSRNOP00000002924	10116.ENSRNOP00000010851	0	0	0	0	0.512	0	0	0.042	0.512			Bpifa2	2
Ccni	E2f2	10116.ENSRNOP00000002924	10116.ENSRNOP00000067839	0	0	0	0	0.087	0.201	0.323	0.186	0.544			Scd	2
Ccni	Mcm6	10116.ENSRNOP00000002924	10116.ENSRNOP00000004969	0	0	0	0	0.091	0.193	0	0.431	0.546			Sox6	2
Ccni	Rrm1	10116.ENSRNOP00000002924	10116.ENSRNOP00000064166	0	0	0	0	0.46	0	0	0.29	0.6			Rassf3	2
Ccni	Bub1	10116.ENSRNOP00000002924	10116.ENSRNOP00000042114	0	0	0	0	0.17	0.103	0.347	0.305	0.617			Syne3	2
Ccni	Ccnf	10116.ENSRNOP00000002924	10116.ENSRNOP00000060445	0	0	0	0	0.059	0.3	0.354	0.207	0.617			Dnttip1	2
Ccni	Cdc20	10116.ENSRNOP00000002924	10116.ENSRNOP00000037772	0	0	0	0	0.063	0.513	0	0.373	0.689			Tnfrsf14	2
Ccr3	Cxcl6	10116.ENSRNOP00000008809	10116.ENSRNOP00000003823	0	0	0	0	0.062	0.081	0.643	0.474	0.816			Pdxp	2
Ccr3	Il1b	10116.ENSRNOP00000008809	10116.ENSRNOP00000006308	0	0	0	0	0.103	0.042	0	0.378	0.419			Fam217b	2
Ccr3	Gata3	10116.ENSRNOP00000008809	10116.ENSRNOP00000026187	0	0	0	0	0.058	0	0	0.477	0.486			Miip	2
Ccr3	Siglec5	10116.ENSRNOP00000008809	10116.ENSRNOP00000034882	0	0	0	0	0.119	0	0	0.458	0.502			Pign	2
Ccr3	Ccr5	10116.ENSRNOP00000008809	10116.ENSRNOP00000066146	0	0	0	0.951	0.107	0	0.637	0.95	0.678			Zbtb5	2
Ccr3	Pf4	10116.ENSRNOP00000008809	10116.ENSRNOP00000032276	0	0	0	0	0.073	0.067	0.655	0.473	0.822			Arap3	2
Ccr5	Cxcl6	10116.ENSRNOP00000066146	10116.ENSRNOP00000003823	0	0	0	0	0.057	0.081	0.643	0.507	0.827			Chst1	2
Ccr5	Il1b	10116.ENSRNOP00000066146	10116.ENSRNOP00000006308	0	0	0	0	0.098	0.042	0	0.575	0.601			Zfp410	2
Ccr5	Ccr3	10116.ENSRNOP00000066146	10116.ENSRNOP00000008809	0	0	0	0.951	0.107	0	0.637	0.95	0.678			Mospd1	2
Ccr5	Samhd1	10116.ENSRNOP00000066146	10116.ENSRNOP00000008961	0	0	0	0	0.064	0	0	0.481	0.494			Foxi2	0
Ccr5	Tbx21	10116.ENSRNOP00000066146	10116.ENSRNOP00000012538	0	0	0	0	0.11	0.043	0	0.477	0.516			Lyzl1	0
Ccr5	Klrk1	10116.ENSRNOP00000066146	10116.ENSRNOP00000012886	0	0	0	0	0.062	0	0	0.418	0.431			Ifit1bl	0
Ccr5	Gzma	10116.ENSRNOP00000066146	10116.ENSRNOP00000014134	0	0	0	0	0.137	0.098	0	0.376	0.472			Mob2	0
Ccr5	Anxa4	10116.ENSRNOP00000066146	10116.ENSRNOP00000024436	0	0	0	0	0	0.045	0	0.443	0.445			Trmt9b	0
Ccr5	Mrc1	10116.ENSRNOP00000066146	10116.ENSRNOP00000024736	0	0	0	0	0.116	0	0	0.453	0.496			Ubc	0
Ccr5	Gata3	10116.ENSRNOP00000066146	10116.ENSRNOP00000026187	0	0	0	0	0	0	0	0.445	0.445			Sowaha	0
Ccr5	Pf4	10116.ENSRNOP00000066146	10116.ENSRNOP00000032276	0	0	0	0	0.061	0.067	0.655	0.621	0.87			Trim31	0
Ccr5	Praf2	10116.ENSRNOP00000066146	10116.ENSRNOP00000048815	0	0	0	0	0	0.114	0	0.641	0.668			Ly49si1	0
Ccr5	Hp	10116.ENSRNOP00000066146	10116.ENSRNOP00000049003	0	0	0	0	0.049	0.098	0	0.387	0.428			AABR07069282.1	0
Ccr5	Selp	10116.ENSRNOP00000066146	10116.ENSRNOP00000068338	0	0	0	0	0.064	0	0	0.451	0.464			Slc66a2	0
Ccrl2	Cxcl6	10116.ENSRNOP00000044084	10116.ENSRNOP00000003823	0	0	0	0	0.062	0.081	0.145	0.285	0.402			Kctd11	0
Ccrl2	Il1b	10116.ENSRNOP00000044084	10116.ENSRNOP00000006308	0	0	0	0	0.188	0.042	0	0.459	0.542			RGD1564480	0
Ccrl2	Klrb1c	10116.ENSRNOP00000044084	10116.ENSRNOP00000010312	0	0	0	0	0.089	0	0	0.423	0.453			Nek2l1	0
Ccrl2	Tbx21	10116.ENSRNOP00000044084	10116.ENSRNOP00000012538	0	0	0	0	0.1	0.043	0	0.504	0.535			RGD1564883	0
Ccrl2	Dhfr	10116.ENSRNOP00000044084	10116.ENSRNOP00000018259	0	0	0	0	0	0	0	0.403	0.403			Metazoa_SRP	0
Ccrn4l	Cry2	10116.ENSRNOP00000014348	10116.ENSRNOP00000010142	0	0	0	0	0.061	0	0	0.602	0.61			Pheta2	0
Ccrn4l	St3gal1	10116.ENSRNOP00000014348	10116.ENSRNOP00000010980	0	0	0	0	0	0	0	0.402	0.402			Arhgef37	0
Ccrn4l	Csnk1e	10116.ENSRNOP00000014348	10116.ENSRNOP00000018126	0	0	0	0	0.064	0	0	0.438	0.451			AABR07054189.1	0
Ccrn4l	Urod	10116.ENSRNOP00000014348	10116.ENSRNOP00000024719	0	0	0	0	0	0	0	0.46	0.459			Gripap1	0
Ccrn4l	Smim3	10116.ENSRNOP00000014348	10116.ENSRNOP00000026426	0	0	0	0	0	0	0	0.588	0.588			Timm50	0
Ccs	Timm9	10116.ENSRNOP00000026670	10116.ENSRNOP00000010871	0	0	0	0	0.049	0	0	0.413	0.417			Fam220a	0
Ccs	Prdx3	10116.ENSRNOP00000026670	10116.ENSRNOP00000015186	0	0	0	0	0.051	0	0	0.395	0.401			Lilrb3a	0
Ccs	Cygb	10116.ENSRNOP00000026670	10116.ENSRNOP00000016067	0	0	0	0	0	0	0	0.473	0.473			Marchf3	0
Cd101	Grap2	10116.ENSRNOP00000052987	10116.ENSRNOP00000024673	0	0	0	0	0.11	0	0.9	0.041	0.907			Mcc	0
Cd59	Cog3	10116.ENSRNOP00000060967	10116.ENSRNOP00000000168	0	0	0	0	0	0	0.6	0	0.6			AC111369.1	0
Cd59	Tfrc	10116.ENSRNOP00000060967	10116.ENSRNOP00000002407	0	0	0	0	0	0	0	0.436	0.436			Tuba1b	0
Cd59	Creg1	10116.ENSRNOP00000060967	10116.ENSRNOP00000004394	0	0	0	0	0	0	0	0.583	0.583			Septin8	0
Cd59	Sec23a	10116.ENSRNOP00000060967	10116.ENSRNOP00000006369	0	0	0	0	0	0	0.6	0	0.6			Paqr6	0
Cd59	S100a9	10116.ENSRNOP00000060967	10116.ENSRNOP00000015351	0	0	0	0	0	0	0	0.441	0.441			Eloc	0
Cd59	Golga2	10116.ENSRNOP00000060967	10116.ENSRNOP00000016341	0	0	0	0	0	0	0.6	0.104	0.626			Calcoco1	0
Cd59	Copz1	10116.ENSRNOP00000060967	10116.ENSRNOP00000059082	0	0	0	0	0.05	0	0.6	0	0.603			Cfap36	0
Cd59	Spta1	10116.ENSRNOP00000060967	10116.ENSRNOP00000061853	0	0	0	0	0	0	0.6	0	0.6			Hectd4	0
Cd59	Ank1	10116.ENSRNOP00000060967	10116.ENSRNOP00000062056	0	0	0	0	0	0	0.6	0	0.6			Gpr137b	0
Cd59	C3	10116.ENSRNOP00000060967	10116.ENSRNOP00000066885	0	0	0	0	0.056	0	0	0.608	0.614			AABR07029596.1	0
Cd7	Cygb	10116.ENSRNOP00000051817	10116.ENSRNOP00000016067	0	0	0	0	0	0	0	0.406	0.406			Pglyrp3b	0
Cd82	Anxa3	10116.ENSRNOP00000000052	10116.ENSRNOP00000063496	0	0	0	0	0	0.043	0	0.415	0.416			Fam189a2	0
Cd82	Itgav	10116.ENSRNOP00000000052	10116.ENSRNOP00000006961	0	0	0	0	0	0.129	0.153	0.284	0.426			Rasal1	0
Cd82	Anxa4	10116.ENSRNOP00000000052	10116.ENSRNOP00000024436	0	0	0	0	0.064	0.043	0	0.426	0.441			Rusf1	0
Cd82	Ptgfrn	10116.ENSRNOP00000000052	10116.ENSRNOP00000021162	0	0	0	0	0	0.163	0	0.451	0.52			Nars1	0
Cd82	Cdh1	10116.ENSRNOP00000000052	10116.ENSRNOP00000027346	0	0	0	0	0	0.051	0	0.61	0.614			Sts	0
Cdc20	Ccni	10116.ENSRNOP00000037772	10116.ENSRNOP00000002924	0	0	0	0	0.063	0.513	0	0.373	0.689			Prorp	0
Cdc20	Cenpf	10116.ENSRNOP00000037772	10116.ENSRNOP00000004525	0	0	0	0	0.742	0	0	0.567	0.883			Tor1aip2	0
Cdc20	Mcm6	10116.ENSRNOP00000037772	10116.ENSRNOP00000004969	0	0	0	0	0.747	0.101	0	0.537	0.886			Afdn	0
Cdc20	Nek2	10116.ENSRNOP00000037772	10116.ENSRNOP00000006235	0	0	0	0	0.886	0.48	0.6	0.761	0.993			Spef1	0
Cdc20	Kif18a	10116.ENSRNOP00000037772	10116.ENSRNOP00000006689	0	0	0	0	0.394	0.128	0	0.282	0.587			Samd9	0
Cdc20	Cul1	10116.ENSRNOP00000037772	10116.ENSRNOP00000007620	0	0	0	0	0.126	0.114	0	0.72	0.765			Ptpa	0
Cdc20	Spc25	10116.ENSRNOP00000037772	10116.ENSRNOP00000008837	0	0	0	0	0.768	0	0	0.238	0.816			Zfp35	0
Cdc20	Stil	10116.ENSRNOP00000037772	10116.ENSRNOP00000010410	0	0	0	0	0.534	0	0	0.093	0.559			Gps2	0
Cdc20	Tpx2	10116.ENSRNOP00000037772	10116.ENSRNOP00000010851	0	0	0	0	0.864	0.515	0	0.35	0.953			Adgrg1	0
Cdc20	Cdkn2c	10116.ENSRNOP00000037772	10116.ENSRNOP00000012088	0	0	0	0	0.129	0.084	0.135	0.279	0.436			Noct	0
Cdc20	Anapc2	10116.ENSRNOP00000037772	10116.ENSRNOP00000015099	0	0	0	0	0.064	0.946	0.8	0.676	0.996			Zscan22	0
Cdc20	Neil3	10116.ENSRNOP00000037772	10116.ENSRNOP00000015623	0	0	0	0	0.554	0	0	0	0.554			Hrob	0
Cdc20	Ncaph	10116.ENSRNOP00000037772	10116.ENSRNOP00000016157	0	0	0	0	0.753	0	0	0.327	0.827			Tars3	0
Cdc20	Prim2	10116.ENSRNOP00000037772	10116.ENSRNOP00000016828	0	0	0	0	0.54	0	0	0.072	0.554			AABR07001923.1	0
Cdc20	Aamp	10116.ENSRNOP00000037772	10116.ENSRNOP00000019497	0	0	0.394	0	0.064	0	0	0.043	0.409			Tmem131	0
Cdc20	Lig1	10116.ENSRNOP00000037772	10116.ENSRNOP00000019799	0	0	0	0	0.592	0	0	0.103	0.618			Rpain	0
Cdc20	Ube2c	10116.ENSRNOP00000037772	10116.ENSRNOP00000020323	0	0	0	0	0.96	0.928	0.6	0.818	0.999			Ubald1	0
Cdc20	Cdca3	10116.ENSRNOP00000037772	10116.ENSRNOP00000020803	0	0	0	0	0.901	0.084	0	0.581	0.958			Retreg3	0
Cdc20	Gtse1	10116.ENSRNOP00000037772	10116.ENSRNOP00000022012	0	0	0	0	0.748	0	0	0.373	0.835			Garre1	0
Cdc20	Ube2s	10116.ENSRNOP00000037772	10116.ENSRNOP00000022977	0	0	0	0	0.481	0.816	0.6	0.701	0.987			Serpinb6a	0
Cdc20	Bcl2l1	10116.ENSRNOP00000037772	10116.ENSRNOP00000024954	0	0	0	0	0.064	0	0	0.43	0.443			Fam25a	0
Cdc20	Gmnn	10116.ENSRNOP00000037772	10116.ENSRNOP00000025389	0	0	0	0	0.539	0.218	0	0.712	0.887			AABR07064719.2	0
Cdc20	Kif2c	10116.ENSRNOP00000037772	10116.ENSRNOP00000025903	0	0	0	0	0.923	0.1	0	0.531	0.964			AC239701.1	0
Cdc20	Cdh1	10116.ENSRNOP00000037772	10116.ENSRNOP00000027346	0	0	0	0	0.059	0.043	0	0.422	0.434			Wscd1	0
Cdc20	Brca1	10116.ENSRNOP00000037772	10116.ENSRNOP00000028109	0	0	0	0	0.202	0.088	0.54	0.371	0.761			Zfp54	0
Cdc20	Ddb1	10116.ENSRNOP00000037772	10116.ENSRNOP00000028188	0	0	0	0	0.064	0.217	0	0.323	0.46			RGD1310352	0
Cdc20	Iqgap3	10116.ENSRNOP00000037772	10116.ENSRNOP00000029108	0	0	0	0	0.626	0.322	0	0.127	0.759			Faap20	0
Cdc20	Cenpt	10116.ENSRNOP00000037772	10116.ENSRNOP00000029297	0	0	0	0	0.435	0	0	0.238	0.551			Slc35e4	0
Cdc20	Kif18b	10116.ENSRNOP00000037772	10116.ENSRNOP00000034491	0	0	0	0	0.842	0.128	0	0.111	0.867			Zfp1	0
Cdc20	Tacc3	10116.ENSRNOP00000037772	10116.ENSRNOP00000034933	0	0	0	0	0.946	0.16	0	0.278	0.964			AABR07022144.1	0
Cdc20	Ckap2l	10116.ENSRNOP00000037772	10116.ENSRNOP00000034964	0	0	0	0	0.719	0.044	0	0.189	0.763			Zfp326	0
Cdc20	Rbbp4	10116.ENSRNOP00000037772	10116.ENSRNOP00000036568	0	0	0.299	0.569	0.355	0.044	0.167	0.045	0.507			AC118772.1	0
Cdc20	Rrm2	10116.ENSRNOP00000037772	10116.ENSRNOP00000037227	0	0	0	0	0.675	0.238	0	0.538	0.875			Slc13a5	0
Cdc20	Mcmdc2	10116.ENSRNOP00000037772	10116.ENSRNOP00000037494	0	0	0	0	0.397	0.082	0	0.065	0.437			Ldlrad1	0
Cdc20	Ppp2r5b	10116.ENSRNOP00000037772	10116.ENSRNOP00000065720	0	0	0	0	0	0.193	0.248	0.132	0.427			Zscan25	0
Cdc20	Sirt2	10116.ENSRNOP00000037772	10116.ENSRNOP00000059450	0	0	0	0	0.05	0.217	0	0.297	0.431			Btnl10	0
Cdc20	E2f2	10116.ENSRNOP00000037772	10116.ENSRNOP00000067839	0	0	0	0	0.144	0.104	0	0.322	0.435			Naa80	0
Cdc20	H3f3c	10116.ENSRNOP00000037772	10116.ENSRNOP00000060626	0	0	0	0	0.098	0.134	0	0.412	0.501			Igfbp5	0
Cdc20	Miip	10116.ENSRNOP00000037772	10116.ENSRNOP00000065290	0	0	0	0	0.057	0	0	0.605	0.611			Tmem104	0
Cdc20	Hells	10116.ENSRNOP00000037772	10116.ENSRNOP00000064734	0	0	0	0	0.491	0.086	0.125	0.167	0.616			AC126572.1	0
Cdc20	Cenpn	10116.ENSRNOP00000037772	10116.ENSRNOP00000050945	0	0	0	0	0.714	0	0	0.186	0.757			Kdm7a	0
Cdc20	Rrm1	10116.ENSRNOP00000037772	10116.ENSRNOP00000064166	0	0	0	0	0.74	0	0	0.213	0.787			Mbd1	0
Cdc20	Tk1	10116.ENSRNOP00000037772	10116.ENSRNOP00000067459	0	0	0	0	0.687	0.223	0	0.279	0.81			AABR07051376.1	0
Cdc20	Ubb	10116.ENSRNOP00000037772	10116.ENSRNOP00000043934	0	0	0	0	0.064	0.539	0.6	0.122	0.828			Borcs7	0
Cdc20	Hjurp	10116.ENSRNOP00000037772	10116.ENSRNOP00000040906	0	0	0	0	0.79	0	0	0.265	0.839			Etfbkmt	0
Cdc20	Cenpw	10116.ENSRNOP00000037772	10116.ENSRNOP00000061737	0	0	0	0	0.796	0	0	0.254	0.841			Apobec1	0
Cdc20	Incenp	10116.ENSRNOP00000037772	10116.ENSRNOP00000047950	0	0	0	0	0.726	0	0	0.461	0.846			Nos1ap	0
Cdc20	Uhrf1	10116.ENSRNOP00000037772	10116.ENSRNOP00000066794	0	0	0	0	0.807	0	0	0.254	0.85			AABR07035787.1	0
Cdc20	Esco2	10116.ENSRNOP00000037772	10116.ENSRNOP00000068247	0	0	0	0	0.809	0.091	0	0.242	0.857			Ebi3	0
Cdc20	Troap	10116.ENSRNOP00000037772	10116.ENSRNOP00000039147	0	0	0	0	0.867	0	0	0.087	0.873			Trip10	0
Cdc20	Kifc1	10116.ENSRNOP00000037772	10116.ENSRNOP00000061875	0	0	0	0	0.872	0.1	0	0.283	0.91			Selenoi	0
Cdc20	Ncapg	10116.ENSRNOP00000037772	10116.ENSRNOP00000055628	0	0	0	0	0.885	0	0	0.32	0.918			Prxl2a	0
Cdc20	Ccnf	10116.ENSRNOP00000037772	10116.ENSRNOP00000060445	0	0	0	0	0.739	0.506	0	0.564	0.939			AU040320	0
Cdc20	Nusap1	10116.ENSRNOP00000037772	10116.ENSRNOP00000045376	0	0	0	0	0.93	0	0	0.466	0.961			AY172581.9	0
Cdc20	Cdca8	10116.ENSRNOP00000037772	10116.ENSRNOP00000043633	0	0	0	0	0.946	0	0	0.568	0.975			Ccdc69	0
Cdc20	Aurka	10116.ENSRNOP00000037772	10116.ENSRNOP00000051977	0	0	0	0	0.944	0.218	0.9	0.791	0.998			Zfp870	0
Cdc20	Bub1	10116.ENSRNOP00000037772	10116.ENSRNOP00000042114	0	0	0	0	0.893	0.927	0	0.917	0.999			Rgcc	0
Cdca3	Cenpf	10116.ENSRNOP00000020803	10116.ENSRNOP00000004525	0	0	0	0	0.619	0	0	0.282	0.715			Trmo	0
Cdca3	Mcm6	10116.ENSRNOP00000020803	10116.ENSRNOP00000004969	0	0	0	0	0.206	0	0	0.39	0.495			St7l	0
Cdca3	Nek2	10116.ENSRNOP00000020803	10116.ENSRNOP00000006235	0	0	0	0	0.762	0	0	0.276	0.82			Nipsnap2	0
Cdca3	Kif18a	10116.ENSRNOP00000020803	10116.ENSRNOP00000006689	0	0	0	0	0.286	0	0	0.223	0.422			Scarna6	0
Cdca3	Spc25	10116.ENSRNOP00000020803	10116.ENSRNOP00000008837	0	0	0	0	0.577	0	0	0.094	0.6			Ccdc142	0
Cdca3	Tpx2	10116.ENSRNOP00000020803	10116.ENSRNOP00000010851	0	0	0	0	0.738	0	0	0.425	0.842			Ube2b	0
Cdca3	Fam111a	10116.ENSRNOP00000020803	10116.ENSRNOP00000016152	0	0	0	0	0.119	0	0	0.372	0.423			Mcemp1	0
Cdca3	Ncaph	10116.ENSRNOP00000020803	10116.ENSRNOP00000016157	0	0	0	0	0.652	0	0	0.322	0.754			Gucy1a1	0
Cdca3	Ube2c	10116.ENSRNOP00000020803	10116.ENSRNOP00000020323	0	0	0	0	0.887	0	0	0.315	0.919			RT1-CE11	0
Cdca3	E2f2	10116.ENSRNOP00000020803	10116.ENSRNOP00000067839	0	0	0	0	0.09	0	0	0.382	0.414			Apcdd1	0
Cdca3	Hells	10116.ENSRNOP00000020803	10116.ENSRNOP00000064734	0	0	0	0	0.167	0	0	0.385	0.466			1810037I17Rik	0
Cdca3	Esco2	10116.ENSRNOP00000020803	10116.ENSRNOP00000068247	0	0	0	0	0.493	0	0	0.111	0.53			Bach2	0
Cdca3	Iqgap3	10116.ENSRNOP00000020803	10116.ENSRNOP00000029108	0	0	0	0	0.531	0	0	0	0.531			RGD1560883	0
Cdca3	Cenpt	10116.ENSRNOP00000020803	10116.ENSRNOP00000029297	0	0	0	0	0.574	0	0	0	0.574			Zfp316	0
Cdca3	Incenp	10116.ENSRNOP00000020803	10116.ENSRNOP00000047950	0	0	0	0	0.6	0	0	0	0.6			Pon2	0
Cdca3	Ccnf	10116.ENSRNOP00000020803	10116.ENSRNOP00000060445	0	0	0	0	0.51	0	0	0.23	0.607			RGD1566386	0
Cdca3	Gtse1	10116.ENSRNOP00000020803	10116.ENSRNOP00000022012	0	0	0	0	0.584	0	0	0.193	0.65			H3f3a	0
Cdca3	Rrm1	10116.ENSRNOP00000020803	10116.ENSRNOP00000064166	0	0	0	0	0.576	0	0	0.227	0.658			Zfp133	0
Cdca3	Tk1	10116.ENSRNOP00000020803	10116.ENSRNOP00000067459	0	0	0	0	0.62	0	0	0.16	0.667			AABR07066818.1	0
Cdca3	Cenpn	10116.ENSRNOP00000020803	10116.ENSRNOP00000050945	0	0	0	0	0.654	0	0	0.099	0.675			RGD1306502	0
Cdca3	Kif18b	10116.ENSRNOP00000020803	10116.ENSRNOP00000034491	0	0	0	0	0.628	0	0	0.177	0.68			Dnai4	0
Cdca3	Cenpw	10116.ENSRNOP00000020803	10116.ENSRNOP00000061737	0	0	0	0	0.668	0	0	0.108	0.691			1700030J22Rik	0
Cdca3	Rrm2	10116.ENSRNOP00000020803	10116.ENSRNOP00000037227	0	0	0	0	0.631	0	0	0.202	0.693			AABR07010705.1	0
Cdca3	Ncapg	10116.ENSRNOP00000020803	10116.ENSRNOP00000055628	0	0	0	0	0.656	0	0	0.167	0.701			Acin1	0
Cdca3	Ckap2l	10116.ENSRNOP00000020803	10116.ENSRNOP00000034964	0	0	0	0	0.682	0	0	0.168	0.724			Gramd1c	0
Cdca3	Uhrf1	10116.ENSRNOP00000020803	10116.ENSRNOP00000066794	0	0	0	0	0.718	0	0	0.064	0.725			Mtrex	0
Cdca3	Hjurp	10116.ENSRNOP00000020803	10116.ENSRNOP00000040906	0	0	0	0	0.734	0	0	0.149	0.764			Ciao2b	0
Cdca3	Tacc3	10116.ENSRNOP00000020803	10116.ENSRNOP00000034933	0	0	0	0	0.741	0	0	0.194	0.782			Dmac2	0
Cdca3	Kifc1	10116.ENSRNOP00000020803	10116.ENSRNOP00000061875	0	0	0	0	0.749	0	0	0.167	0.782			Mfsd4a	0
Cdca3	Troap	10116.ENSRNOP00000020803	10116.ENSRNOP00000039147	0	0	0	0	0.785	0	0	0.058	0.788			Parm1	0
Cdca3	Aurka	10116.ENSRNOP00000020803	10116.ENSRNOP00000051977	0	0	0	0	0.746	0	0	0.239	0.798			Fam149b1	0
Cdca3	Bub1	10116.ENSRNOP00000020803	10116.ENSRNOP00000042114	0	0	0	0	0.81	0	0	0.239	0.849			Rexo5	0
Cdca3	Kif2c	10116.ENSRNOP00000020803	10116.ENSRNOP00000025903	0	0	0	0	0.837	0	0	0.192	0.863			RGD1559575	0
Cdca3	Nusap1	10116.ENSRNOP00000020803	10116.ENSRNOP00000045376	0	0	0	0	0.801	0	0	0.485	0.893			Siglec10	0
Cdca3	Cdca8	10116.ENSRNOP00000020803	10116.ENSRNOP00000043633	0	0	0	0	0.85	0	0	0.668	0.948			NEWGENE_1306714	0
Cdca3	Cdc20	10116.ENSRNOP00000020803	10116.ENSRNOP00000037772	0	0	0	0	0.901	0.084	0	0.581	0.958			Art4	0
Cdca8	Tmcc2	10116.ENSRNOP00000043633	10116.ENSRNOP00000000036	0	0	0	0	0	0	0	0.439	0.439			Gvin1	0
Cdca8	H3f3b	10116.ENSRNOP00000043633	10116.ENSRNOP00000004329	0	0	0	0	0.064	0.475	0.382	0.05	0.672			Lst1	0
Cdca8	Cenpf	10116.ENSRNOP00000043633	10116.ENSRNOP00000004525	0	0	0	0	0.793	0	0	0.4	0.87			RGD1308065	0
Cdca8	Mcm6	10116.ENSRNOP00000043633	10116.ENSRNOP00000004969	0	0	0	0	0.528	0	0	0.214	0.613			Tmem140	0
Cdca8	Nek2	10116.ENSRNOP00000043633	10116.ENSRNOP00000006235	0	0	0	0	0.862	0	0	0.542	0.934			NEWGENE_1586233	0
Cdca8	Kif18a	10116.ENSRNOP00000043633	10116.ENSRNOP00000006689	0	0	0	0	0.434	0.067	0.19	0.294	0.658			Zfp950	0
Cdca8	Spc25	10116.ENSRNOP00000043633	10116.ENSRNOP00000008837	0	0	0	0	0.71	0	0	0.156	0.745			Rmdn2	0
Cdca8	Stil	10116.ENSRNOP00000043633	10116.ENSRNOP00000010410	0	0	0	0	0.426	0	0	0.1	0.461			AABR07058441.1	0
Cdca8	Tpx2	10116.ENSRNOP00000043633	10116.ENSRNOP00000010851	0	0	0	0	0.875	0	0	0.494	0.934			Rbm41	0
Cdca8	Neil3	10116.ENSRNOP00000043633	10116.ENSRNOP00000015623	0	0	0	0	0.576	0	0	0	0.576			AABR07034438.1	0
Cdca8	Ncaph	10116.ENSRNOP00000043633	10116.ENSRNOP00000016157	0	0	0	0	0.734	0	0	0.311	0.809			Pkhd1l1	0
Cdca8	Lig1	10116.ENSRNOP00000043633	10116.ENSRNOP00000019799	0	0	0	0	0.527	0	0	0.065	0.539			Atp5me	0
Cdca8	Ube2c	10116.ENSRNOP00000043633	10116.ENSRNOP00000020323	0	0	0	0	0.925	0.054	0	0.293	0.946			Zdhhc4	0
Cdca8	Cdca3	10116.ENSRNOP00000043633	10116.ENSRNOP00000020803	0	0	0	0	0.85	0	0	0.668	0.948			Gemin8	0
Cdca8	Gtse1	10116.ENSRNOP00000043633	10116.ENSRNOP00000022012	0	0	0	0	0.658	0	0	0.291	0.747			Lrba	0
Cdca8	Gmnn	10116.ENSRNOP00000043633	10116.ENSRNOP00000025389	0	0	0	0	0.238	0	0	0.309	0.451			Atxn7l1	0
Cdca8	Kif2c	10116.ENSRNOP00000043633	10116.ENSRNOP00000025903	0	0	0	0	0.894	0.067	0.629	0.608	0.983			Sirpd	0
Cdca8	Iqgap3	10116.ENSRNOP00000043633	10116.ENSRNOP00000029108	0	0	0	0	0.694	0	0	0	0.694			P2ry14	0
Cdca8	Cenpt	10116.ENSRNOP00000043633	10116.ENSRNOP00000029297	0	0	0	0	0.375	0	0	0.249	0.511			Hdgfl3	0
Cdca8	Kif18b	10116.ENSRNOP00000043633	10116.ENSRNOP00000034491	0	0	0	0	0.788	0.067	0.19	0.119	0.84			Rida	0
Cdca8	Tacc3	10116.ENSRNOP00000043633	10116.ENSRNOP00000034933	0	0	0	0	0.769	0	0	0.259	0.821			AABR07046657.1	0
Cdca8	Ckap2l	10116.ENSRNOP00000043633	10116.ENSRNOP00000034964	0	0	0	0	0.68	0	0	0.356	0.785			Tigd2	0
Cdca8	Rrm2	10116.ENSRNOP00000043633	10116.ENSRNOP00000037227	0	0	0	0	0.682	0	0	0.26	0.754			Atg101	0
Cdca8	Cdc20	10116.ENSRNOP00000043633	10116.ENSRNOP00000037772	0	0	0	0	0.946	0	0	0.568	0.975			Ccpg1os	0
Cdca8	Troap	10116.ENSRNOP00000043633	10116.ENSRNOP00000039147	0	0	0	0	0.88	0	0	0.15	0.893			AC120246.2	0
Cdca8	Hjurp	10116.ENSRNOP00000043633	10116.ENSRNOP00000040906	0	0	0	0	0.794	0	0	0.448	0.881			Cmtm6	0
Cdca8	Bub1	10116.ENSRNOP00000043633	10116.ENSRNOP00000042114	0	0	0	0	0.887	0	0.629	0.724	0.987			Pcbp1	0
Cdca8	Hist3h2ba	10116.ENSRNOP00000043633	10116.ENSRNOP00000060972	0	0	0	0	0	0.299	0	0.204	0.418
Cdca8	Hells	10116.ENSRNOP00000043633	10116.ENSRNOP00000064734	0	0	0	0	0.423	0.044	0	0	0.425
Cdca8	Rrm1	10116.ENSRNOP00000043633	10116.ENSRNOP00000064166	0	0	0	0	0.576	0	0	0.155	0.626
Cdca8	Esco2	10116.ENSRNOP00000043633	10116.ENSRNOP00000068247	0	0	0	0	0.661	0	0	0	0.661
Cdca8	Ccnf	10116.ENSRNOP00000043633	10116.ENSRNOP00000060445	0	0	0	0	0.641	0	0	0.292	0.735
Cdca8	Tk1	10116.ENSRNOP00000043633	10116.ENSRNOP00000067459	0	0	0	0	0.717	0	0	0.212	0.768
Cdca8	Cenpw	10116.ENSRNOP00000043633	10116.ENSRNOP00000061737	0	0	0	0	0.731	0	0	0.173	0.768
Cdca8	Uhrf1	10116.ENSRNOP00000043633	10116.ENSRNOP00000066794	0	0	0	0	0.772	0	0	0.053	0.775
Cdca8	H3f3c	10116.ENSRNOP00000043633	10116.ENSRNOP00000060626	0	0	0	0	0.064	0.475	0.382	0.364	0.781
Cdca8	Cenpn	10116.ENSRNOP00000043633	10116.ENSRNOP00000050945	0	0	0	0	0.705	0	0	0.372	0.807
Cdca8	Ncapg	10116.ENSRNOP00000043633	10116.ENSRNOP00000055628	0	0	0	0	0.884	0	0	0.297	0.915
Cdca8	Kifc1	10116.ENSRNOP00000043633	10116.ENSRNOP00000061875	0	0	0	0	0.875	0.067	0.19	0.28	0.923
Cdca8	Nusap1	10116.ENSRNOP00000043633	10116.ENSRNOP00000045376	0	0	0	0	0.905	0	0	0.468	0.947
Cdca8	Aurka	10116.ENSRNOP00000043633	10116.ENSRNOP00000051977	0	0	0	0	0.885	0.548	0.755	0.634	0.994
Cdca8	Incenp	10116.ENSRNOP00000043633	10116.ENSRNOP00000047950	0	0	0	0	0.675	0.857	0.629	0.991	0.999
Cdh1	Cd82	10116.ENSRNOP00000027346	10116.ENSRNOP00000000052	0	0	0	0	0	0.051	0	0.61	0.614
Cdh1	Gna12	10116.ENSRNOP00000027346	10116.ENSRNOP00000001654	0	0	0	0	0	0.149	0.629	0.3	0.76
Cdh1	Tspan8	10116.ENSRNOP00000027346	10116.ENSRNOP00000005909	0	0	0	0	0.064	0.051	0	0.634	0.647
Cdh1	Il1b	10116.ENSRNOP00000027346	10116.ENSRNOP00000006308	0	0	0	0	0	0	0	0.432	0.432
Cdh1	Itgav	10116.ENSRNOP00000027346	10116.ENSRNOP00000006961	0	0	0	0	0	0.121	0.301	0.397	0.597
Cdh1	Lamb1	10116.ENSRNOP00000027346	10116.ENSRNOP00000008321	0	0	0	0	0	0	0.629	0.155	0.673
Cdh1	Ptpn1	10116.ENSRNOP00000027346	10116.ENSRNOP00000014309	0	0	0	0	0	0.104	0.163	0.633	0.701
Cdh1	Lrig1	10116.ENSRNOP00000027346	10116.ENSRNOP00000017384	0	0	0	0	0	0.045	0.109	0.65	0.676
Cdh1	Exoc3	10116.ENSRNOP00000027346	10116.ENSRNOP00000020251	0	0	0	0	0	0.046	0.629	0.203	0.693
Cdh1	Btrc	10116.ENSRNOP00000027346	10116.ENSRNOP00000022426	0	0	0	0	0	0	0	0.443	0.443
Cdh1	Cdc20	10116.ENSRNOP00000027346	10116.ENSRNOP00000037772	0	0	0	0	0.059	0.043	0	0.422	0.434
Cdh1	Hp	10116.ENSRNOP00000027346	10116.ENSRNOP00000049003	0	0	0	0	0.07	0	0.127	0.39	0.461
Cdh1	Brca1	10116.ENSRNOP00000027346	10116.ENSRNOP00000028109	0	0	0	0	0.058	0.114	0	0.423	0.476
Cdh1	Kifc1	10116.ENSRNOP00000027346	10116.ENSRNOP00000061875	0	0	0	0	0.05	0.054	0.486	0.114	0.536
Cdh1	Numb	10116.ENSRNOP00000027346	10116.ENSRNOP00000048410	0	0	0	0	0	0.181	0.629	0.685	0.895
Cdh1	Mllt4	10116.ENSRNOP00000027346	10116.ENSRNOP00000029044	0	0	0	0	0.059	0.132	0.629	0.713	0.901
Cdh1	Iqgap3	10116.ENSRNOP00000027346	10116.ENSRNOP00000029108	0	0	0	0	0.061	0.093	0.938	0.233	0.954
Cdh23	Atp2b4	10116.ENSRNOP00000048338	10116.ENSRNOP00000004078	0	0	0	0	0	0	0	0.507	0.507
Cdh23	Dyrk3	10116.ENSRNOP00000048338	10116.ENSRNOP00000006502	0	0	0	0	0	0	0	0.436	0.436
Cdh23	Tmie	10116.ENSRNOP00000048338	10116.ENSRNOP00000029990	0	0	0	0	0.057	0	0	0.774	0.778
Cdh23	Efr3a	10116.ENSRNOP00000048338	10116.ENSRNOP00000048877	0	0	0	0	0	0	0	0.439	0.439
Cdh23	Ank1	10116.ENSRNOP00000048338	10116.ENSRNOP00000062056	0	0	0	0	0.076	0.051	0.128	0.435	0.51
Cdkal1	Tspan8	10116.ENSRNOP00000065627	10116.ENSRNOP00000005909	0	0	0	0	0	0	0	0.514	0.514
Cdkal1	Urod	10116.ENSRNOP00000065627	10116.ENSRNOP00000024719	0	0	0	0	0.118	0	0.34	0.199	0.493
Cdkn2c	Ankrd49	10116.ENSRNOP00000012088	10116.ENSRNOP00000012583	0	0	0.435	0	0	0	0	0	0.435
Cdkn2c	Cdc20	10116.ENSRNOP00000012088	10116.ENSRNOP00000037772	0	0	0	0	0.129	0.084	0.135	0.279	0.436
Cdkn2c	E2f2	10116.ENSRNOP00000012088	10116.ENSRNOP00000067839	0	0	0	0	0.079	0.097	0.2	0.258	0.44
Cecr2	Tada2a	10116.ENSRNOP00000015499	10116.ENSRNOP00000003699	0	0	0	0	0.065	0.629	0.388	0.362	0.846
Cecr2	H3f3b	10116.ENSRNOP00000015499	10116.ENSRNOP00000004329	0	0	0	0	0.055	0.377	0	0.168	0.467
Cecr2	Hdac9	10116.ENSRNOP00000015499	10116.ENSRNOP00000005521	0	0	0	0	0.057	0.22	0.159	0.198	0.437
Cecr2	Eny2	10116.ENSRNOP00000015499	10116.ENSRNOP00000006402	0	0	0	0	0.057	0.479	0	0.234	0.59
Cecr2	Atxn7l4	10116.ENSRNOP00000015499	10116.ENSRNOP00000013474	0	0	0	0	0.064	0.628	0	0.326	0.744
Cecr2	Hist3h2ba	10116.ENSRNOP00000015499	10116.ENSRNOP00000060972	0	0	0	0	0	0.321	0	0.168	0.41
Cecr2	E2f2	10116.ENSRNOP00000015499	10116.ENSRNOP00000067839	0	0	0	0	0.064	0.164	0.244	0.123	0.411
Cecr2	Brwd3	10116.ENSRNOP00000015499	10116.ENSRNOP00000050434	0	0	0	0	0.064	0.164	0	0.31	0.412
Cecr2	Hdac5	10116.ENSRNOP00000015499	10116.ENSRNOP00000052059	0	0	0	0	0.057	0.22	0.159	0.215	0.449
Cecr2	H3f3c	10116.ENSRNOP00000015499	10116.ENSRNOP00000060626	0	0	0	0	0.055	0.377	0	0.168	0.467
Cecr2	Mef2d	10116.ENSRNOP00000015499	10116.ENSRNOP00000041061	0	0	0	0	0	0.16	0.384	0.064	0.473
Cecr2	Mxd1	10116.ENSRNOP00000015499	10116.ENSRNOP00000023856	0	0	0	0	0.06	0.316	0.282	0	0.498
Cecr2	Hells	10116.ENSRNOP00000015499	10116.ENSRNOP00000064734	0	0	0	0	0.087	0.293	0.157	0.188	0.499
Cecr2	Arid1b	10116.ENSRNOP00000015499	10116.ENSRNOP00000022939	0	0	0	0	0.064	0.308	0.506	0.158	0.694
Cecr2	Supt3h	10116.ENSRNOP00000015499	10116.ENSRNOP00000027293	0	0	0	0	0	0.751	0.47	0.418	0.916
Celf3	Rrm1	10116.ENSRNOP00000028324	10116.ENSRNOP00000064166	0	0	0	0	0	0	0	0.468	0.468
Celf3	Rrm2	10116.ENSRNOP00000028324	10116.ENSRNOP00000037227	0	0	0	0	0	0	0	0.503	0.503
Cenpb	Emc10	10116.ENSRNOP00000002929	10116.ENSRNOP00000026445	0	0	0	0	0.05	0	0	0.4	0.405
Cenpb	Trim58	10116.ENSRNOP00000002929	10116.ENSRNOP00000049077	0	0	0	0	0.048	0.051	0	0.458	0.468
Cenpb	Kif2c	10116.ENSRNOP00000002929	10116.ENSRNOP00000025903	0	0	0	0	0	0.054	0	0.471	0.478
Cenpb	Incenp	10116.ENSRNOP00000002929	10116.ENSRNOP00000047950	0	0	0	0	0.062	0.058	0	0.478	0.499
Cenpb	Hjurp	10116.ENSRNOP00000002929	10116.ENSRNOP00000040906	0	0	0	0	0	0	0	0.552	0.552
Cenpb	Cenpt	10116.ENSRNOP00000002929	10116.ENSRNOP00000029297	0	0	0	0	0.058	0	0	0.566	0.574
Cenpb	Cenpf	10116.ENSRNOP00000002929	10116.ENSRNOP00000004525	0	0	0	0	0	0	0	0.577	0.577
Cenpf	Cenpb	10116.ENSRNOP00000004525	10116.ENSRNOP00000002929	0	0	0	0	0	0	0	0.577	0.577
Cenpf	2023-09-08	10116.ENSRNOP00000004525	10116.ENSRNOP00000063893	0	0	0	0	0	0	0	0.466	0.465
Cenpf	Cenpw	10116.ENSRNOP00000004525	10116.ENSRNOP00000061737	0	0	0	0	0.225	0	0	0.339	0.465
Cenpf	Hells	10116.ENSRNOP00000004525	10116.ENSRNOP00000064734	0	0	0	0	0.429	0	0	0.125	0.479
Cenpf	Mcm6	10116.ENSRNOP00000004525	10116.ENSRNOP00000004969	0	0	0	0	0.37	0	0	0.224	0.491
Cenpf	Tk1	10116.ENSRNOP00000004525	10116.ENSRNOP00000067459	0	0	0	0	0.433	0	0	0.188	0.52
Cenpf	Neil3	10116.ENSRNOP00000004525	10116.ENSRNOP00000015623	0	0	0	0	0.515	0	0	0.069	0.529
Cenpf	Spc25	10116.ENSRNOP00000004525	10116.ENSRNOP00000008837	0	0	0	0	0.519	0	0	0.127	0.562
Cenpf	Uhrf1	10116.ENSRNOP00000004525	10116.ENSRNOP00000066794	0	0	0	0	0.57	0	0	0.125	0.607
Cenpf	Ccnf	10116.ENSRNOP00000004525	10116.ENSRNOP00000060445	0	0	0	0	0.523	0	0	0.222	0.613
Cenpf	Ncaph	10116.ENSRNOP00000004525	10116.ENSRNOP00000016157	0	0	0	0	0.561	0	0	0.186	0.628
Cenpf	Gtse1	10116.ENSRNOP00000004525	10116.ENSRNOP00000022012	0	0	0	0	0.594	0	0	0.145	0.638
Cenpf	Cenpn	10116.ENSRNOP00000004525	10116.ENSRNOP00000050945	0	0	0	0	0.564	0	0	0.238	0.653
Cenpf	Brca1	10116.ENSRNOP00000004525	10116.ENSRNOP00000028109	0	0	0	0	0.449	0.198	0	0.31	0.668
Cenpf	Esco2	10116.ENSRNOP00000004525	10116.ENSRNOP00000068247	0	0	0	0	0.611	0	0	0.2	0.676
Cenpf	Iqgap3	10116.ENSRNOP00000004525	10116.ENSRNOP00000029108	0	0	0	0	0.67	0	0	0.078	0.683
Cenpf	Kifc1	10116.ENSRNOP00000004525	10116.ENSRNOP00000061875	0	0	0	0	0.604	0.046	0	0.23	0.684
Cenpf	Kif18b	10116.ENSRNOP00000004525	10116.ENSRNOP00000034491	0	0	0	0	0.638	0.054	0	0.205	0.704
Cenpf	Cdca3	10116.ENSRNOP00000004525	10116.ENSRNOP00000020803	0	0	0	0	0.619	0	0	0.282	0.715
Cenpf	Tacc3	10116.ENSRNOP00000004525	10116.ENSRNOP00000034933	0	0	0	0	0.612	0	0	0.302	0.717
Cenpf	Ckap2l	10116.ENSRNOP00000004525	10116.ENSRNOP00000034964	0	0	0	0	0.625	0	0	0.3	0.726
Cenpf	Troap	10116.ENSRNOP00000004525	10116.ENSRNOP00000039147	0	0	0	0	0.691	0	0	0.189	0.738
Cenpf	Incenp	10116.ENSRNOP00000004525	10116.ENSRNOP00000047950	0	0	0	0	0.504	0	0	0.493	0.738
Cenpf	Stil	10116.ENSRNOP00000004525	10116.ENSRNOP00000010410	0	0	0	0	0.429	0	0	0.617	0.771
Cenpf	Rrm2	10116.ENSRNOP00000004525	10116.ENSRNOP00000037227	0	0	0	0	0.669	0	0	0.38	0.786
Cenpf	Kif18a	10116.ENSRNOP00000004525	10116.ENSRNOP00000006689	0	0	0	0	0.646	0.054	0	0.47	0.807
Cenpf	Aurka	10116.ENSRNOP00000004525	10116.ENSRNOP00000051977	0	0	0	0	0.688	0	0	0.462	0.825
Cenpf	Hjurp	10116.ENSRNOP00000004525	10116.ENSRNOP00000040906	0	0	0	0	0.792	0	0	0.284	0.845
Cenpf	Tpx2	10116.ENSRNOP00000004525	10116.ENSRNOP00000010851	0	0	0	0	0.756	0	0	0.426	0.854
Cenpf	Ube2c	10116.ENSRNOP00000004525	10116.ENSRNOP00000020323	0	0	0	0	0.738	0	0	0.465	0.854
Cenpf	Ncapg	10116.ENSRNOP00000004525	10116.ENSRNOP00000055628	0	0	0	0	0.776	0	0	0.388	0.857
Cenpf	Cdca8	10116.ENSRNOP00000004525	10116.ENSRNOP00000043633	0	0	0	0	0.793	0	0	0.4	0.87
Cenpf	Kif2c	10116.ENSRNOP00000004525	10116.ENSRNOP00000025903	0	0	0	0	0.774	0.046	0	0.497	0.882
Cenpf	Cdc20	10116.ENSRNOP00000004525	10116.ENSRNOP00000037772	0	0	0	0	0.742	0	0	0.567	0.883
Cenpf	Nek2	10116.ENSRNOP00000004525	10116.ENSRNOP00000006235	0	0	0	0	0.772	0	0	0.605	0.906
Cenpf	Nusap1	10116.ENSRNOP00000004525	10116.ENSRNOP00000045376	0	0	0	0	0.894	0	0	0.44	0.938
Cenpf	Bub1	10116.ENSRNOP00000004525	10116.ENSRNOP00000042114	0	0	0	0	0.893	0	0	0.866	0.985
Cenpn	Cenpf	10116.ENSRNOP00000050945	10116.ENSRNOP00000004525	0	0	0	0	0.564	0	0	0.238	0.653
Cenpn	Nek2	10116.ENSRNOP00000050945	10116.ENSRNOP00000006235	0	0	0	0	0.7	0	0	0.16	0.737
Cenpn	Kif18a	10116.ENSRNOP00000050945	10116.ENSRNOP00000006689	0	0	0	0	0.318	0	0	0.196	0.428
Cenpn	Spc25	10116.ENSRNOP00000050945	10116.ENSRNOP00000008837	0	0	0	0	0.565	0	0	0	0.565
Cenpn	Tpx2	10116.ENSRNOP00000050945	10116.ENSRNOP00000010851	0	0	0	0	0.699	0	0	0.445	0.826
Cenpn	Ncaph	10116.ENSRNOP00000050945	10116.ENSRNOP00000016157	0	0	0	0	0.672	0	0	0.132	0.703
Cenpn	Ube2c	10116.ENSRNOP00000050945	10116.ENSRNOP00000020323	0	0	0	0	0.57	0	0	0.284	0.679
Cenpn	Cdca3	10116.ENSRNOP00000050945	10116.ENSRNOP00000020803	0	0	0	0	0.654	0	0	0.099	0.675
Cenpn	Kif2c	10116.ENSRNOP00000050945	10116.ENSRNOP00000025903	0	0	0	0	0.675	0	0	0.168	0.718
Cenpn	Cenpt	10116.ENSRNOP00000050945	10116.ENSRNOP00000029297	0	0	0	0	0.172	0	0.8	0.896	0.981
Cenpn	Rsf1	10116.ENSRNOP00000050945	10116.ENSRNOP00000031549	0	0	0	0	0	0	0.6	0.064	0.609
Cenpn	Kif18b	10116.ENSRNOP00000050945	10116.ENSRNOP00000034491	0	0	0	0	0.571	0	0	0.12	0.606
Cenpn	Tacc3	10116.ENSRNOP00000050945	10116.ENSRNOP00000034933	0	0	0	0	0.476	0	0	0	0.476
Cenpn	Ckap2l	10116.ENSRNOP00000050945	10116.ENSRNOP00000034964	0	0	0	0	0.638	0	0	0	0.638
Cenpn	Rbbp4	10116.ENSRNOP00000050945	10116.ENSRNOP00000036568	0	0	0	0	0.069	0	0.6	0.114	0.641
Cenpn	Rrm2	10116.ENSRNOP00000050945	10116.ENSRNOP00000037227	0	0	0	0	0.531	0	0	0.168	0.593
Cenpn	Cdc20	10116.ENSRNOP00000050945	10116.ENSRNOP00000037772	0	0	0	0	0.714	0	0	0.186	0.757
Cenpn	Troap	10116.ENSRNOP00000050945	10116.ENSRNOP00000039147	0	0	0	0	0.576	0	0	0	0.576
Cenpn	Hjurp	10116.ENSRNOP00000050945	10116.ENSRNOP00000040906	0	0	0	0	0.545	0	0.6	0.707	0.942
Cenpn	Bub1	10116.ENSRNOP00000050945	10116.ENSRNOP00000042114	0	0	0	0	0.701	0	0	0.205	0.752
Cenpn	Cdca8	10116.ENSRNOP00000050945	10116.ENSRNOP00000043633	0	0	0	0	0.705	0	0	0.372	0.807
Cenpn	Nusap1	10116.ENSRNOP00000050945	10116.ENSRNOP00000045376	0	0	0	0	0.647	0	0	0.424	0.788
Cenpn	Incenp	10116.ENSRNOP00000050945	10116.ENSRNOP00000047950	0	0	0	0	0.416	0	0	0.236	0.535
Cenpn	H3f3c	10116.ENSRNOP00000050945	10116.ENSRNOP00000060626	0	0	0	0	0.064	0.314	0	0.242	0.471
Cenpn	Esco2	10116.ENSRNOP00000050945	10116.ENSRNOP00000068247	0	0	0	0	0.538	0	0	0	0.538
Cenpn	Uhrf1	10116.ENSRNOP00000050945	10116.ENSRNOP00000066794	0	0	0	0	0.643	0	0	0.189	0.698
Cenpn	Ncapg	10116.ENSRNOP00000050945	10116.ENSRNOP00000055628	0	0	0	0	0.688	0	0	0.095	0.706
Cenpn	Aurka	10116.ENSRNOP00000050945	10116.ENSRNOP00000051977	0	0	0	0	0.704	0	0	0.418	0.82
Cenpn	Cenpw	10116.ENSRNOP00000050945	10116.ENSRNOP00000061737	0	0	0	0	0.263	0	0.8	0.67	0.947
Cenpt	Cenpb	10116.ENSRNOP00000029297	10116.ENSRNOP00000002929	0	0	0	0	0.058	0	0	0.566	0.574
Cenpt	Nek2	10116.ENSRNOP00000029297	10116.ENSRNOP00000006235	0	0	0	0	0.586	0	0	0	0.586
Cenpt	Spc25	10116.ENSRNOP00000029297	10116.ENSRNOP00000008837	0	0	0	0	0.553	0.507	0	0.496	0.879
Cenpt	Tpx2	10116.ENSRNOP00000029297	10116.ENSRNOP00000010851	0	0	0	0	0.418	0	0	0	0.418
Cenpt	Ncaph	10116.ENSRNOP00000029297	10116.ENSRNOP00000016157	0	0	0	0	0.509	0	0	0.107	0.543
Cenpt	Cdca3	10116.ENSRNOP00000029297	10116.ENSRNOP00000020803	0	0	0	0	0.574	0	0	0	0.574
Cenpt	Camsap1	10116.ENSRNOP00000029297	10116.ENSRNOP00000024163	0	0	0	0	0	0	0	0.408	0.408
Cenpt	Kif2c	10116.ENSRNOP00000029297	10116.ENSRNOP00000025903	0	0	0	0	0.576	0	0	0.206	0.649
Cenpt	H3f3c	10116.ENSRNOP00000029297	10116.ENSRNOP00000060626	0	0	0	0	0.085	0.147	0	0.32	0.424
Cenpt	Ckap2l	10116.ENSRNOP00000029297	10116.ENSRNOP00000034964	0	0	0	0	0.424	0	0	0	0.424
Cenpt	Troap	10116.ENSRNOP00000029297	10116.ENSRNOP00000039147	0	0	0	0	0.483	0	0	0	0.483
Cenpt	Cdca8	10116.ENSRNOP00000029297	10116.ENSRNOP00000043633	0	0	0	0	0.375	0	0	0.249	0.511
Cenpt	Cdc20	10116.ENSRNOP00000029297	10116.ENSRNOP00000037772	0	0	0	0	0.435	0	0	0.238	0.551
Cenpt	Kifc1	10116.ENSRNOP00000029297	10116.ENSRNOP00000061875	0	0	0	0	0.563	0	0	0.077	0.58
Cenpt	Aurka	10116.ENSRNOP00000029297	10116.ENSRNOP00000051977	0	0	0	0	0.5	0	0	0.205	0.585
Cenpt	Rsf1	10116.ENSRNOP00000029297	10116.ENSRNOP00000031549	0	0	0	0	0	0	0.6	0	0.6
Cenpt	Bub1	10116.ENSRNOP00000029297	10116.ENSRNOP00000042114	0	0	0	0	0.429	0	0	0.455	0.676
Cenpt	Rbbp4	10116.ENSRNOP00000029297	10116.ENSRNOP00000036568	0	0	0	0	0.093	0	0.6	0.203	0.685
Cenpt	Incenp	10116.ENSRNOP00000029297	10116.ENSRNOP00000047950	0	0	0	0	0.231	0	0	0.67	0.735
Cenpt	Hjurp	10116.ENSRNOP00000029297	10116.ENSRNOP00000040906	0	0	0	0	0.15	0	0.6	0.703	0.89
Cenpt	Cenpn	10116.ENSRNOP00000029297	10116.ENSRNOP00000050945	0	0	0	0	0.172	0	0.8	0.896	0.981
Cenpt	Cenpw	10116.ENSRNOP00000029297	10116.ENSRNOP00000061737	0	0	0	0	0.374	0.81	0.8	0.948	0.998
Cenpw	Cenpf	10116.ENSRNOP00000061737	10116.ENSRNOP00000004525	0	0	0	0	0.225	0	0	0.339	0.465
Cenpw	Nek2	10116.ENSRNOP00000061737	10116.ENSRNOP00000006235	0	0	0	0	0.609	0	0	0.162	0.658
Cenpw	Spc25	10116.ENSRNOP00000061737	10116.ENSRNOP00000008837	0	0	0	0	0.869	0	0	0	0.869
Cenpw	Tpx2	10116.ENSRNOP00000061737	10116.ENSRNOP00000010851	0	0	0	0	0.414	0	0	0.121	0.462
Cenpw	Ncaph	10116.ENSRNOP00000061737	10116.ENSRNOP00000016157	0	0	0	0	0.335	0	0	0.159	0.417
Cenpw	Ube2c	10116.ENSRNOP00000061737	10116.ENSRNOP00000020323	0	0	0	0	0.869	0	0	0.097	0.876
Cenpw	Cdca3	10116.ENSRNOP00000061737	10116.ENSRNOP00000020803	0	0	0	0	0.668	0	0	0.108	0.691
Cenpw	Btrc	10116.ENSRNOP00000061737	10116.ENSRNOP00000022426	0	0	0	0	0	0.334	0	0.168	0.422
Cenpw	Kif2c	10116.ENSRNOP00000061737	10116.ENSRNOP00000025903	0	0	0	0	0.776	0	0	0.087	0.787
Cenpw	Cenpt	10116.ENSRNOP00000061737	10116.ENSRNOP00000029297	0	0	0	0	0.374	0.81	0.8	0.948	0.998
Cenpw	Rsf1	10116.ENSRNOP00000061737	10116.ENSRNOP00000031549	0	0	0	0	0	0	0.6	0.047	0.602
Cenpw	Kif18b	10116.ENSRNOP00000061737	10116.ENSRNOP00000034491	0	0	0	0	0.618	0	0	0.068	0.628
Cenpw	Rbbp4	10116.ENSRNOP00000061737	10116.ENSRNOP00000036568	0	0	0	0	0.059	0	0.6	0.087	0.626
Cenpw	Rrm2	10116.ENSRNOP00000061737	10116.ENSRNOP00000037227	0	0	0	0	0.481	0	0	0.175	0.553
Cenpw	Cdc20	10116.ENSRNOP00000061737	10116.ENSRNOP00000037772	0	0	0	0	0.796	0	0	0.254	0.841
Cenpw	Troap	10116.ENSRNOP00000061737	10116.ENSRNOP00000039147	0	0	0	0	0.56	0	0	0	0.56
Cenpw	Hjurp	10116.ENSRNOP00000061737	10116.ENSRNOP00000040906	0	0	0	0	0.312	0	0.6	0.53	0.859
Cenpw	Bub1	10116.ENSRNOP00000061737	10116.ENSRNOP00000042114	0	0	0	0	0.583	0	0	0.122	0.618
Cenpw	Cdca8	10116.ENSRNOP00000061737	10116.ENSRNOP00000043633	0	0	0	0	0.731	0	0	0.173	0.768
Cenpw	Nusap1	10116.ENSRNOP00000061737	10116.ENSRNOP00000045376	0	0	0	0	0.454	0	0	0.048	0.458
Cenpw	Cenpn	10116.ENSRNOP00000061737	10116.ENSRNOP00000050945	0	0	0	0	0.263	0	0.8	0.67	0.947
Cenpw	Aurka	10116.ENSRNOP00000061737	10116.ENSRNOP00000051977	0	0	0	0	0.579	0	0	0.258	0.674
Cenpw	Ncapg	10116.ENSRNOP00000061737	10116.ENSRNOP00000055628	0	0	0	0	0.505	0	0	0.068	0.519
Cenpw	Esco2	10116.ENSRNOP00000061737	10116.ENSRNOP00000068247	0	0	0	0	0.516	0	0	0	0.516
Cenpw	Tk1	10116.ENSRNOP00000061737	10116.ENSRNOP00000067459	0	0	0	0	0.562	0	0	0.047	0.565
Cenpw	Kifc1	10116.ENSRNOP00000061737	10116.ENSRNOP00000061875	0	0	0	0	0.511	0	0	0.168	0.575
Cep104	Arsg	10116.ENSRNOP00000034972	10116.ENSRNOP00000005257	0	0	0	0	0	0	0	0.514	0.514
Cep104	Pde6d	10116.ENSRNOP00000034972	10116.ENSRNOP00000025262	0	0	0	0	0	0	0	0.428	0.428
Cep104	Cep83	10116.ENSRNOP00000034972	10116.ENSRNOP00000031786	0	0	0	0	0	0	0	0.447	0.447
Cep104	Ccdc77	10116.ENSRNOP00000034972	10116.ENSRNOP00000053046	0	0	0	0	0	0	0	0.409	0.408
Cep44	Supt4h1	10116.ENSRNOP00000014083	10116.ENSRNOP00000010448	0	0	0	0	0	0	0	0.411	0.41
Cep44	Tedc2	10116.ENSRNOP00000014083	10116.ENSRNOP00000046320	0	0	0	0	0	0	0	0.477	0.477
Cep70	Rec114	10116.ENSRNOP00000053430	10116.ENSRNOP00000012381	0	0	0	0	0	0	0	0.495	0.495
Cep70	Ckap2l	10116.ENSRNOP00000053430	10116.ENSRNOP00000034964	0	0	0	0	0	0	0	0.429	0.429
Cep72	Nedd1	10116.ENSRNOP00000020780	10116.ENSRNOP00000005463	0	0	0	0	0	0.054	0	0.403	0.411
Cep72	Brca1	10116.ENSRNOP00000020780	10116.ENSRNOP00000028109	0	0	0	0	0.127	0	0	0.494	0.54
Cep83	Cep104	10116.ENSRNOP00000031786	10116.ENSRNOP00000034972	0	0	0	0	0	0	0	0.447	0.447
Chmp2a	Pfdn6	10116.ENSRNOP00000038229	10116.ENSRNOP00000000553	0	0	0	0	0.125	0	0	0.382	0.436
Chmp2a	Bud31	10116.ENSRNOP00000038229	10116.ENSRNOP00000001307	0	0	0	0	0.421	0	0	0	0.421
Chmp2a	Tuba4a	10116.ENSRNOP00000038229	10116.ENSRNOP00000004797	0	0	0	0	0.048	0	0.9	0	0.9
Chmp2a	Tuba1a	10116.ENSRNOP00000038229	10116.ENSRNOP00000006322	0	0	0	0	0.048	0	0.9	0	0.9
Chmp2a	Zfyve1	10116.ENSRNOP00000038229	10116.ENSRNOP00000011662	0	0	0	0	0.064	0.089	0	0.48	0.518
Chmp2a	Tuba1c	10116.ENSRNOP00000038229	10116.ENSRNOP00000020932	0	0	0	0	0.05	0	0.9	0	0.9
Chmp2a	Tubb2b	10116.ENSRNOP00000038229	10116.ENSRNOP00000023582	0	0	0	0	0.048	0	0.9	0.11	0.907
Chmp2a	Map1lc3a	10116.ENSRNOP00000038229	10116.ENSRNOP00000032429	0	0	0	0	0.064	0.043	0.9	0.168	0.915
Chmp2a	Stam	10116.ENSRNOP00000038229	10116.ENSRNOP00000038700	0	0	0	0	0.064	0	0	0.479	0.492
Chmp2a	Ubb	10116.ENSRNOP00000038229	10116.ENSRNOP00000043934	0	0	0	0	0.064	0.094	0.6	0.072	0.643
Chmp2a	Ubap1	10116.ENSRNOP00000038229	10116.ENSRNOP00000062034	0	0	0	0	0	0	0.65	0.355	0.764
Chmp2a	Rrm1	10116.ENSRNOP00000038229	10116.ENSRNOP00000064166	0	0	0	0	0.072	0	0.783	0	0.79
Chmp2a	Vps25	10116.ENSRNOP00000038229	10116.ENSRNOP00000044397	0	0	0	0	0.073	0.65	0.65	0.816	0.976
Chmp2a	Vps4a	10116.ENSRNOP00000038229	10116.ENSRNOP00000046690	0	0	0	0	0.2	0.809	0.6	0.731	0.981
Chn1	Narf	10116.ENSRNOP00000060544	10116.ENSRNOP00000051803	0	0	0	0	0	0	0	0.448	0.448
Chordc1	Dusp22	10116.ENSRNOP00000030171	10116.ENSRNOP00000024587	0	0	0	0	0	0	0	0.725	0.725
Chst1	Nrbf2	10116.ENSRNOP00000010510	10116.ENSRNOP00000000794	0	0	0	0	0	0	0	0.526	0.526
Cir1	Bud31	10116.ENSRNOP00000060978	10116.ENSRNOP00000001307	0	0	0	0	0.105	0.696	0	0	0.716
Cir1	Snrnp40	10116.ENSRNOP00000060978	10116.ENSRNOP00000016325	0	0	0	0	0	0.696	0	0	0.696
Ckap2l	Cenpf	10116.ENSRNOP00000034964	10116.ENSRNOP00000004525	0	0	0	0	0.625	0	0	0.3	0.726
Ckap2l	Nek2	10116.ENSRNOP00000034964	10116.ENSRNOP00000006235	0	0	0	0	0.668	0	0	0.128	0.698
Ckap2l	Kif18a	10116.ENSRNOP00000034964	10116.ENSRNOP00000006689	0	0	0	0	0.31	0	0	0.397	0.566
Ckap2l	Spc25	10116.ENSRNOP00000034964	10116.ENSRNOP00000008837	0	0	0	0	0.471	0	0	0	0.471
Ckap2l	Tpx2	10116.ENSRNOP00000034964	10116.ENSRNOP00000010851	0	0	0	0	0.715	0	0	0.198	0.761
Ckap2l	Ncaph	10116.ENSRNOP00000034964	10116.ENSRNOP00000016157	0	0	0	0	0.629	0	0	0	0.629
Ckap2l	Ube2c	10116.ENSRNOP00000034964	10116.ENSRNOP00000020323	0	0	0	0	0.617	0.045	0	0.117	0.649
Ckap2l	Exosc9	10116.ENSRNOP00000034964	10116.ENSRNOP00000020662	0	0	0	0	0.061	0	0	0.399	0.411
Ckap2l	Cdca3	10116.ENSRNOP00000034964	10116.ENSRNOP00000020803	0	0	0	0	0.682	0	0	0.168	0.724
Ckap2l	Gtse1	10116.ENSRNOP00000034964	10116.ENSRNOP00000022012	0	0	0	0	0.265	0	0	0.34	0.494
Ckap2l	Kif2c	10116.ENSRNOP00000034964	10116.ENSRNOP00000025903	0	0	0	0	0.697	0	0	0.122	0.722
Ckap2l	Cenpt	10116.ENSRNOP00000034964	10116.ENSRNOP00000029297	0	0	0	0	0.424	0	0	0	0.424
Ckap2l	Kif18b	10116.ENSRNOP00000034964	10116.ENSRNOP00000034491	0	0	0	0	0.615	0	0	0.264	0.705
Ckap2l	Tacc3	10116.ENSRNOP00000034964	10116.ENSRNOP00000034933	0	0	0	0	0.605	0	0	0.124	0.639
Ckap2l	Incenp	10116.ENSRNOP00000034964	10116.ENSRNOP00000047950	0	0	0	0	0.407	0	0	0.056	0.416
Ckap2l	Cep70	10116.ENSRNOP00000034964	10116.ENSRNOP00000053430	0	0	0	0	0	0	0	0.429	0.429
Ckap2l	Rrm2	10116.ENSRNOP00000034964	10116.ENSRNOP00000037227	0	0	0	0	0.441	0	0	0.045	0.443
Ckap2l	Kifc1	10116.ENSRNOP00000034964	10116.ENSRNOP00000061875	0	0	0	0	0.274	0	0	0.266	0.444
Ckap2l	Hjurp	10116.ENSRNOP00000034964	10116.ENSRNOP00000040906	0	0	0	0	0.33	0	0	0.331	0.533
Ckap2l	Ccnf	10116.ENSRNOP00000034964	10116.ENSRNOP00000060445	0	0	0	0	0.601	0	0	0	0.601
Ckap2l	Uhrf1	10116.ENSRNOP00000034964	10116.ENSRNOP00000066794	0	0	0	0	0.607	0	0	0	0.607
Ckap2l	Esco2	10116.ENSRNOP00000034964	10116.ENSRNOP00000068247	0	0	0	0	0.607	0	0	0	0.607
Ckap2l	Cenpn	10116.ENSRNOP00000034964	10116.ENSRNOP00000050945	0	0	0	0	0.638	0	0	0	0.638
Ckap2l	Troap	10116.ENSRNOP00000034964	10116.ENSRNOP00000039147	0	0	0	0	0.534	0	0	0.46	0.737
Ckap2l	Nusap1	10116.ENSRNOP00000034964	10116.ENSRNOP00000045376	0	0	0	0	0.712	0	0	0.168	0.75
Ckap2l	Aurka	10116.ENSRNOP00000034964	10116.ENSRNOP00000051977	0	0	0	0	0.675	0	0	0.279	0.755
Ckap2l	Bub1	10116.ENSRNOP00000034964	10116.ENSRNOP00000042114	0	0	0	0	0.7	0	0	0.227	0.758
Ckap2l	Cdc20	10116.ENSRNOP00000034964	10116.ENSRNOP00000037772	0	0	0	0	0.719	0.044	0	0.189	0.763
Ckap2l	Cdca8	10116.ENSRNOP00000034964	10116.ENSRNOP00000043633	0	0	0	0	0.68	0	0	0.356	0.785
Ckap2l	Ncapg	10116.ENSRNOP00000034964	10116.ENSRNOP00000055628	0	0	0	0	0.691	0	0	0.365	0.795
Ckb	Dera	10116.ENSRNOP00000015122	10116.ENSRNOP00000009998	0	0	0	0	0	0.512	0	0.092	0.537
Ckb	Fkbp1a	10116.ENSRNOP00000015122	10116.ENSRNOP00000012608	0	0	0	0	0	0.488	0	0	0.487
Ckb	Asb1	10116.ENSRNOP00000015122	10116.ENSRNOP00000027528	0	0	0	0	0	0.143	0	0.384	0.45
Ckb	Asb3	10116.ENSRNOP00000015122	10116.ENSRNOP00000060663	0	0	0	0	0	0.143	0	0.53	0.58
Ckb	Tceb1	10116.ENSRNOP00000015122	10116.ENSRNOP00000067410	0	0	0	0	0	0.543	0	0.16	0.599
Clec1a	Sec14l2	10116.ENSRNOP00000062457	10116.ENSRNOP00000006542	0	0	0	0	0	0	0	0.462	0.461
Clec2e	Klrb1c	10116.ENSRNOP00000029863	10116.ENSRNOP00000010312	0	0	0	0.66	0.061	0.313	0	0.704	0.485
Clec2e	Dhfr	10116.ENSRNOP00000029863	10116.ENSRNOP00000018259	0	0	0	0	0	0.043	0	0.401	0.402
Clec4f	Mpzl2	10116.ENSRNOP00000017643	10116.ENSRNOP00000021693	0	0	0	0	0.062	0	0	0.393	0.406
Cln8	Kctd7	10116.ENSRNOP00000016756	10116.ENSRNOP00000001198	0	0	0	0	0	0	0	0.611	0.611
Cln8	Scarb2	10116.ENSRNOP00000016756	10116.ENSRNOP00000003052	0	0	0	0	0	0	0	0.525	0.525
Cln8	Arsg	10116.ENSRNOP00000016756	10116.ENSRNOP00000005257	0	0	0	0	0.056	0	0	0.617	0.623
Cln8	Tmed4	10116.ENSRNOP00000016756	10116.ENSRNOP00000006802	0	0	0	0	0	0	0	0.429	0.429
Cmas	Pmm1	10116.ENSRNOP00000018734	10116.ENSRNOP00000007164	0.122	0	0	0	0	0	0	0.525	0.565
Cmas	St3gal1	10116.ENSRNOP00000018734	10116.ENSRNOP00000010980	0	0	0	0	0.064	0.099	0	0.469	0.513
Cmas	Gale	10116.ENSRNOP00000018734	10116.ENSRNOP00000013322	0.155	0	0	0	0	0	0	0.49	0.55
Cmas	Acad10	10116.ENSRNOP00000018734	10116.ENSRNOP00000054244	0.123	0	0	0	0	0	0.447	0.095	0.522
Cmas	Napsa	10116.ENSRNOP00000018734	10116.ENSRNOP00000026992	0	0	0	0	0	0	0	0.801	0.801
Cmpk2	Dck	10116.ENSRNOP00000043468	10116.ENSRNOP00000004440	0.053	0	0	0	0.127	0	0.99	0.274	0.993
Cmpk2	Ifih1	10116.ENSRNOP00000043468	10116.ENSRNOP00000009621	0	0	0	0	0.483	0	0	0.319	0.633
Cmpk2	Rsad2	10116.ENSRNOP00000043468	10116.ENSRNOP00000010092	0	0	0	0	0.882	0	0	0.743	0.968
Cmpk2	Nt5e	10116.ENSRNOP00000043468	10116.ENSRNOP00000015057	0.043	0	0	0	0	0	0.65	0	0.65
Cmpk2	Phf11	10116.ENSRNOP00000043468	10116.ENSRNOP00000015412	0	0	0	0	0.111	0	0	0.38	0.425
Cmpk2	Dhfr	10116.ENSRNOP00000043468	10116.ENSRNOP00000018259	0.095	0	0	0	0.196	0	0.828	0.351	0.907
Cmpk2	Lig4	10116.ENSRNOP00000043468	10116.ENSRNOP00000019615	0	0	0	0	0.301	0.155	0	0.167	0.465
Cmpk2	Lig1	10116.ENSRNOP00000043468	10116.ENSRNOP00000019799	0	0	0	0	0.529	0.215	0	0.361	0.743
Cmpk2	Elmo3	10116.ENSRNOP00000043468	10116.ENSRNOP00000021362	0	0	0	0	0	0	0	0.425	0.424
Cmpk2	Ppcdc	10116.ENSRNOP00000043468	10116.ENSRNOP00000025289	0.098	0	0	0	0.064	0	0	0.573	0.608
Cmpk2	Ifit1	10116.ENSRNOP00000043468	10116.ENSRNOP00000025770	0.055	0	0	0	0.605	0	0	0.454	0.778
Cmpk2	Nt5c2	10116.ENSRNOP00000043468	10116.ENSRNOP00000027351	0	0	0	0	0	0	0.65	0.122	0.679
Cmpk2	Ifi44	10116.ENSRNOP00000043468	10116.ENSRNOP00000031735	0	0	0	0	0.177	0	0	0.462	0.538
Cmpk2	Rrm2	10116.ENSRNOP00000043468	10116.ENSRNOP00000037227	0	0	0	0	0.237	0	0.982	0.137	0.987
Cmpk2	Rnf213	10116.ENSRNOP00000043468	10116.ENSRNOP00000049006	0	0	0	0	0.18	0	0	0.309	0.409
Cmpk2	Ifi44l	10116.ENSRNOP00000043468	10116.ENSRNOP00000064282	0	0	0	0	0.169	0	0	0.338	0.426
Cmpk2	Herc6	10116.ENSRNOP00000043468	10116.ENSRNOP00000055422	0	0	0	0	0.539	0	0	0.303	0.664
Cmpk2	Ifit1lb	10116.ENSRNOP00000043468	10116.ENSRNOP00000067979	0.055	0	0	0	0.588	0	0	0.457	0.77
Cmpk2	Entpd4	10116.ENSRNOP00000043468	10116.ENSRNOP00000063756	0	0	0	0	0.064	0	0.8	0.061	0.808
Cmpk2	Tk1	10116.ENSRNOP00000043468	10116.ENSRNOP00000067459	0.067	0	0	0	0.141	0	0.819	0.309	0.886
Cmpk2	Rrm1	10116.ENSRNOP00000043468	10116.ENSRNOP00000064166	0.088	0	0	0	0.369	0	0.99	0.308	0.995
Cnksr3	Sh2d4a	10116.ENSRNOP00000024418	10116.ENSRNOP00000018543	0	0	0	0	0	0	0	0.52	0.52
Cnksr3	Pi4kb	10116.ENSRNOP00000024418	10116.ENSRNOP00000039342	0	0	0	0	0.06	0	0	0.521	0.53
Cnnm2	Hcfc1r1	10116.ENSRNOP00000051583	10116.ENSRNOP00000004702	0	0	0	0	0	0	0	0.495	0.495
Cnnm2	Gramd1b	10116.ENSRNOP00000051583	10116.ENSRNOP00000009685	0	0	0	0	0.064	0	0	0.388	0.403
Cnnm2	Gucy1a3	10116.ENSRNOP00000051583	10116.ENSRNOP00000017190	0	0	0	0	0.46	0	0	0.216	0.558
Cnnm2	Trpm6	10116.ENSRNOP00000051583	10116.ENSRNOP00000017892	0	0	0	0	0.056	0	0	0.719	0.723
Cnnm2	RGD1311783	10116.ENSRNOP00000051583	10116.ENSRNOP00000027196	0	0	0	0	0	0	0	0.435	0.435
Cnnm2	Nt5c2	10116.ENSRNOP00000051583	10116.ENSRNOP00000027351	0	0	0	0	0.05	0	0	0.716	0.719
Cnnm2	Slc41a3	10116.ENSRNOP00000051583	10116.ENSRNOP00000065688	0	0	0	0	0.059	0	0	0.604	0.611
Cntnap2	Ahrr	10116.ENSRNOP00000008688	10116.ENSRNOP00000019806	0	0	0	0	0	0	0	0.456	0.456
Cntnap2	Nrcam	10116.ENSRNOP00000008688	10116.ENSRNOP00000044341	0	0	0	0	0.119	0.245	0	0.442	0.596
Cntnap2	Nfasc	10116.ENSRNOP00000008688	10116.ENSRNOP00000057594	0	0	0	0	0.119	0.245	0	0.5	0.638
Cog3	Spta1	10116.ENSRNOP00000000168	10116.ENSRNOP00000061853	0	0	0	0	0	0	0.6	0	0.6
Cog3	Cd59	10116.ENSRNOP00000000168	10116.ENSRNOP00000060967	0	0	0	0	0	0	0.6	0	0.6
Cog3	Ank1	10116.ENSRNOP00000000168	10116.ENSRNOP00000062056	0	0	0	0	0	0	0.6	0.087	0.619
Cog3	Copz1	10116.ENSRNOP00000000168	10116.ENSRNOP00000059082	0	0	0	0	0.058	0	0.6	0.095	0.629
Cog3	Napa	10116.ENSRNOP00000000168	10116.ENSRNOP00000002044	0	0	0	0	0	0	0.65	0.162	0.694
Cog3	Golga2	10116.ENSRNOP00000000168	10116.ENSRNOP00000016341	0	0	0	0	0.064	0	0.6	0.346	0.733
Cog3	Rab43	10116.ENSRNOP00000000168	10116.ENSRNOP00000013299	0	0	0	0	0	0.163	0.9	0.299	0.936
Col15a1	Col3a1	10116.ENSRNOP00000017217	10116.ENSRNOP00000004956	0	0	0	0.574	0.218	0	0.5	0.691	0.71
Col15a1	Itgav	10116.ENSRNOP00000017217	10116.ENSRNOP00000006961	0	0	0	0	0.05	0.127	0.388	0.15	0.511
Col15a1	Plod1	10116.ENSRNOP00000017217	10116.ENSRNOP00000010433	0	0	0	0	0.064	0.054	0.6	0.367	0.746
Col15a1	Itga2	10116.ENSRNOP00000017217	10116.ENSRNOP00000015940	0	0	0	0	0.056	0.076	0.198	0.249	0.404
Col15a1	Fbln1	10116.ENSRNOP00000017217	10116.ENSRNOP00000046622	0	0	0	0	0.081	0.321	0	0.322	0.54
Col15a1	Col4a1	10116.ENSRNOP00000017217	10116.ENSRNOP00000054197	0	0	0	0.574	0.125	0	0.5	0.68	0.673
Col15a1	P4ha3	10116.ENSRNOP00000017217	10116.ENSRNOP00000049901	0	0	0	0	0.076	0	0.9	0.238	0.923
Col3a1	Dpt	10116.ENSRNOP00000004956	10116.ENSRNOP00000068106	0	0	0	0	0.257	0	0	0.243	0.414
Col3a1	Sulf1	10116.ENSRNOP00000004956	10116.ENSRNOP00000012611	0	0	0	0	0.455	0	0	0.163	0.524
Col3a1	Gpr56	10116.ENSRNOP00000004956	10116.ENSRNOP00000020921	0	0	0	0	0	0.181	0	0.457	0.536
Col3a1	Fbln1	10116.ENSRNOP00000004956	10116.ENSRNOP00000046622	0	0	0	0	0.169	0.092	0.152	0.478	0.621
Col3a1	Lamb1	10116.ENSRNOP00000004956	10116.ENSRNOP00000008321	0	0	0	0	0.154	0.093	0.158	0.53	0.656
Col3a1	Col15a1	10116.ENSRNOP00000004956	10116.ENSRNOP00000017217	0	0	0	0.574	0.218	0	0.5	0.691	0.71
Col3a1	Itgav	10116.ENSRNOP00000004956	10116.ENSRNOP00000006961	0	0	0	0	0.064	0.052	0.629	0.335	0.751
Col3a1	Plod1	10116.ENSRNOP00000004956	10116.ENSRNOP00000010433	0	0	0	0	0.061	0.14	0.6	0.396	0.778
Col3a1	Col4a1	10116.ENSRNOP00000004956	10116.ENSRNOP00000054197	0	0	0.405	0.714	0.582	0.147	0.3	0.771	0.81
Col3a1	P4ha3	10116.ENSRNOP00000004956	10116.ENSRNOP00000049901	0	0	0	0	0.064	0.043	0.9	0.284	0.927
Col3a1	Sparc	10116.ENSRNOP00000004956	10116.ENSRNOP00000017486	0	0	0	0	0.755	0.508	0	0.598	0.947
Col3a1	Itga2	10116.ENSRNOP00000004956	10116.ENSRNOP00000015940	0	0	0	0	0.058	0.125	0.922	0.285	0.948
Col4a1	Col3a1	10116.ENSRNOP00000054197	10116.ENSRNOP00000004956	0	0	0.405	0.714	0.582	0.147	0.3	0.771	0.81
Col4a1	Itgav	10116.ENSRNOP00000054197	10116.ENSRNOP00000006961	0	0	0	0	0.08	0.052	0.629	0.367	0.768
Col4a1	Lamb1	10116.ENSRNOP00000054197	10116.ENSRNOP00000008321	0	0	0	0	0.229	0.093	0.158	0.633	0.755
Col4a1	Plod1	10116.ENSRNOP00000054197	10116.ENSRNOP00000010433	0	0	0	0	0.064	0.16	0.6	0.249	0.732
Col4a1	Itga2	10116.ENSRNOP00000054197	10116.ENSRNOP00000015940	0	0	0	0	0.059	0.104	0.845	0.34	0.902
Col4a1	Col15a1	10116.ENSRNOP00000054197	10116.ENSRNOP00000017217	0	0	0	0.574	0.125	0	0.5	0.68	0.673
Col4a1	Sparc	10116.ENSRNOP00000054197	10116.ENSRNOP00000017486	0	0	0	0	0.696	0.301	0	0.515	0.888
Col4a1	Rhbdd1	10116.ENSRNOP00000054197	10116.ENSRNOP00000019898	0	0	0	0	0	0	0	0.427	0.427
Col4a1	Brca1	10116.ENSRNOP00000054197	10116.ENSRNOP00000028109	0	0	0	0	0	0.041	0	0.531	0.531
Col4a1	Ankrd46	10116.ENSRNOP00000054197	10116.ENSRNOP00000034048	0	0	0	0	0	0.046	0	0.418	0.421
Col4a1	Col4a4	10116.ENSRNOP00000054197	10116.ENSRNOP00000039933	0	0	0.421	0.796	0.092	0	0.637	0.84	0.737
Col4a1	Fbln1	10116.ENSRNOP00000054197	10116.ENSRNOP00000046622	0	0	0	0	0.073	0.092	0.152	0.381	0.499
Col4a1	P4ha3	10116.ENSRNOP00000054197	10116.ENSRNOP00000049901	0	0	0	0	0.05	0.043	0.9	0.171	0.914
Col4a4	Itgav	10116.ENSRNOP00000039933	10116.ENSRNOP00000006961	0	0	0	0	0.08	0.052	0.629	0.201	0.707
Col4a4	Lamb1	10116.ENSRNOP00000039933	10116.ENSRNOP00000008321	0	0	0	0	0.095	0.093	0.158	0.425	0.55
Col4a4	Itga2	10116.ENSRNOP00000039933	10116.ENSRNOP00000015940	0	0	0	0	0	0.104	0.629	0.205	0.712
Col4a4	Sparc	10116.ENSRNOP00000039933	10116.ENSRNOP00000017486	0	0	0	0	0.484	0.301	0	0.31	0.729
Col4a4	Rhbdd1	10116.ENSRNOP00000039933	10116.ENSRNOP00000019898	0	0	0	0	0	0	0	0.545	0.545
Col4a4	Col4a1	10116.ENSRNOP00000039933	10116.ENSRNOP00000054197	0	0	0.421	0.796	0.092	0	0.637	0.84	0.737
Comt	Stx2	10116.ENSRNOP00000043148	10116.ENSRNOP00000001242	0	0	0	0	0	0	0	0.42	0.42
Comt	Cpox	10116.ENSRNOP00000043148	10116.ENSRNOP00000002257	0	0	0	0	0	0	0	0.46	0.46
Comt	Txnrd2	10116.ENSRNOP00000043148	10116.ENSRNOP00000002593	0	0	0	0	0.06	0	0	0.473	0.484
Comt	Htr2a	10116.ENSRNOP00000043148	10116.ENSRNOP00000013408	0	0	0	0	0	0	0	0.732	0.732
Comt	Nrg1	10116.ENSRNOP00000043148	10116.ENSRNOP00000014268	0	0	0	0	0	0	0	0.633	0.633
Comt	Csnk1e	10116.ENSRNOP00000043148	10116.ENSRNOP00000018126	0	0	0	0	0	0	0	0.411	0.41
Comt	Tk1	10116.ENSRNOP00000043148	10116.ENSRNOP00000067459	0.115	0	0	0	0.12	0	0.405	0	0.496
Copz1	Cog3	10116.ENSRNOP00000059082	10116.ENSRNOP00000000168	0	0	0	0	0.058	0	0.6	0.095	0.629
Copz1	Dad1	10116.ENSRNOP00000059082	10116.ENSRNOP00000012233	0	0	0	0	0.366	0	0	0.102	0.407
Copz1	Golga2	10116.ENSRNOP00000059082	10116.ENSRNOP00000016341	0	0	0	0	0	0	0.6	0.05	0.603
Copz1	Bnip1	10116.ENSRNOP00000059082	10116.ENSRNOP00000028173	0	0	0	0	0.058	0	0.6	0	0.607
Copz1	Yipf5	10116.ENSRNOP00000059082	10116.ENSRNOP00000041654	0	0	0	0	0.064	0.054	0	0.526	0.543
Copz1	Ap1b1	10116.ENSRNOP00000059082	10116.ENSRNOP00000054218	0	0	0	0	0.066	0.379	0	0.327	0.575
Copz1	Trmu	10116.ENSRNOP00000059082	10116.ENSRNOP00000061254	0	0	0	0	0.462	0	0	0	0.461
Copz1	Spta1	10116.ENSRNOP00000059082	10116.ENSRNOP00000061853	0	0	0	0	0	0	0.6	0	0.6
Copz1	Cd59	10116.ENSRNOP00000059082	10116.ENSRNOP00000060967	0	0	0	0	0.05	0	0.6	0	0.603
Copz1	Ank1	10116.ENSRNOP00000059082	10116.ENSRNOP00000062056	0	0	0	0	0.05	0	0.6	0	0.603
Coq6	Cpox	10116.ENSRNOP00000014914	10116.ENSRNOP00000002257	0	0	0.226	0	0.147	0	0	0.261	0.469
Coq6	Ubiad1	10116.ENSRNOP00000014914	10116.ENSRNOP00000012691	0.042	0	0	0	0	0	0.91	0.398	0.943
Coq6	Hmbs	10116.ENSRNOP00000014914	10116.ENSRNOP00000014128	0.086	0	0	0	0.179	0	0	0.267	0.402
Coq6	Urod	10116.ENSRNOP00000014914	10116.ENSRNOP00000024719	0	0	0	0	0.121	0	0.209	0.236	0.422
Coq6	Fahd1	10116.ENSRNOP00000014914	10116.ENSRNOP00000019767	0.094	0	0	0	0.118	0	0.258	0.144	0.424
Coq6	Aptx	10116.ENSRNOP00000014914	10116.ENSRNOP00000046400	0	0	0	0	0.061	0	0	0.502	0.513
Coq6	Mgll	10116.ENSRNOP00000014914	10116.ENSRNOP00000030271	0.044	0	0	0	0.058	0	0.423	0.189	0.522
Coq6	Flad1	10116.ENSRNOP00000014914	10116.ENSRNOP00000028030	0	0	0	0	0.079	0	0	0.544	0.562
Coq6	Adck5	10116.ENSRNOP00000014914	10116.ENSRNOP00000048745	0	0	0	0	0.064	0.145	0	0.689	0.729
Cox5b	Atp5i	10116.ENSRNOP00000022487	10116.ENSRNOP00000000072	0	0	0	0	0.761	0	0	0.447	0.862
Cox5b	Cox6a1	10116.ENSRNOP00000022487	10116.ENSRNOP00000001545	0	0	0	0	0.738	0.696	0.931	0.711	0.998
Cox5b	Dck	10116.ENSRNOP00000022487	10116.ENSRNOP00000004440	0	0	0	0	0.085	0.31	0	0.163	0.425
Cox5b	Fmc1	10116.ENSRNOP00000022487	10116.ENSRNOP00000007544	0	0	0	0	0.527	0	0	0	0.527
Cox5b	Ndufa4	10116.ENSRNOP00000022487	10116.ENSRNOP00000007567	0	0	0	0	0.778	0.529	0.8	0.547	0.989
Cox5b	Ndufs3	10116.ENSRNOP00000022487	10116.ENSRNOP00000012425	0	0	0	0	0.839	0	0	0.637	0.939
Cox5b	Cox6c	10116.ENSRNOP00000022487	10116.ENSRNOP00000014407	0	0	0	0	0.738	0.541	0.67	0.799	0.991
Cox5b	Ndufa3	10116.ENSRNOP00000022487	10116.ENSRNOP00000019141	0	0	0	0	0.698	0	0	0.279	0.773
Cox5b	Sf3b5	10116.ENSRNOP00000022487	10116.ENSRNOP00000019994	0	0	0	0	0.346	0	0	0.508	0.664
Cox5b	Tfb1m	10116.ENSRNOP00000022487	10116.ENSRNOP00000022397	0	0	0	0	0	0	0	0.425	0.425
Cox5b	Tmem256	10116.ENSRNOP00000022487	10116.ENSRNOP00000053711	0	0	0	0	0.41	0	0	0	0.41
Cox5b	LOC687295	10116.ENSRNOP00000022487	10116.ENSRNOP00000053926	0	0	0	0	0.139	0.162	0	0.42	0.545
Cox5b	MGC95210	10116.ENSRNOP00000022487	10116.ENSRNOP00000029802	0	0	0	0	0.539	0	0	0.1	0.567
Cox5b	Mrpl54	10116.ENSRNOP00000022487	10116.ENSRNOP00000027737	0	0	0	0	0.695	0	0	0	0.695
Cox5b	Ndufb2	10116.ENSRNOP00000022487	10116.ENSRNOP00000034770	0	0	0	0	0.87	0	0	0.342	0.911
Cox5b	Ndufa11	10116.ENSRNOP00000022487	10116.ENSRNOP00000064246	0	0	0	0	0.898	0.379	0	0.448	0.962
Cox5b	Uqcrb	10116.ENSRNOP00000022487	10116.ENSRNOP00000033706	0	0	0	0	0.889	0.696	0.74	0.579	0.995
Cox6a1	Atp5i	10116.ENSRNOP00000001545	10116.ENSRNOP00000000072	0	0	0	0	0.674	0.099	0	0.496	0.839
Cox6a1	Apool	10116.ENSRNOP00000001545	10116.ENSRNOP00000005997	0	0	0	0	0.137	0.377	0	0	0.439
Cox6a1	MGC95210	10116.ENSRNOP00000001545	10116.ENSRNOP00000029802	0	0	0	0	0.565	0	0	0.094	0.589
Cox6a1	Ndufb2	10116.ENSRNOP00000001545	10116.ENSRNOP00000034770	0	0	0	0	0.119	0	0	0.561	0.597
Cox6a1	Ndufs3	10116.ENSRNOP00000001545	10116.ENSRNOP00000012425	0	0	0	0	0.355	0.08	0	0.467	0.656
Cox6a1	Ndufa11	10116.ENSRNOP00000001545	10116.ENSRNOP00000064246	0	0	0	0	0.589	0	0	0.538	0.802
Cox6a1	Ndufa4	10116.ENSRNOP00000001545	10116.ENSRNOP00000007567	0	0	0	0	0.296	0.476	0.8	0.399	0.949
Cox6a1	Uqcrb	10116.ENSRNOP00000001545	10116.ENSRNOP00000033706	0	0	0	0	0.591	0.626	0.74	0.557	0.98
Cox6a1	Cox6c	10116.ENSRNOP00000001545	10116.ENSRNOP00000014407	0	0	0	0	0.558	0.809	0.54	0.593	0.982
Cox6a1	Cox5b	10116.ENSRNOP00000001545	10116.ENSRNOP00000022487	0	0	0	0	0.738	0.696	0.931	0.711	0.998
Cox6c	Atp5i	10116.ENSRNOP00000014407	10116.ENSRNOP00000000072	0	0	0	0	0.841	0.473	0	0.388	0.944
Cox6c	Cox6a1	10116.ENSRNOP00000014407	10116.ENSRNOP00000001545	0	0	0	0	0.558	0.809	0.54	0.593	0.982
Cox6c	Ndufa4	10116.ENSRNOP00000014407	10116.ENSRNOP00000007567	0	0	0	0	0.722	0.843	0	0.582	0.98
Cox6c	Ndufs3	10116.ENSRNOP00000014407	10116.ENSRNOP00000012425	0	0	0	0	0.488	0.07	0	0.41	0.695
Cox6c	Slirp	10116.ENSRNOP00000014407	10116.ENSRNOP00000016479	0	0	0	0	0.408	0	0	0	0.408
Cox6c	LOC687295	10116.ENSRNOP00000014407	10116.ENSRNOP00000053926	0	0	0	0	0	0	0	0.414	0.414
Cox6c	Mrps31	10116.ENSRNOP00000014407	10116.ENSRNOP00000015790	0	0	0	0	0.064	0	0	0.46	0.473
Cox6c	Acadl	10116.ENSRNOP00000014407	10116.ENSRNOP00000017686	0	0	0	0	0.092	0.163	0	0.399	0.503
Cox6c	Dpt	10116.ENSRNOP00000014407	10116.ENSRNOP00000068106	0	0	0	0	0	0	0	0.507	0.507
Cox6c	Tfb1m	10116.ENSRNOP00000014407	10116.ENSRNOP00000022397	0	0	0	0	0.049	0	0	0.572	0.575
Cox6c	MGC95210	10116.ENSRNOP00000014407	10116.ENSRNOP00000029802	0	0	0	0	0.623	0.314	0	0	0.73
Cox6c	Ndufa3	10116.ENSRNOP00000014407	10116.ENSRNOP00000019141	0	0	0	0	0.495	0.367	0	0.315	0.762
Cox6c	Ndufa11	10116.ENSRNOP00000014407	10116.ENSRNOP00000064246	0	0	0	0	0.766	0	0	0.043	0.766
Cox6c	Ndufb2	10116.ENSRNOP00000014407	10116.ENSRNOP00000034770	0	0	0	0	0.706	0	0	0.404	0.817
Cox6c	Uqcrb	10116.ENSRNOP00000014407	10116.ENSRNOP00000033706	0	0	0	0	0.855	0.507	0	0.449	0.957
Cox6c	Cox5b	10116.ENSRNOP00000014407	10116.ENSRNOP00000022487	0	0	0	0	0.738	0.541	0.67	0.799	0.991
Cpox	St3gal6	10116.ENSRNOP00000002257	10116.ENSRNOP00000002255	0	0	0	0	0.06	0	0	0.405	0.417
Cpox	Nln	10116.ENSRNOP00000002257	10116.ENSRNOP00000059652	0.094	0	0	0	0.365	0	0	0	0.4
Cpox	Blvrb	10116.ENSRNOP00000002257	10116.ENSRNOP00000035090	0	0	0	0	0	0	0	0.455	0.455
Cpox	Dars2	10116.ENSRNOP00000002257	10116.ENSRNOP00000003828	0	0	0	0	0.064	0	0	0.445	0.458
Cpox	Comt	10116.ENSRNOP00000002257	10116.ENSRNOP00000043148	0	0	0	0	0	0	0	0.46	0.46
Cpox	Prdx3	10116.ENSRNOP00000002257	10116.ENSRNOP00000015186	0.087	0	0	0	0.092	0.296	0	0.184	0.46
Cpox	Coq6	10116.ENSRNOP00000002257	10116.ENSRNOP00000014914	0	0	0.226	0	0.147	0	0	0.261	0.469
Cpox	Prdx4	10116.ENSRNOP00000002257	10116.ENSRNOP00000005014	0.087	0	0	0	0.092	0.49	0	0.069	0.553
Cpox	Blvra	10116.ENSRNOP00000002257	10116.ENSRNOP00000015843	0	0	0	0	0.06	0.257	0	0.434	0.57
Cpox	Slc25a37	10116.ENSRNOP00000002257	10116.ENSRNOP00000021636	0	0	0	0	0	0	0	0.639	0.639
Cpox	Abcb6	10116.ENSRNOP00000002257	10116.ENSRNOP00000025627	0	0	0	0	0	0	0	0.739	0.739
Cpox	Slc25a38	10116.ENSRNOP00000002257	10116.ENSRNOP00000025142	0	0	0	0	0	0	0	0.789	0.789
Cpox	Uros	10116.ENSRNOP00000002257	10116.ENSRNOP00000024278	0.155	0	0	0	0.075	0	0	0.919	0.931
Cpox	Hmbs	10116.ENSRNOP00000002257	10116.ENSRNOP00000014128	0.155	0	0	0	0.475	0	0	0.888	0.946
Cpox	Ppox	10116.ENSRNOP00000002257	10116.ENSRNOP00000004896	0.15	0	0	0	0.549	0	0.994	0.945	0.999
Cpox	Urod	10116.ENSRNOP00000002257	10116.ENSRNOP00000024719	0.155	0	0	0	0.628	0	0.994	0.94	0.999
Creg1	Zfp394	10116.ENSRNOP00000004394	10116.ENSRNOP00000001302	0	0	0	0	0	0	0	0.445	0.445
Creg1	Nagpa	10116.ENSRNOP00000004394	10116.ENSRNOP00000003888	0	0	0	0	0.058	0	0	0.421	0.431
Creg1	Nol4l	10116.ENSRNOP00000004394	10116.ENSRNOP00000013881	0	0	0	0	0	0	0	0.4	0.4
Creg1	Zdhhc21	10116.ENSRNOP00000004394	10116.ENSRNOP00000013949	0	0	0	0	0	0	0	0.403	0.403
Creg1	Zfp318	10116.ENSRNOP00000004394	10116.ENSRNOP00000025335	0	0	0	0	0	0	0	0.496	0.495
Creg1	Mpzl2	10116.ENSRNOP00000004394	10116.ENSRNOP00000021693	0	0	0	0	0.057	0	0	0.524	0.531
Creg1	Cd59	10116.ENSRNOP00000004394	10116.ENSRNOP00000060967	0	0	0	0	0	0	0	0.583	0.583
Cry2	Prkab1	10116.ENSRNOP00000010142	10116.ENSRNOP00000001508	0	0	0	0	0	0	0.6	0	0.6
Cry2	Vrk2	10116.ENSRNOP00000010142	10116.ENSRNOP00000063285	0	0	0	0	0.049	0.372	0.347	0.092	0.598
Cry2	Ccrn4l	10116.ENSRNOP00000010142	10116.ENSRNOP00000014348	0	0	0	0	0.061	0	0	0.602	0.61
Cry2	Csnk1e	10116.ENSRNOP00000010142	10116.ENSRNOP00000018126	0	0	0	0	0.064	0.519	0.922	0.787	0.991
Csnk1e	Foxo3	10116.ENSRNOP00000018126	10116.ENSRNOP00000000327	0	0	0	0	0	0.124	0.828	0.07	0.848
Csnk1e	Sec23a	10116.ENSRNOP00000018126	10116.ENSRNOP00000006369	0	0	0	0	0.081	0.16	0	0.317	0.426
Csnk1e	Cry2	10116.ENSRNOP00000018126	10116.ENSRNOP00000010142	0	0	0	0	0.064	0.519	0.922	0.787	0.991
Csnk1e	Ccrn4l	10116.ENSRNOP00000018126	10116.ENSRNOP00000014348	0	0	0	0	0.064	0	0	0.438	0.451
Csnk1e	Comt	10116.ENSRNOP00000018126	10116.ENSRNOP00000043148	0	0	0	0	0	0	0	0.411	0.41
Csnk1e	Sppl2b	10116.ENSRNOP00000018126	10116.ENSRNOP00000050649	0	0	0	0	0.064	0	0	0.399	0.413
Csnk1e	Btrc	10116.ENSRNOP00000018126	10116.ENSRNOP00000022426	0	0	0	0	0.064	0.809	0	0.426	0.888
Csnk2a2	Ncaph	10116.ENSRNOP00000016386	10116.ENSRNOP00000016157	0	0	0	0	0.057	0	0.9	0	0.901
Csnk2a2	Ppcdc	10116.ENSRNOP00000016386	10116.ENSRNOP00000025289	0	0	0	0	0	0.442	0	0.077	0.462
Csnk2a2	Pi4kb	10116.ENSRNOP00000016386	10116.ENSRNOP00000039342	0	0	0	0	0.112	0.128	0	0.471	0.555
Csnk2a2	Ngdn	10116.ENSRNOP00000016386	10116.ENSRNOP00000024337	0	0	0	0	0.065	0.697	0	0	0.704
Csnk2a2	Zfp91	10116.ENSRNOP00000016386	10116.ENSRNOP00000016804	0	0	0	0	0	0.126	0	0.686	0.714
Csnk2a2	Nol6	10116.ENSRNOP00000016386	10116.ENSRNOP00000060015	0	0	0	0	0	0.697	0	0.387	0.806
Csnk2a2	Prnp	10116.ENSRNOP00000016386	10116.ENSRNOP00000028881	0	0	0	0	0	0.152	0.8	0.046	0.824
Csnk2a2	Ncapg	10116.ENSRNOP00000016386	10116.ENSRNOP00000055628	0	0	0	0	0.049	0	0.9	0	0.9
Csrp1	Evc2	10116.ENSRNOP00000011991	10116.ENSRNOP00000009914	0	0	0	0	0.058	0	0	0.476	0.485
Csrp1	Sparc	10116.ENSRNOP00000011991	10116.ENSRNOP00000017486	0	0	0	0	0.274	0	0	0.236	0.421
Csrp1	Frmd4a	10116.ENSRNOP00000011991	10116.ENSRNOP00000044582	0	0	0	0	0	0.096	0.194	0.4	0.524
Csrp1	Tgfb1i1	10116.ENSRNOP00000011991	10116.ENSRNOP00000051863	0	0	0	0	0.318	0.143	0.193	0.409	0.684
Ctsw	Napsa	10116.ENSRNOP00000035535	10116.ENSRNOP00000026992	0	0	0	0	0.061	0.162	0	0.482	0.557
Ctsw	Nfatc4	10116.ENSRNOP00000035535	10116.ENSRNOP00000027789	0	0	0	0	0	0	0	0.584	0.584
Cul1	Klhl42	10116.ENSRNOP00000007620	10116.ENSRNOP00000002523	0	0	0	0	0	0.322	0	0.227	0.454
Cul1	Rad23a	10116.ENSRNOP00000007620	10116.ENSRNOP00000004042	0	0	0	0	0.137	0.206	0.225	0.224	0.532
Cul1	Map3k14	10116.ENSRNOP00000007620	10116.ENSRNOP00000004532	0	0	0	0	0.065	0.06	0.6	0.099	0.64
Cul1	Klhl12	10116.ENSRNOP00000007620	10116.ENSRNOP00000005832	0	0	0	0	0.06	0.216	0.199	0.414	0.608
Cul1	Fbxo7	10116.ENSRNOP00000007620	10116.ENSRNOP00000006366	0	0	0	0	0.081	0.812	0.5	0.413	0.942
Cul1	Psmd14	10116.ENSRNOP00000007620	10116.ENSRNOP00000006605	0	0	0	0	0.093	0.24	0.9	0.506	0.961
Cul1	Socs7	10116.ENSRNOP00000007620	10116.ENSRNOP00000014943	0	0	0	0	0	0.159	0	0.321	0.404
Cul1	Ankrd42	10116.ENSRNOP00000007620	10116.ENSRNOP00000062031	0	0	0	0	0.081	0.372	0	0.07	0.416
Cul1	Klhl18	10116.ENSRNOP00000007620	10116.ENSRNOP00000052988	0	0	0	0	0.058	0.216	0.199	0.14	0.423
Cul1	Uchl3	10116.ENSRNOP00000007620	10116.ENSRNOP00000012842	0	0	0	0	0.071	0	0	0.424	0.442
Cul1	Tpk1	10116.ENSRNOP00000007620	10116.ENSRNOP00000044768	0	0	0	0	0.064	0	0	0.476	0.488
Cul1	Amn1	10116.ENSRNOP00000007620	10116.ENSRNOP00000052308	0	0	0	0	0.118	0.377	0	0.168	0.502
Cul1	Incenp	10116.ENSRNOP00000007620	10116.ENSRNOP00000047950	0	0	0	0	0	0	0.47	0.11	0.508
Cul1	Atg7	10116.ENSRNOP00000007620	10116.ENSRNOP00000063617	0	0	0	0	0.064	0.159	0.252	0.269	0.512
Cul1	Atp6v0a1	10116.ENSRNOP00000007620	10116.ENSRNOP00000052113	0	0	0	0	0.54	0	0	0	0.54
Cul1	Exoc3	10116.ENSRNOP00000007620	10116.ENSRNOP00000020251	0	0	0	0	0.544	0	0	0	0.544
Cul1	Ube2a	10116.ENSRNOP00000007620	10116.ENSRNOP00000016742	0	0	0	0	0.059	0.194	0.202	0.347	0.551
Cul1	Fbxo42	10116.ENSRNOP00000007620	10116.ENSRNOP00000019195	0	0	0	0	0.064	0.376	0	0.322	0.569
Cul1	Ube2c	10116.ENSRNOP00000007620	10116.ENSRNOP00000020323	0	0	0	0	0.064	0.194	0.202	0.411	0.597
Cul1	Ube2s	10116.ENSRNOP00000007620	10116.ENSRNOP00000022977	0	0	0	0	0.049	0.194	0.202	0.447	0.617
Cul1	Ibtk	10116.ENSRNOP00000007620	10116.ENSRNOP00000053769	0	0	0	0	0.064	0.515	0	0.319	0.663
Cul1	Fbxo30	10116.ENSRNOP00000007620	10116.ENSRNOP00000019918	0	0	0	0	0.064	0.125	0.5	0.309	0.679
Cul1	Nfkbib	10116.ENSRNOP00000007620	10116.ENSRNOP00000027212	0	0	0	0	0.076	0.193	0.6	0.149	0.712
Cul1	Abtb1	10116.ENSRNOP00000007620	10116.ENSRNOP00000021445	0	0	0	0	0.063	0.483	0	0.474	0.722
Cul1	Cdc20	10116.ENSRNOP00000007620	10116.ENSRNOP00000037772	0	0	0	0	0.126	0.114	0	0.72	0.765
Cul1	Aurka	10116.ENSRNOP00000007620	10116.ENSRNOP00000051977	0	0	0	0	0.057	0.122	0.728	0.229	0.803
Cul1	Tceb1	10116.ENSRNOP00000007620	10116.ENSRNOP00000067410	0	0	0	0	0.064	0.398	0.249	0.666	0.84
Cul1	Psmd5	10116.ENSRNOP00000007620	10116.ENSRNOP00000025433	0	0	0	0	0	0	0.9	0.045	0.9
Cul1	Psmf1	10116.ENSRNOP00000007620	10116.ENSRNOP00000038926	0	0	0	0	0	0	0.9	0.165	0.912
Cul1	Ubb	10116.ENSRNOP00000007620	10116.ENSRNOP00000043934	0	0	0	0	0.061	0.687	0.676	0.229	0.917
Cul1	Ddb1	10116.ENSRNOP00000007620	10116.ENSRNOP00000028188	0	0	0	0	0.118	0.481	0	0.849	0.925
Cul1	Ccnf	10116.ENSRNOP00000007620	10116.ENSRNOP00000060445	0	0	0	0	0.064	0.812	0.5	0.621	0.962
Cul1	Btrc	10116.ENSRNOP00000007620	10116.ENSRNOP00000022426	0	0	0	0	0.064	0.944	0.922	0.801	0.999
Cul4a	Rad23a	10116.ENSRNOP00000026653	10116.ENSRNOP00000004042	0	0	0	0	0.061	0.206	0.225	0.428	0.625
Cul4a	Thoc6	10116.ENSRNOP00000026653	10116.ENSRNOP00000004672	0	0	0	0	0	0.162	0	0.388	0.465
Cul4a	Klhl12	10116.ENSRNOP00000026653	10116.ENSRNOP00000005832	0	0	0	0	0.09	0.156	0.158	0.246	0.447
Cul4a	Dcaf8	10116.ENSRNOP00000026653	10116.ENSRNOP00000008944	0	0	0	0	0.061	0.52	0.6	0.225	0.841
Cul4a	Samhd1	10116.ENSRNOP00000026653	10116.ENSRNOP00000008961	0	0	0	0	0.064	0.114	0	0.682	0.713
Cul4a	Ino80b	10116.ENSRNOP00000026653	10116.ENSRNOP00000011921	0	0	0	0	0.058	0	0.9	0	0.901
Cul4a	Uba5	10116.ENSRNOP00000026653	10116.ENSRNOP00000015240	0	0	0	0	0.049	0.159	0.252	0.217	0.468
Cul4a	Ube2a	10116.ENSRNOP00000026653	10116.ENSRNOP00000016742	0	0	0	0	0.068	0.194	0.667	0.201	0.773
Cul4a	Btrc	10116.ENSRNOP00000026653	10116.ENSRNOP00000022426	0	0	0	0	0.064	0.369	0.211	0.554	0.764
Cul4a	Ube2s	10116.ENSRNOP00000026653	10116.ENSRNOP00000022977	0	0	0	0	0	0.194	0.202	0.278	0.495
Cul4a	Asb1	10116.ENSRNOP00000026653	10116.ENSRNOP00000027528	0	0	0	0	0.063	0.159	0	0.32	0.418
Cul4a	Rbbp4	10116.ENSRNOP00000026653	10116.ENSRNOP00000036568	0	0	0	0	0.064	0.336	0	0.198	0.458
Cul4a	Dcaf12	10116.ENSRNOP00000026653	10116.ENSRNOP00000067148	0	0	0	0	0.064	0.283	0	0.573	0.688
Cul4a	Brwd3	10116.ENSRNOP00000026653	10116.ENSRNOP00000050434	0	0	0	0	0.064	0.53	0	0.403	0.714
Cul4a	Tceb1	10116.ENSRNOP00000026653	10116.ENSRNOP00000067410	0	0	0	0	0.056	0.398	0.249	0.423	0.721
Cul4a	Ubb	10116.ENSRNOP00000026653	10116.ENSRNOP00000043934	0	0	0	0	0.058	0.323	0.676	0.086	0.786
Cul4a	Ino80e	10116.ENSRNOP00000026653	10116.ENSRNOP00000027034	0	0	0	0	0.049	0	0.9	0	0.9
Cul4a	Ddb1	10116.ENSRNOP00000026653	10116.ENSRNOP00000028188	0	0	0	0	0.363	0.989	0.8	0.993	0.999
Cx3cr1	Selplg	10116.ENSRNOP00000025019	10116.ENSRNOP00000000888	0	0	0	0	0.085	0	0	0.437	0.463
Cx3cr1	Cxcl6	10116.ENSRNOP00000025019	10116.ENSRNOP00000003823	0	0	0	0	0	0	0.6	0.358	0.732
Cx3cr1	Il1b	10116.ENSRNOP00000025019	10116.ENSRNOP00000006308	0	0	0	0	0.058	0	0	0.655	0.661
Cx3cr1	Mrc1	10116.ENSRNOP00000025019	10116.ENSRNOP00000024736	0	0	0	0	0.058	0	0	0.583	0.59
Cx3cr1	Selp	10116.ENSRNOP00000025019	10116.ENSRNOP00000068338	0	0	0	0	0.064	0	0	0.411	0.425
Cx3cr1	Nos2	10116.ENSRNOP00000025019	10116.ENSRNOP00000067662	0	0	0	0	0	0	0	0.474	0.474
Cx3cr1	Gfap	10116.ENSRNOP00000025019	10116.ENSRNOP00000032389	0	0	0	0	0.077	0	0	0.62	0.635
Cx3cr1	Pf4	10116.ENSRNOP00000025019	10116.ENSRNOP00000032276	0	0	0	0	0.051	0	0.6	0.37	0.74
Cxcl6	Gna12	10116.ENSRNOP00000003823	10116.ENSRNOP00000001654	0	0	0	0	0	0.131	0.199	0.265	0.444
Cxcl6	Ccrl2	10116.ENSRNOP00000003823	10116.ENSRNOP00000044084	0	0	0	0	0.062	0.081	0.145	0.285	0.402
Cxcl6	Nod2	10116.ENSRNOP00000003823	10116.ENSRNOP00000061463	0	0	0	0	0.06	0	0	0.408	0.42
Cxcl6	Lcn2	10116.ENSRNOP00000003823	10116.ENSRNOP00000018776	0	0	0	0	0.064	0	0	0.411	0.425
Cxcl6	Selp	10116.ENSRNOP00000003823	10116.ENSRNOP00000068338	0	0	0	0	0.06	0.041	0	0.432	0.443
Cxcl6	Il1rn	10116.ENSRNOP00000003823	10116.ENSRNOP00000007949	0	0	0	0	0.126	0	0	0.441	0.49
Cxcl6	Cx3cr1	10116.ENSRNOP00000003823	10116.ENSRNOP00000025019	0	0	0	0	0	0	0.6	0.358	0.732
Cxcl6	Pf4	10116.ENSRNOP00000003823	10116.ENSRNOP00000032276	0	0	0	0.825	0.074	0.161	0.68	0.638	0.759
Cxcl6	Sdc3	10116.ENSRNOP00000003823	10116.ENSRNOP00000041634	0	0	0	0	0	0.054	0.611	0.434	0.773
Cxcl6	Ccr3	10116.ENSRNOP00000003823	10116.ENSRNOP00000008809	0	0	0	0	0.062	0.081	0.643	0.474	0.816
Cxcl6	Ccr5	10116.ENSRNOP00000003823	10116.ENSRNOP00000066146	0	0	0	0	0.057	0.081	0.643	0.507	0.827
Cxcl6	Il1b	10116.ENSRNOP00000003823	10116.ENSRNOP00000006308	0	0	0	0	0.228	0	0	0.806	0.844
Cxxc4	Tet2	10116.ENSRNOP00000067828	10116.ENSRNOP00000064018	0	0	0	0	0	0	0	0.934	0.934
Cxxc4	Uhrf1	10116.ENSRNOP00000067828	10116.ENSRNOP00000066794	0	0	0	0	0	0	0	0.402	0.402
Cyb5r3	Hsd3b7	10116.ENSRNOP00000012878	10116.ENSRNOP00000025933	0.069	0	0	0	0.089	0.043	0.179	0.289	0.44
Cyb5r3	Acsl1	10116.ENSRNOP00000012878	10116.ENSRNOP00000014235	0	0	0	0	0.064	0.423	0	0.101	0.472
Cybrd1	Tfrc	10116.ENSRNOP00000012942	10116.ENSRNOP00000002407	0	0	0	0	0	0	0	0.719	0.719
Cybrd1	Slc25a37	10116.ENSRNOP00000012942	10116.ENSRNOP00000021636	0	0	0	0	0	0	0	0.457	0.457
Cybrd1	Fth1	10116.ENSRNOP00000012942	10116.ENSRNOP00000037803	0	0	0	0	0	0	0	0.489	0.489
Cybrd1	Steap3	10116.ENSRNOP00000012942	10116.ENSRNOP00000064137	0	0	0	0	0	0	0	0.796	0.796
Cybrd1	Slc11a2	10116.ENSRNOP00000012942	10116.ENSRNOP00000026531	0	0	0	0	0	0	0	0.9	0.9
Cygb	Polr3k	10116.ENSRNOP00000016067	10116.ENSRNOP00000024096	0	0	0	0	0	0	0	0.401	0.4
Cygb	Sphk2	10116.ENSRNOP00000016067	10116.ENSRNOP00000028549	0	0	0	0	0	0	0	0.401	0.4
Cygb	Cd7	10116.ENSRNOP00000016067	10116.ENSRNOP00000051817	0	0	0	0	0	0	0	0.406	0.406
Cygb	Ccs	10116.ENSRNOP00000016067	10116.ENSRNOP00000026670	0	0	0	0	0	0	0	0.473	0.473
Cygb	Hp	10116.ENSRNOP00000016067	10116.ENSRNOP00000049003	0	0	0	0	0	0.145	0	0.426	0.488
Cygb	Nprl3	10116.ENSRNOP00000016067	10116.ENSRNOP00000060067	0	0	0	0	0	0	0	0.527	0.527
Cygb	Sphk1	10116.ENSRNOP00000016067	10116.ENSRNOP00000029296	0	0	0	0	0	0	0	0.636	0.636
Cyp2j4	Slc22a5	10116.ENSRNOP00000012977	10116.ENSRNOP00000011340	0	0	0	0	0.049	0.333	0	0.132	0.401
Cyp2j4	Gpx1	10116.ENSRNOP00000012977	10116.ENSRNOP00000066577	0	0	0	0	0	0	0.65	0	0.65
Cyp2j4	Pla2g12a	10116.ENSRNOP00000012977	10116.ENSRNOP00000062381	0	0	0	0	0	0	0.65	0	0.65
Cyp2j4	Alox15	10116.ENSRNOP00000012977	10116.ENSRNOP00000026038	0	0	0	0	0	0	0.9	0.419	0.939
Dach1	Zfp318	10116.ENSRNOP00000011926	10116.ENSRNOP00000025335	0	0	0	0	0	0	0	0.445	0.445
Dach1	Zbtb16	10116.ENSRNOP00000011926	10116.ENSRNOP00000043640	0	0	0	0	0	0.061	0	0.498	0.508
Dach1	Pelp1	10116.ENSRNOP00000011926	10116.ENSRNOP00000026102	0	0	0	0	0	0	0	0.54	0.54
Dad1	Eny2	10116.ENSRNOP00000012233	10116.ENSRNOP00000006402	0	0	0	0	0.489	0	0	0	0.489
Dad1	Sec61g	10116.ENSRNOP00000012233	10116.ENSRNOP00000006906	0	0	0	0	0.575	0.043	0	0.226	0.657
Dad1	Copz1	10116.ENSRNOP00000012233	10116.ENSRNOP00000059082	0	0	0	0	0.366	0	0	0.102	0.407
Dad1	Mrpl54	10116.ENSRNOP00000012233	10116.ENSRNOP00000027737	0	0	0	0	0.443	0	0	0	0.443
Dad1	Sec62	10116.ENSRNOP00000012233	10116.ENSRNOP00000012240	0	0	0	0	0.107	0.043	0	0.414	0.456
Dad1	Bnip3	10116.ENSRNOP00000012233	10116.ENSRNOP00000023477	0	0	0	0	0	0	0	0.459	0.459
Dad1	Sec63	10116.ENSRNOP00000012233	10116.ENSRNOP00000035059	0	0	0	0	0.081	0.104	0	0.429	0.489
Dad1	Abhd4	10116.ENSRNOP00000012233	10116.ENSRNOP00000012837	0	0	0	0	0	0	0	0.617	0.617
Dars2	Eif2ak1	10116.ENSRNOP00000003828	10116.ENSRNOP00000001392	0.109	0	0	0	0.201	0	0	0.354	0.5
Dars2	Cpox	10116.ENSRNOP00000003828	10116.ENSRNOP00000002257	0	0	0	0	0.064	0	0	0.445	0.458
Dars2	Mrpl21	10116.ENSRNOP00000003828	10116.ENSRNOP00000018848	0.119	0	0	0	0.12	0	0	0.306	0.414
Dars2	Mrps12	10116.ENSRNOP00000003828	10116.ENSRNOP00000027029	0	0	0.228	0	0.12	0	0	0.234	0.434
Dars2	Nags	10116.ENSRNOP00000003828	10116.ENSRNOP00000028332	0.052	0	0	0	0	0	0	0.443	0.45
Dars2	Afg3l2	10116.ENSRNOP00000003828	10116.ENSRNOP00000024632	0	0	0.298	0	0.081	0	0	0.252	0.475
Dars2	Tbc1d13	10116.ENSRNOP00000003828	10116.ENSRNOP00000021431	0	0	0	0	0.06	0	0	0.526	0.535
Dars2	Gars	10116.ENSRNOP00000003828	10116.ENSRNOP00000014780	0	0	0	0	0.062	0	0	0.614	0.623
Dars2	Trmu	10116.ENSRNOP00000003828	10116.ENSRNOP00000061254	0.152	0	0	0	0.183	0	0	0.509	0.63
Dars2	Lars2	10116.ENSRNOP00000003828	10116.ENSRNOP00000058878	0.128	0	0	0	0.532	0	0	0.636	0.838
Dars2	Sars2	10116.ENSRNOP00000003828	10116.ENSRNOP00000027166	0.119	0	0	0	0.156	0	0	0.811	0.847
Dcaf12	Fbxo7	10116.ENSRNOP00000067148	10116.ENSRNOP00000006366	0	0	0	0	0	0	0	0.445	0.445
Dcaf12	Dcaf8	10116.ENSRNOP00000067148	10116.ENSRNOP00000008944	0	0	0	0	0	0	0	0.438	0.438
Dcaf12	Farp2	10116.ENSRNOP00000067148	10116.ENSRNOP00000024440	0	0	0	0	0	0	0	0.465	0.465
Dcaf12	Cul4a	10116.ENSRNOP00000067148	10116.ENSRNOP00000026653	0	0	0	0	0.064	0.283	0	0.573	0.688
Dcaf12	Ddb1	10116.ENSRNOP00000067148	10116.ENSRNOP00000028188	0	0	0	0	0	0.936	0	0.426	0.961
Dcaf12	Klhdc10	10116.ENSRNOP00000067148	10116.ENSRNOP00000038586	0	0	0	0	0.064	0	0	0.666	0.674
Dcaf12	Rnf213	10116.ENSRNOP00000067148	10116.ENSRNOP00000049006	0	0	0	0	0	0	0	0.435	0.435
Dcaf12	Nol6	10116.ENSRNOP00000067148	10116.ENSRNOP00000060015	0	0	0	0	0	0	0	0.635	0.635
Dcaf8	Dcaf12	10116.ENSRNOP00000008944	10116.ENSRNOP00000067148	0	0	0	0	0	0	0	0.438	0.438
Dcaf8	Rnf114	10116.ENSRNOP00000008944	10116.ENSRNOP00000012675	0	0	0	0	0	0	0	0.506	0.506
Dcaf8	Cul4a	10116.ENSRNOP00000008944	10116.ENSRNOP00000026653	0	0	0	0	0.061	0.52	0.6	0.225	0.841
Dcaf8	Ddb1	10116.ENSRNOP00000008944	10116.ENSRNOP00000028188	0	0	0	0	0.058	0.851	0.72	0.408	0.973
Dck	Ncapg	10116.ENSRNOP00000004440	10116.ENSRNOP00000055628	0	0	0	0	0.41	0	0	0	0.41
Dck	Apool	10116.ENSRNOP00000004440	10116.ENSRNOP00000005997	0	0	0	0	0.074	0.402	0	0	0.422
Dck	Cox5b	10116.ENSRNOP00000004440	10116.ENSRNOP00000022487	0	0	0	0	0.085	0.31	0	0.163	0.425
Dck	RGD1305420	10116.ENSRNOP00000004440	10116.ENSRNOP00000012602	0	0	0	0	0.064	0	0	0.425	0.438
Dck	Nusap1	10116.ENSRNOP00000004440	10116.ENSRNOP00000045376	0	0	0	0	0.475	0	0	0	0.475
Dck	Mcm6	10116.ENSRNOP00000004440	10116.ENSRNOP00000004969	0	0	0	0	0.483	0	0	0	0.483
Dck	Mcmdc2	10116.ENSRNOP00000004440	10116.ENSRNOP00000037494	0	0	0	0	0.483	0	0	0	0.483
Dck	Ndufa3	10116.ENSRNOP00000004440	10116.ENSRNOP00000019141	0	0	0	0	0.06	0.421	0.163	0.041	0.504
Dck	Uqcrb	10116.ENSRNOP00000004440	10116.ENSRNOP00000033706	0	0	0	0	0.119	0.468	0	0.044	0.512
Dck	Ndufb2	10116.ENSRNOP00000004440	10116.ENSRNOP00000034770	0	0	0	0	0.078	0.478	0.185	0.121	0.609
Dck	Ndufa11	10116.ENSRNOP00000004440	10116.ENSRNOP00000064246	0	0	0	0	0.193	0.48	0.185	0.065	0.637
Dck	Samhd1	10116.ENSRNOP00000004440	10116.ENSRNOP00000008961	0	0	0	0	0	0.483	0	0.392	0.672
Dck	Ndufs3	10116.ENSRNOP00000004440	10116.ENSRNOP00000012425	0	0	0	0	0.161	0.514	0.185	0.203	0.699
Dck	Dhfr	10116.ENSRNOP00000004440	10116.ENSRNOP00000018259	0.109	0	0	0	0.076	0	0.66	0.288	0.774
Dck	Rrm2	10116.ENSRNOP00000004440	10116.ENSRNOP00000037227	0.043	0	0	0	0.545	0	0	0.586	0.804
Dck	Rrm1	10116.ENSRNOP00000004440	10116.ENSRNOP00000064166	0	0	0	0	0.376	0	0	0.716	0.815
Dck	Tk1	10116.ENSRNOP00000004440	10116.ENSRNOP00000067459	0	0	0.301	0	0.147	0	0.373	0.662	0.857
Dck	Nt5e	10116.ENSRNOP00000004440	10116.ENSRNOP00000015057	0	0	0	0	0	0	0.9	0.241	0.92
Dck	Nt5c2	10116.ENSRNOP00000004440	10116.ENSRNOP00000027351	0	0	0	0	0	0	0.9	0.578	0.956
Dck	Cmpk2	10116.ENSRNOP00000004440	10116.ENSRNOP00000043468	0.053	0	0	0	0.127	0	0.99	0.274	0.993
Dclre1a	Snrnp35	10116.ENSRNOP00000034952	10116.ENSRNOP00000001402	0	0	0	0	0.059	0.218	0.23	0.089	0.414
Dclre1a	Gpr146	10116.ENSRNOP00000034952	10116.ENSRNOP00000001733	0	0	0	0	0	0	0	0.448	0.448
Dclre1a	Rad52	10116.ENSRNOP00000034952	10116.ENSRNOP00000013070	0	0	0	0	0	0.111	0	0.533	0.567
Dclre1a	Ube2a	10116.ENSRNOP00000034952	10116.ENSRNOP00000016742	0	0	0	0	0	0.098	0	0.463	0.495
Dclre1a	Prim2	10116.ENSRNOP00000034952	10116.ENSRNOP00000016828	0	0	0	0	0.064	0	0	0.477	0.489
Dclre1a	Lig4	10116.ENSRNOP00000034952	10116.ENSRNOP00000019615	0.085	0	0	0	0.059	0.319	0.47	0.573	0.843
Dclre1a	Lig1	10116.ENSRNOP00000034952	10116.ENSRNOP00000019799	0.085	0.014	0	0	0.118	0.134	0.243	0.167	0.478
Dclre1a	Ssu72	10116.ENSRNOP00000034952	10116.ENSRNOP00000024349	0	0	0	0	0.057	0.414	0	0.187	0.511
Dclre1a	Dclre1b	10116.ENSRNOP00000034952	10116.ENSRNOP00000026213	0	0	0	0.688	0.06	0	0.9	0.741	0.924
Dclre1a	Eme1	10116.ENSRNOP00000034952	10116.ENSRNOP00000029101	0	0	0	0	0	0	0.6	0.308	0.711
Dclre1a	Gpam	10116.ENSRNOP00000034952	10116.ENSRNOP00000050050	0	0	0	0	0	0	0	0.469	0.469
Dclre1a	Hltf	10116.ENSRNOP00000034952	10116.ENSRNOP00000060341	0	0	0	0	0.064	0.152	0	0.414	0.494
Dclre1a	Ubb	10116.ENSRNOP00000034952	10116.ENSRNOP00000043934	0	0	0	0	0.059	0.083	0.6	0	0.624
Dclre1a	RGD1308923	10116.ENSRNOP00000034952	10116.ENSRNOP00000052229	0	0	0	0	0	0	0.6	0.168	0.652
Dclre1a	Aptx	10116.ENSRNOP00000034952	10116.ENSRNOP00000046400	0	0	0	0	0.088	0	0.623	0.298	0.737
Dclre1b	Snrnp35	10116.ENSRNOP00000026213	10116.ENSRNOP00000001402	0	0	0	0	0.059	0.218	0.23	0.089	0.414
Dclre1b	Rad52	10116.ENSRNOP00000026213	10116.ENSRNOP00000013070	0	0	0	0	0	0.082	0	0.393	0.419
Dclre1b	Ube2a	10116.ENSRNOP00000026213	10116.ENSRNOP00000016742	0	0	0	0	0	0.081	0	0.38	0.406
Dclre1b	Lig4	10116.ENSRNOP00000026213	10116.ENSRNOP00000019615	0.085	0	0	0	0.059	0.319	0.47	0.61	0.856
Dclre1b	Lig1	10116.ENSRNOP00000026213	10116.ENSRNOP00000019799	0.085	0.045	0	0	0.118	0.134	0.243	0.24	0.527
Dclre1b	Ssu72	10116.ENSRNOP00000026213	10116.ENSRNOP00000024349	0	0	0	0	0.057	0.414	0	0.187	0.511
Dclre1b	Hltf	10116.ENSRNOP00000026213	10116.ENSRNOP00000060341	0	0	0	0	0.064	0.134	0	0.384	0.457
Dclre1b	Ubb	10116.ENSRNOP00000026213	10116.ENSRNOP00000043934	0	0	0	0	0.059	0.058	0.6	0	0.614
Dclre1b	RGD1308923	10116.ENSRNOP00000026213	10116.ENSRNOP00000052229	0	0	0	0	0	0	0.6	0.076	0.614
Dclre1b	Aptx	10116.ENSRNOP00000026213	10116.ENSRNOP00000046400	0	0	0	0	0.088	0	0.623	0.364	0.762
Dclre1b	Eme1	10116.ENSRNOP00000026213	10116.ENSRNOP00000029101	0	0	0	0	0.06	0	0.6	0.662	0.861
Dclre1b	Dclre1a	10116.ENSRNOP00000026213	10116.ENSRNOP00000034952	0	0	0	0.688	0.06	0	0.9	0.741	0.924
Ddb1	Rad23a	10116.ENSRNOP00000028188	10116.ENSRNOP00000004042	0	0	0	0	0.057	0.161	0	0.607	0.662
Ddb1	Map3k14	10116.ENSRNOP00000028188	10116.ENSRNOP00000004532	0	0	0	0	0	0	0	0.648	0.648
Ddb1	Thoc6	10116.ENSRNOP00000028188	10116.ENSRNOP00000004672	0	0	0	0	0.073	0.496	0	0.47	0.73
Ddb1	Dyrk3	10116.ENSRNOP00000028188	10116.ENSRNOP00000006502	0	0	0	0	0	0.125	0	0.355	0.412
Ddb1	Cul1	10116.ENSRNOP00000028188	10116.ENSRNOP00000007620	0	0	0	0	0.118	0.481	0	0.849	0.925
Ddb1	Dcaf8	10116.ENSRNOP00000028188	10116.ENSRNOP00000008944	0	0	0	0	0.058	0.851	0.72	0.408	0.973
Ddb1	Samhd1	10116.ENSRNOP00000028188	10116.ENSRNOP00000008961	0	0	0	0	0.067	0.114	0	0.76	0.784
Ddb1	Ino80b	10116.ENSRNOP00000028188	10116.ENSRNOP00000011921	0	0	0	0	0.048	0	0.9	0	0.9
Ddb1	Wnk1	10116.ENSRNOP00000028188	10116.ENSRNOP00000013355	0	0	0	0	0	0	0	0.406	0.406
Ddb1	Ube2a	10116.ENSRNOP00000028188	10116.ENSRNOP00000016742	0	0	0	0	0.062	0.162	0.6	0.319	0.757
Ddb1	Lig1	10116.ENSRNOP00000028188	10116.ENSRNOP00000019799	0	0	0	0	0.081	0.099	0	0.464	0.518
Ddb1	Btrc	10116.ENSRNOP00000028188	10116.ENSRNOP00000022426	0	0	0	0	0	0.114	0	0.46	0.501
Ddb1	Bccip	10116.ENSRNOP00000028188	10116.ENSRNOP00000024355	0	0	0	0	0	0	0	0.407	0.407
Ddb1	Gmnn	10116.ENSRNOP00000028188	10116.ENSRNOP00000025389	0	0	0	0	0.06	0	0	0.559	0.568
Ddb1	Cul4a	10116.ENSRNOP00000028188	10116.ENSRNOP00000026653	0	0	0	0	0.363	0.989	0.8	0.993	0.999
Ddb1	Ino80e	10116.ENSRNOP00000028188	10116.ENSRNOP00000027034	0	0	0	0	0.049	0	0.9	0	0.9
Ddb1	Hist3h2ba	10116.ENSRNOP00000028188	10116.ENSRNOP00000060972	0	0	0	0	0	0.424	0	0.094	0.455
Ddb1	Cdc20	10116.ENSRNOP00000028188	10116.ENSRNOP00000037772	0	0	0	0	0.064	0.217	0	0.323	0.46
Ddb1	Tceb1	10116.ENSRNOP00000028188	10116.ENSRNOP00000067410	0	0	0	0	0.064	0	0	0.494	0.507
Ddb1	H3f3c	10116.ENSRNOP00000028188	10116.ENSRNOP00000060626	0	0	0	0	0.05	0.313	0	0.346	0.535
Ddb1	Ago4	10116.ENSRNOP00000028188	10116.ENSRNOP00000029180	0	0	0	0	0.064	0.372	0	0.297	0.55
Ddb1	Rbbp4	10116.ENSRNOP00000028188	10116.ENSRNOP00000036568	0	0	0	0	0.064	0.473	0	0.372	0.663
Ddb1	Ubb	10116.ENSRNOP00000028188	10116.ENSRNOP00000043934	0	0	0	0	0.057	0.161	0.6	0.165	0.7
Ddb1	Brwd3	10116.ENSRNOP00000028188	10116.ENSRNOP00000050434	0	0	0	0	0.092	0.552	0	0.44	0.752
Ddb1	Dcaf12	10116.ENSRNOP00000028188	10116.ENSRNOP00000067148	0	0	0	0	0	0.936	0	0.426	0.961
Dedd2	RGD1359310	10116.ENSRNOP00000065537	10116.ENSRNOP00000010195	0	0	0	0	0.062	0	0	0.677	0.684
Dedd2	Tmem59	10116.ENSRNOP00000065537	10116.ENSRNOP00000013224	0	0	0	0	0	0	0	0.657	0.657
Dedd2	Nod2	10116.ENSRNOP00000065537	10116.ENSRNOP00000061463	0	0	0	0	0	0	0	0.444	0.444
Dennd2d	Grap2	10116.ENSRNOP00000023807	10116.ENSRNOP00000024673	0	0	0	0	0.065	0.383	0	0.045	0.4
Dennd2d	Tspan2	10116.ENSRNOP00000023807	10116.ENSRNOP00000033076	0	0	0	0	0.061	0	0	0.644	0.651
Dera	Prdx3	10116.ENSRNOP00000009998	10116.ENSRNOP00000015186	0.056	0	0	0	0.062	0	0	0.444	0.464
Dera	Ccdc130	10116.ENSRNOP00000009998	10116.ENSRNOP00000011150	0	0	0	0	0.064	0.475	0	0	0.487
Dera	Ckb	10116.ENSRNOP00000009998	10116.ENSRNOP00000015122	0	0	0	0	0	0.512	0	0.092	0.537
Dera	Adpgk	10116.ENSRNOP00000009998	10116.ENSRNOP00000013022	0	0	0	0	0.057	0	0.8	0	0.803
Dera	Pklr	10116.ENSRNOP00000009998	10116.ENSRNOP00000027700	0.053	0	0	0	0.091	0	0.8	0.271	0.857
Dhfr	Txnrd2	10116.ENSRNOP00000018259	10116.ENSRNOP00000002593	0.043	0	0	0	0.064	0	0.34	0.198	0.462
Dhfr	Dck	10116.ENSRNOP00000018259	10116.ENSRNOP00000004440	0.109	0	0	0	0.076	0	0.66	0.288	0.774
Dhfr	Mcm6	10116.ENSRNOP00000018259	10116.ENSRNOP00000004969	0	0	0	0	0.423	0	0	0.137	0.48
Dhfr	Orc4	10116.ENSRNOP00000018259	10116.ENSRNOP00000006937	0	0	0	0	0.187	0	0	0.311	0.416
Dhfr	Tpx2	10116.ENSRNOP00000018259	10116.ENSRNOP00000010851	0	0	0	0	0.43	0	0	0	0.43
Dhfr	Fkbp1a	10116.ENSRNOP00000018259	10116.ENSRNOP00000012608	0	0	0	0	0.061	0.099	0	0.353	0.405
Dhfr	Mthfd2	10116.ENSRNOP00000018259	10116.ENSRNOP00000014603	0.116	0	0	0	0.057	0.054	0.67	0.538	0.858
Dhfr	Gch1	10116.ENSRNOP00000018259	10116.ENSRNOP00000014821	0.151	0	0	0	0.064	0	0	0.845	0.866
Dhfr	Ncaph	10116.ENSRNOP00000018259	10116.ENSRNOP00000016157	0	0	0	0	0.518	0	0	0.043	0.519
Dhfr	Prim2	10116.ENSRNOP00000018259	10116.ENSRNOP00000016828	0	0	0	0	0.543	0	0	0.069	0.556
Dhfr	Zfyve16	10116.ENSRNOP00000018259	10116.ENSRNOP00000017705	0	0	0	0	0	0	0	0.521	0.521
Dhfr	Clec2e	10116.ENSRNOP00000018259	10116.ENSRNOP00000029863	0	0	0	0	0	0.043	0	0.401	0.402
Dhfr	Ccrl2	10116.ENSRNOP00000018259	10116.ENSRNOP00000044084	0	0	0	0	0	0	0	0.403	0.403
Dhfr	Ncapg	10116.ENSRNOP00000018259	10116.ENSRNOP00000055628	0	0	0	0	0.421	0	0	0.059	0.431
Dhfr	Ppcdc	10116.ENSRNOP00000018259	10116.ENSRNOP00000025289	0.107	0	0	0	0.049	0	0.301	0.202	0.462
Dhfr	LOC687295	10116.ENSRNOP00000018259	10116.ENSRNOP00000053926	0	0	0	0	0.118	0	0	0.431	0.476
Dhfr	Mcmdc2	10116.ENSRNOP00000018259	10116.ENSRNOP00000037494	0	0	0	0	0.423	0	0	0.137	0.48
Dhfr	Tstd1	10116.ENSRNOP00000018259	10116.ENSRNOP00000065528	0.084	0	0	0	0.086	0	0.452	0.125	0.544
Dhfr	E2f2	10116.ENSRNOP00000018259	10116.ENSRNOP00000067839	0	0	0	0	0.06	0	0.472	0.269	0.605
Dhfr	Rrm2	10116.ENSRNOP00000018259	10116.ENSRNOP00000037227	0	0	0	0	0.466	0	0	0.317	0.619
Dhfr	Rrm1	10116.ENSRNOP00000018259	10116.ENSRNOP00000064166	0.153	0	0	0	0.479	0	0	0.315	0.671
Dhfr	Tk1	10116.ENSRNOP00000018259	10116.ENSRNOP00000067459	0.12	0	0	0	0.144	0	0.708	0.548	0.887
Dhfr	Cmpk2	10116.ENSRNOP00000018259	10116.ENSRNOP00000043468	0.095	0	0	0	0.196	0	0.828	0.351	0.907
Dhfr	Akr1b10	10116.ENSRNOP00000018259	10116.ENSRNOP00000065713	0	0	0	0	0	0	0.9	0.124	0.908
Dhfr	Spr	10116.ENSRNOP00000018259	10116.ENSRNOP00000020749	0	0	0	0	0.05	0	0.911	0.772	0.979
Dhx34	Tfip11	10116.ENSRNOP00000066304	10116.ENSRNOP00000000828	0	0	0	0	0.064	0.32	0	0.24	0.474
Dhx34	Bud31	10116.ENSRNOP00000066304	10116.ENSRNOP00000001307	0	0	0	0	0.049	0.552	0	0.168	0.614
Dhx34	Casc3	10116.ENSRNOP00000066304	10116.ENSRNOP00000013204	0	0	0	0	0.056	0.237	0	0.691	0.758
Dhx34	Prpf31	10116.ENSRNOP00000066304	10116.ENSRNOP00000018683	0	0	0	0	0.12	0.193	0	0.309	0.466
Dhx34	Sf3b5	10116.ENSRNOP00000066304	10116.ENSRNOP00000019994	0	0	0	0	0.057	0.318	0	0.189	0.432
Dhx34	Ngdn	10116.ENSRNOP00000066304	10116.ENSRNOP00000024337	0	0	0	0	0.282	0.447	0	0.066	0.596
Dhx34	Smg5	10116.ENSRNOP00000066304	10116.ENSRNOP00000026514	0	0	0	0	0.106	0	0	0.706	0.726
Dhx34	Smg9	10116.ENSRNOP00000066304	10116.ENSRNOP00000026669	0	0	0	0	0.064	0	0	0.854	0.858
Dhx34	Skiv2l2	10116.ENSRNOP00000066304	10116.ENSRNOP00000057426	0	0	0	0	0.37	0.066	0	0.303	0.554
Dhx34	Nol6	10116.ENSRNOP00000066304	10116.ENSRNOP00000060015	0	0	0	0	0.142	0.519	0	0.168	0.626
Dmtn	Tfip11	10116.ENSRNOP00000016555	10116.ENSRNOP00000000828	0	0	0	0	0	0	0	0.415	0.415
Dmtn	Gypc	10116.ENSRNOP00000016555	10116.ENSRNOP00000049537	0	0	0	0	0.06	0	0	0.505	0.514
Dmtn	Slc4a1	10116.ENSRNOP00000016555	10116.ENSRNOP00000028445	0	0	0	0	0.12	0	0	0.511	0.551
Dmtn	Dok2	10116.ENSRNOP00000016555	10116.ENSRNOP00000018725	0	0	0	0	0	0	0	0.584	0.584
Dmtn	Xpo7	10116.ENSRNOP00000016555	10116.ENSRNOP00000018441	0	0	0	0	0.064	0	0	0.715	0.722
Dnajc11	Apool	10116.ENSRNOP00000011960	10116.ENSRNOP00000005997	0	0	0	0	0.059	0.079	0	0.629	0.65
Dnajc11	Bub1	10116.ENSRNOP00000011960	10116.ENSRNOP00000042114	0	0	0	0	0.44	0	0	0	0.44
Dnajc11	Rnf123	10116.ENSRNOP00000011960	10116.ENSRNOP00000049507	0	0	0	0	0.059	0.057	0	0.537	0.553
Dnajc11	Ubap1	10116.ENSRNOP00000011960	10116.ENSRNOP00000062034	0	0	0	0	0.062	0	0	0.568	0.577
Dnttip1	Ube2c	10116.ENSRNOP00000020280	10116.ENSRNOP00000020323	0	0.595	0	0	0.058	0	0	0.046	0.604
Dock7	Nprl3	10116.ENSRNOP00000011405	10116.ENSRNOP00000060067	0	0	0	0	0	0	0	0.401	0.4
Dock7	Tacc3	10116.ENSRNOP00000011405	10116.ENSRNOP00000034933	0	0	0	0	0	0	0	0.448	0.448
Dock7	Elmo3	10116.ENSRNOP00000011405	10116.ENSRNOP00000021362	0	0	0	0	0.056	0.321	0.184	0.126	0.481
Dock7	Nrg1	10116.ENSRNOP00000011405	10116.ENSRNOP00000014268	0	0	0	0	0	0	0.629	0.117	0.658
Dok2	Tns3	10116.ENSRNOP00000018725	10116.ENSRNOP00000012661	0	0	0	0	0	0.057	0.137	0.339	0.415
Dok2	Dmtn	10116.ENSRNOP00000018725	10116.ENSRNOP00000016555	0	0	0	0	0	0	0	0.584	0.584
Dok2	Xpo7	10116.ENSRNOP00000018725	10116.ENSRNOP00000018441	0	0	0	0	0	0	0	0.748	0.748
Dok2	Ptpre	10116.ENSRNOP00000018725	10116.ENSRNOP00000021359	0	0	0	0	0	0.054	0.134	0.351	0.422
Dok2	Grap2	10116.ENSRNOP00000018725	10116.ENSRNOP00000024673	0	0	0	0	0.099	0.152	0.229	0.277	0.517
Dok2	Il2rb	10116.ENSRNOP00000018725	10116.ENSRNOP00000064699	0	0	0	0	0.111	0	0.629	0	0.656
Dok2	Nrtn	10116.ENSRNOP00000018725	10116.ENSRNOP00000066997	0	0	0	0	0	0	0.666	0	0.666
Dok2	Tek	10116.ENSRNOP00000018725	10116.ENSRNOP00000036086	0	0	0	0	0	0.219	0.845	0.654	0.954
Dpep2	Dpep3	10116.ENSRNOP00000031955	10116.ENSRNOP00000026809	0	0	0.449	0.964	0.106	0.083	0.6	0.837	0.659
Dpep2	Dpp4	10116.ENSRNOP00000031955	10116.ENSRNOP00000045536	0.083	0	0.224	0	0.054	0	0	0.452	0.582
Dpep3	Dpp4	10116.ENSRNOP00000026809	10116.ENSRNOP00000045536	0.083	0	0.227	0	0.054	0	0	0.54	0.65
Dpep3	Dpep2	10116.ENSRNOP00000026809	10116.ENSRNOP00000031955	0	0	0.449	0.964	0.106	0.083	0.6	0.837	0.659
Dpf3	Bbx	10116.ENSRNOP00000010926	10116.ENSRNOP00000002700	0	0	0	0	0	0	0	0.445	0.445
Dpf3	H3f3b	10116.ENSRNOP00000010926	10116.ENSRNOP00000004329	0	0	0	0	0	0.506	0	0.063	0.517
Dpf3	Ncapg	10116.ENSRNOP00000010926	10116.ENSRNOP00000055628	0	0	0	0	0.064	0	0	0.394	0.408
Dpf3	Gpcpd1	10116.ENSRNOP00000010926	10116.ENSRNOP00000028890	0	0	0	0	0	0	0	0.445	0.445
Dpf3	H3f3c	10116.ENSRNOP00000010926	10116.ENSRNOP00000060626	0	0	0	0	0	0.506	0	0.097	0.534
Dpf3	Arid1b	10116.ENSRNOP00000010926	10116.ENSRNOP00000022939	0	0	0	0	0.064	0.812	0.8	0.529	0.981
Dpp4	Fut8	10116.ENSRNOP00000045536	10116.ENSRNOP00000011220	0	0	0	0	0.064	0	0	0.427	0.441
Dpp4	Ptpn1	10116.ENSRNOP00000045536	10116.ENSRNOP00000014309	0	0	0	0	0	0.042	0	0.423	0.424
Dpp4	Nt5e	10116.ENSRNOP00000045536	10116.ENSRNOP00000015057	0.044	0	0	0	0.062	0	0	0.429	0.443
Dpp4	Mgam	10116.ENSRNOP00000045536	10116.ENSRNOP00000016912	0	0	0	0	0.119	0	0	0.734	0.756
Dpp4	Dpep3	10116.ENSRNOP00000045536	10116.ENSRNOP00000026809	0.083	0	0.227	0	0.054	0	0	0.54	0.65
Dpp4	Prnp	10116.ENSRNOP00000045536	10116.ENSRNOP00000028881	0	0	0	0	0	0.323	0	0.217	0.447
Dpp4	Sema4b	10116.ENSRNOP00000045536	10116.ENSRNOP00000030864	0	0	0	0	0	0	0	0.436	0.436
Dpp4	Dpep2	10116.ENSRNOP00000045536	10116.ENSRNOP00000031955	0.083	0	0.224	0	0.054	0	0	0.452	0.582
Dpt	Col3a1	10116.ENSRNOP00000068106	10116.ENSRNOP00000004956	0	0	0	0	0.257	0	0	0.243	0.414
Dpt	Cox6c	10116.ENSRNOP00000068106	10116.ENSRNOP00000014407	0	0	0	0	0	0	0	0.507	0.507
Dpt	Blvra	10116.ENSRNOP00000068106	10116.ENSRNOP00000015843	0	0	0	0	0	0	0	0.405	0.405
Dpt	Fbln1	10116.ENSRNOP00000068106	10116.ENSRNOP00000046622	0	0	0	0	0.065	0	0	0.396	0.412
Dram1	Atg7	10116.ENSRNOP00000056244	10116.ENSRNOP00000063617	0	0	0	0	0	0	0	0.475	0.475
Dram1	Atg4d	10116.ENSRNOP00000056244	10116.ENSRNOP00000064764	0	0	0	0	0	0	0	0.507	0.507
Drap1	Mapkapk5	10116.ENSRNOP00000032674	10116.ENSRNOP00000001817	0	0	0	0	0	0.469	0	0	0.469
Drap1	Scoc	10116.ENSRNOP00000032674	10116.ENSRNOP00000005124	0	0	0	0	0	0	0	0.545	0.545
Drap1	Hdgfrp3	10116.ENSRNOP00000032674	10116.ENSRNOP00000026754	0	0	0	0	0	0.508	0	0	0.508
Dst	Tbc1d13	10116.ENSRNOP00000056756	10116.ENSRNOP00000021431	0	0	0	0	0.064	0	0.133	0.341	0.418
Dst	Camsap1	10116.ENSRNOP00000056756	10116.ENSRNOP00000024163	0	0	0	0	0.077	0.479	0	0.387	0.679
Dst	Syne3	10116.ENSRNOP00000056756	10116.ENSRNOP00000036723	0	0	0	0	0	0	0	0.635	0.635
Dst	Spta1	10116.ENSRNOP00000056756	10116.ENSRNOP00000061853	0	0	0	0.539	0.23	0.731	0.215	0.319	0.846
Dstyk	Tmcc2	10116.ENSRNOP00000004810	10116.ENSRNOP00000000036	0	0	0	0	0.056	0	0	0.778	0.782
Dstyk	Map3k6	10116.ENSRNOP00000004810	10116.ENSRNOP00000012463	0	0	0	0.543	0	0.16	0.311	0.087	0.409
Dstyk	Tab1	10116.ENSRNOP00000004810	10116.ENSRNOP00000059322	0.042	0	0	0	0.067	0.241	0.265	0.086	0.461
Dstyk	Epor	10116.ENSRNOP00000004810	10116.ENSRNOP00000017369	0	0	0	0	0	0.098	0.14	0.399	0.493
Dstyk	Gypc	10116.ENSRNOP00000004810	10116.ENSRNOP00000049537	0	0	0	0	0	0	0	0.497	0.497
Dtx3l	Ifih1	10116.ENSRNOP00000034974	10116.ENSRNOP00000009621	0	0	0	0	0.716	0	0	0.239	0.775
Dtx3l	Rsad2	10116.ENSRNOP00000034974	10116.ENSRNOP00000010092	0	0	0	0	0.54	0	0	0.231	0.631
Dtx3l	Trim59	10116.ENSRNOP00000034974	10116.ENSRNOP00000013987	0	0	0	0	0	0	0	0.445	0.445
Dtx3l	Ifit1	10116.ENSRNOP00000034974	10116.ENSRNOP00000025770	0	0	0	0	0.356	0	0	0.232	0.484
Dtx3l	Herc6	10116.ENSRNOP00000034974	10116.ENSRNOP00000055422	0	0	0	0	0.218	0.051	0	0.29	0.427
Dtx3l	Ifit1lb	10116.ENSRNOP00000034974	10116.ENSRNOP00000067979	0	0	0	0	0.371	0	0	0.245	0.505
Dtx3l	Rnf213	10116.ENSRNOP00000034974	10116.ENSRNOP00000049006	0	0	0	0	0.608	0	0	0.095	0.63
Dusp22	Chordc1	10116.ENSRNOP00000024587	10116.ENSRNOP00000030171	0	0	0	0	0	0	0	0.725	0.725
Dyrk3	Ccdc104	10116.ENSRNOP00000006502	10116.ENSRNOP00000005306	0	0	0	0	0	0	0	0.427	0.426
Dyrk3	Ddb1	10116.ENSRNOP00000006502	10116.ENSRNOP00000028188	0	0	0	0	0	0.125	0	0.355	0.412
Dyrk3	Cdh23	10116.ENSRNOP00000006502	10116.ENSRNOP00000048338	0	0	0	0	0	0	0	0.436	0.436
Dyrk3	Tab1	10116.ENSRNOP00000006502	10116.ENSRNOP00000059322	0	0	0	0	0.124	0.058	0.388	0.059	0.461
Dyrk3	Eif2d	10116.ENSRNOP00000006502	10116.ENSRNOP00000006768	0	0	0	0	0.05	0	0	0.512	0.516
E2f2	Ccni	10116.ENSRNOP00000067839	10116.ENSRNOP00000002924	0	0	0	0	0.087	0.201	0.323	0.186	0.544
E2f2	Mcm6	10116.ENSRNOP00000067839	10116.ENSRNOP00000004969	0	0	0	0	0.135	0.061	0	0.408	0.478
E2f2	Hdac9	10116.ENSRNOP00000067839	10116.ENSRNOP00000005521	0	0	0	0	0.112	0.12	0.327	0.063	0.441
E2f2	Cdkn2c	10116.ENSRNOP00000067839	10116.ENSRNOP00000012088	0	0	0	0	0.079	0.097	0.2	0.258	0.44
E2f2	Cecr2	10116.ENSRNOP00000067839	10116.ENSRNOP00000015499	0	0	0	0	0.064	0.164	0.244	0.123	0.411
E2f2	Dhfr	10116.ENSRNOP00000067839	10116.ENSRNOP00000018259	0	0	0	0	0.06	0	0.472	0.269	0.605
E2f2	Cdca3	10116.ENSRNOP00000067839	10116.ENSRNOP00000020803	0	0	0	0	0.09	0	0	0.382	0.414
E2f2	Gmnn	10116.ENSRNOP00000067839	10116.ENSRNOP00000025389	0	0	0	0	0.064	0.054	0	0.444	0.464
E2f2	Rbbp4	10116.ENSRNOP00000067839	10116.ENSRNOP00000036568	0	0	0	0	0.076	0.19	0.615	0.167	0.727
E2f2	Cdc20	10116.ENSRNOP00000067839	10116.ENSRNOP00000037772	0	0	0	0	0.144	0.104	0	0.322	0.435
E2f2	Hdac5	10116.ENSRNOP00000067839	10116.ENSRNOP00000052059	0	0	0	0	0.112	0.12	0.327	0.087	0.455
E2f2	Ccnf	10116.ENSRNOP00000067839	10116.ENSRNOP00000060445	0	0	0	0	0.148	0.35	0.361	0.33	0.731
E2f2	Lin9	10116.ENSRNOP00000067839	10116.ENSRNOP00000065677	0	0	0	0	0.208	0.523	0	0.325	0.722
ENSRNOP00000063967	Akap9	10116.ENSRNOP00000063967	10116.ENSRNOP00000010118	0	0	0	0	0	0.114	0	0.394	0.44
ENSRNOP00000063967	Slc2a3	10116.ENSRNOP00000063967	10116.ENSRNOP00000011298	0	0	0	0	0	0.06	0.476	0.354	0.654
ENSRNOP00000063967	Exoc3	10116.ENSRNOP00000063967	10116.ENSRNOP00000020251	0	0	0	0	0.063	0	0.629	0	0.637
ENSRNOP00000063967	Pacsin2	10116.ENSRNOP00000063967	10116.ENSRNOP00000060074	0	0	0	0	0.058	0.061	0	0.504	0.523
ENSRNOP00000063967	Wasf2	10116.ENSRNOP00000063967	10116.ENSRNOP00000063111	0	0	0	0	0	0.497	0	0.244	0.603
Ech1	Hmgcl	10116.ENSRNOP00000027537	10116.ENSRNOP00000012853	0	0	0	0	0.176	0	0.3	0.391	0.618
Ech1	Acsl1	10116.ENSRNOP00000027537	10116.ENSRNOP00000014235	0	0	0	0	0.567	0	0	0.533	0.789
Ech1	Acadl	10116.ENSRNOP00000027537	10116.ENSRNOP00000017686	0	0	0.213	0	0.274	0.505	0.214	0.54	0.879
Ech1	Acad10	10116.ENSRNOP00000027537	10116.ENSRNOP00000054244	0	0	0	0	0.49	0.316	0	0.264	0.721
Eefsec	Eif2ak1	10116.ENSRNOP00000017323	10116.ENSRNOP00000001392	0	0	0	0	0.098	0.129	0.328	0.193	0.516
Eefsec	Txnrd2	10116.ENSRNOP00000017323	10116.ENSRNOP00000002593	0	0	0	0	0.064	0	0	0.566	0.576
Eefsec	Eif2s1	10116.ENSRNOP00000017323	10116.ENSRNOP00000013375	0	0	0	0	0.545	0.621	0.5	0.309	0.932
Eefsec	Gpx1	10116.ENSRNOP00000017323	10116.ENSRNOP00000066577	0	0	0	0	0	0	0	0.402	0.402
Eefsec	Nsa2	10116.ENSRNOP00000017323	10116.ENSRNOP00000022138	0	0	0	0	0.209	0.28	0	0	0.406
Eefsec	Tbc1d13	10116.ENSRNOP00000017323	10116.ENSRNOP00000021431	0	0	0	0	0	0.193	0	0.308	0.417
Eefsec	Eif3k	10116.ENSRNOP00000017323	10116.ENSRNOP00000061066	0	0	0	0	0.125	0.318	0	0.127	0.433
Eefsec	Mrpl21	10116.ENSRNOP00000017323	10116.ENSRNOP00000018848	0.085	0	0	0	0.064	0.393	0	0.115	0.478
Eefsec	Flad1	10116.ENSRNOP00000017323	10116.ENSRNOP00000028030	0.044	0	0	0	0	0	0.475	0.064	0.489
Eefsec	Mrps12	10116.ENSRNOP00000017323	10116.ENSRNOP00000027029	0	0	0	0	0.085	0.441	0	0.095	0.496
Eefsec	Lars2	10116.ENSRNOP00000017323	10116.ENSRNOP00000058878	0.049	0	0	0	0.391	0.082	0	0.204	0.52
Eefsec	Paip1	10116.ENSRNOP00000017323	10116.ENSRNOP00000063546	0	0	0	0	0.181	0.16	0.318	0.128	0.536
Eefsec	Sars2	10116.ENSRNOP00000017323	10116.ENSRNOP00000027166	0	0	0	0	0.18	0	0	0.475	0.551
Eefsec	Pced1b	10116.ENSRNOP00000017323	10116.ENSRNOP00000035198	0	0	0	0	0	0	0	0.567	0.567
Eefsec	Rpl30	10116.ENSRNOP00000017323	10116.ENSRNOP00000054398	0	0	0	0	0.129	0	0.6	0.777	0.915
Eepd1	Tmed4	10116.ENSRNOP00000009342	10116.ENSRNOP00000006802	0	0	0	0	0	0	0	0.427	0.426
Eepd1	Pidd1	10116.ENSRNOP00000009342	10116.ENSRNOP00000065320	0	0	0	0	0.056	0.041	0	0.403	0.412
Eepd1	Tns3	10116.ENSRNOP00000009342	10116.ENSRNOP00000012661	0	0	0	0	0.419	0	0	0	0.418
Eepd1	Mettl20	10116.ENSRNOP00000009342	10116.ENSRNOP00000052309	0	0	0	0	0	0	0	0.426	0.426
Eepd1	Atrnl1	10116.ENSRNOP00000009342	10116.ENSRNOP00000023414	0	0	0	0	0	0	0	0.446	0.446
Eepd1	Polr3a	10116.ENSRNOP00000009342	10116.ENSRNOP00000013501	0	0	0	0	0.179	0.391	0	0.168	0.547
Eepd1	Supt4h1	10116.ENSRNOP00000009342	10116.ENSRNOP00000010448	0	0	0	0	0	0.493	0	0.283	0.62
Efr3a	Slc9a9	10116.ENSRNOP00000048877	10116.ENSRNOP00000011358	0	0.033	0	0	0	0	0	0.595	0.595
Efr3a	Pi4kb	10116.ENSRNOP00000048877	10116.ENSRNOP00000039342	0	0	0	0	0.064	0.197	0	0.439	0.541
Efr3a	Cdh23	10116.ENSRNOP00000048877	10116.ENSRNOP00000048338	0	0	0	0	0	0	0	0.439	0.439
Egr1	Foxo3	10116.ENSRNOP00000026303	10116.ENSRNOP00000000327	0	0	0	0	0	0.095	0.113	0.333	0.418
Egr1	Hdac9	10116.ENSRNOP00000026303	10116.ENSRNOP00000005521	0	0	0	0	0	0.119	0.127	0.302	0.416
Egr1	Il1b	10116.ENSRNOP00000026303	10116.ENSRNOP00000006308	0	0	0	0	0.06	0.07	0	0.444	0.471
Egr1	Gadd45a	10116.ENSRNOP00000026303	10116.ENSRNOP00000007698	0	0	0	0	0.083	0	0	0.478	0.501
Egr1	Nab1	10116.ENSRNOP00000026303	10116.ENSRNOP00000017813	0	0	0	0	0	0.212	0	0.907	0.923
Egr1	Bcl2l1	10116.ENSRNOP00000026303	10116.ENSRNOP00000024954	0	0	0	0	0	0.043	0.136	0.367	0.431
Egr1	Hdac5	10116.ENSRNOP00000026303	10116.ENSRNOP00000052059	0	0	0	0	0	0.119	0.127	0.286	0.402
Egr1	Toe1	10116.ENSRNOP00000026303	10116.ENSRNOP00000061468	0	0	0	0	0	0.045	0	0.431	0.433
Egr1	Ppp1r15a	10116.ENSRNOP00000026303	10116.ENSRNOP00000048451	0	0	0	0	0.335	0	0	0.183	0.433
Egr1	H3f3c	10116.ENSRNOP00000026303	10116.ENSRNOP00000060626	0	0	0	0	0.059	0.081	0	0.527	0.555
Eif2ak1	Sars2	10116.ENSRNOP00000001392	10116.ENSRNOP00000027166	0.083	0	0	0	0.221	0.1	0	0.196	0.413
Eif2ak1	Zbtb39	10116.ENSRNOP00000001392	10116.ENSRNOP00000005685	0	0	0	0	0	0	0	0.417	0.416
Eif2ak1	Prpf31	10116.ENSRNOP00000001392	10116.ENSRNOP00000018683	0.082	0	0	0	0.074	0.422	0	0	0.465
Eif2ak1	Dars2	10116.ENSRNOP00000001392	10116.ENSRNOP00000003828	0.109	0	0	0	0.201	0	0	0.354	0.5
Eif2ak1	Eefsec	10116.ENSRNOP00000001392	10116.ENSRNOP00000017323	0	0	0	0	0.098	0.129	0.328	0.193	0.516
Eif2ak1	Lars2	10116.ENSRNOP00000001392	10116.ENSRNOP00000058878	0.095	0	0	0	0.278	0.139	0	0.291	0.547
Eif2ak1	Grap2	10116.ENSRNOP00000001392	10116.ENSRNOP00000024673	0	0	0	0	0	0	0	0.624	0.624
Eif2ak1	Atf4	10116.ENSRNOP00000001392	10116.ENSRNOP00000060302	0	0	0	0	0	0	0	0.677	0.677
Eif2ak1	Ppp1r15a	10116.ENSRNOP00000001392	10116.ENSRNOP00000048451	0	0	0	0	0	0	0	0.687	0.687
Eif2ak1	Ifit1	10116.ENSRNOP00000001392	10116.ENSRNOP00000025770	0.043	0	0	0	0.058	0	0.8	0	0.803
Eif2ak1	Ifit1lb	10116.ENSRNOP00000001392	10116.ENSRNOP00000067979	0.043	0	0	0	0.058	0	0.8	0	0.803
Eif2ak1	Eif2s1	10116.ENSRNOP00000001392	10116.ENSRNOP00000013375	0	0	0	0	0.145	0.696	0.924	0.783	0.995
Eif2d	Dyrk3	10116.ENSRNOP00000006768	10116.ENSRNOP00000006502	0	0	0	0	0.05	0	0	0.512	0.516
Eif2s1	Bud31	10116.ENSRNOP00000013375	10116.ENSRNOP00000001307	0	0	0	0	0.179	0	0	0.386	0.474
Eif2s1	Eif2ak1	10116.ENSRNOP00000013375	10116.ENSRNOP00000001392	0	0	0	0	0.145	0.696	0.924	0.783	0.995
Eif2s1	Gpr146	10116.ENSRNOP00000013375	10116.ENSRNOP00000001733	0	0	0	0	0	0	0	0.423	0.422
Eif2s1	Psmd14	10116.ENSRNOP00000013375	10116.ENSRNOP00000006605	0	0	0	0	0.697	0.325	0	0.064	0.791
Eif2s1	Asns	10116.ENSRNOP00000013375	10116.ENSRNOP00000010079	0	0	0	0	0.081	0	0	0.639	0.654
Eif2s1	Atg7	10116.ENSRNOP00000013375	10116.ENSRNOP00000063617	0	0	0	0	0.064	0	0	0.392	0.407
Eif2s1	Prpf31	10116.ENSRNOP00000013375	10116.ENSRNOP00000018683	0	0	0	0	0.481	0	0	0	0.481
Eif2s1	Map1lc3a	10116.ENSRNOP00000013375	10116.ENSRNOP00000032429	0	0	0	0	0.061	0	0	0.48	0.491
Eif2s1	Bccip	10116.ENSRNOP00000013375	10116.ENSRNOP00000024355	0	0	0	0	0.508	0	0	0	0.508
Eif2s1	rCG_64424	10116.ENSRNOP00000013375	10116.ENSRNOP00000064197	0	0	0	0	0.523	0	0	0.045	0.524
Eif2s1	Rpl12	10116.ENSRNOP00000013375	10116.ENSRNOP00000041462	0	0	0	0	0.523	0	0	0.045	0.524
Eif2s1	Mrps12	10116.ENSRNOP00000013375	10116.ENSRNOP00000027029	0	0	0	0	0.181	0.485	0	0.064	0.57
Eif2s1	Mak16	10116.ENSRNOP00000013375	10116.ENSRNOP00000015297	0	0	0	0	0.57	0	0	0	0.57
Eif2s1	Rps17	10116.ENSRNOP00000013375	10116.ENSRNOP00000025888	0	0	0	0	0.242	0.518	0	0	0.619
Eif2s1	Nsa2	10116.ENSRNOP00000013375	10116.ENSRNOP00000022138	0	0	0	0	0.506	0.338	0	0.087	0.675
Eif2s1	Paip1	10116.ENSRNOP00000013375	10116.ENSRNOP00000063546	0	0	0	0	0.177	0.432	0.413	0.305	0.783
Eif2s1	Eif3k	10116.ENSRNOP00000013375	10116.ENSRNOP00000061066	0	0	0	0	0.482	0.809	0	0.129	0.906
Eif2s1	Eefsec	10116.ENSRNOP00000013375	10116.ENSRNOP00000017323	0	0	0	0	0.545	0.621	0.5	0.309	0.932
Eif2s1	Atf4	10116.ENSRNOP00000013375	10116.ENSRNOP00000060302	0	0	0	0	0	0	0.8	0.826	0.963
Eif2s1	Ppp1r15a	10116.ENSRNOP00000013375	10116.ENSRNOP00000048451	0	0	0	0	0	0.125	0.8	0.868	0.975
Eif3k	Gfpt2	10116.ENSRNOP00000061066	10116.ENSRNOP00000003770	0	0	0	0	0	0	0	0.443	0.443
Eif3k	Lyl1	10116.ENSRNOP00000061066	10116.ENSRNOP00000003980	0	0	0	0	0	0	0	0.51	0.51
Eif3k	Psmd14	10116.ENSRNOP00000061066	10116.ENSRNOP00000006605	0	0	0	0	0.119	0.435	0	0.168	0.549
Eif3k	Timm9	10116.ENSRNOP00000061066	10116.ENSRNOP00000010871	0	0	0	0	0.433	0	0	0	0.433
Eif3k	Ankrd49	10116.ENSRNOP00000061066	10116.ENSRNOP00000012583	0	0	0	0	0	0	0	0.584	0.584
Eif3k	Eif2s1	10116.ENSRNOP00000061066	10116.ENSRNOP00000013375	0	0	0	0	0.482	0.809	0	0.129	0.906
Eif3k	Eefsec	10116.ENSRNOP00000061066	10116.ENSRNOP00000017323	0	0	0	0	0.125	0.318	0	0.127	0.433
Eif3k	Mrpl43	10116.ENSRNOP00000061066	10116.ENSRNOP00000020020	0	0	0	0	0.582	0	0	0	0.582
Eif3k	Nsa2	10116.ENSRNOP00000061066	10116.ENSRNOP00000022138	0	0	0	0	0.223	0.32	0	0	0.449
Eif3k	Rps17	10116.ENSRNOP00000061066	10116.ENSRNOP00000025888	0	0	0	0	0.381	0.482	0	0.111	0.69
Eif3k	Mrps12	10116.ENSRNOP00000061066	10116.ENSRNOP00000027029	0	0	0	0	0.174	0.371	0	0	0.458
Eif3k	Rpl12	10116.ENSRNOP00000061066	10116.ENSRNOP00000041462	0	0	0	0	0.437	0	0	0	0.437
Eif3k	Rpl30	10116.ENSRNOP00000061066	10116.ENSRNOP00000054398	0	0	0	0	0.445	0	0	0	0.445
Eif3k	Psmg4	10116.ENSRNOP00000061066	10116.ENSRNOP00000056879	0	0	0	0	0.451	0	0	0	0.451
Eif3k	rCG_64424	10116.ENSRNOP00000061066	10116.ENSRNOP00000064197	0	0	0	0	0.437	0	0	0	0.437
Eif3k	Paip1	10116.ENSRNOP00000061066	10116.ENSRNOP00000063546	0	0	0	0	0.064	0.292	0	0.28	0.481
Elmo3	Gulp1	10116.ENSRNOP00000021362	10116.ENSRNOP00000004463	0	0	0	0	0	0	0	0.65	0.65
Elmo3	Dock7	10116.ENSRNOP00000021362	10116.ENSRNOP00000011405	0	0	0	0	0.056	0.321	0.184	0.126	0.481
Elmo3	Arap3	10116.ENSRNOP00000021362	10116.ENSRNOP00000026342	0	0	0	0	0.059	0	0	0.413	0.424
Elmo3	Cmpk2	10116.ENSRNOP00000021362	10116.ENSRNOP00000043468	0	0	0	0	0	0	0	0.425	0.424
Emc1	Laptm4b	10116.ENSRNOP00000061588	10116.ENSRNOP00000008969	0	0	0	0	0	0	0	0.586	0.586
Emc1	Emc3	10116.ENSRNOP00000061588	10116.ENSRNOP00000013488	0	0	0	0	0.119	0.936	0	0.903	0.994
Emc1	Emc10	10116.ENSRNOP00000061588	10116.ENSRNOP00000026445	0	0	0	0	0.118	0.935	0	0.861	0.991
Emc1	Flad1	10116.ENSRNOP00000061588	10116.ENSRNOP00000028030	0	0	0	0	0.062	0	0	0.423	0.435
Emc1	Sec63	10116.ENSRNOP00000061588	10116.ENSRNOP00000035059	0	0	0	0	0.088	0.114	0	0.414	0.485
Emc10	Cenpb	10116.ENSRNOP00000026445	10116.ENSRNOP00000002929	0	0	0	0	0.05	0	0	0.4	0.405
Emc10	Emc3	10116.ENSRNOP00000026445	10116.ENSRNOP00000013488	0	0	0	0	0.064	0.939	0.72	0.875	0.997
Emc10	Emc1	10116.ENSRNOP00000026445	10116.ENSRNOP00000061588	0	0	0	0	0.118	0.935	0	0.861	0.991
Emc3	Sh3bgr	10116.ENSRNOP00000013488	10116.ENSRNOP00000063900	0	0	0	0	0	0	0	0.516	0.516
Emc3	Emc1	10116.ENSRNOP00000013488	10116.ENSRNOP00000061588	0	0	0	0	0.119	0.936	0	0.903	0.994
Emc3	Emc10	10116.ENSRNOP00000013488	10116.ENSRNOP00000026445	0	0	0	0	0.064	0.939	0.72	0.875	0.997
Eme1	Rad52	10116.ENSRNOP00000029101	10116.ENSRNOP00000013070	0	0	0	0	0.064	0	0	0.647	0.655
Eme1	Lig4	10116.ENSRNOP00000029101	10116.ENSRNOP00000019615	0	0	0	0	0.078	0	0	0.465	0.486
Eme1	Dclre1b	10116.ENSRNOP00000029101	10116.ENSRNOP00000026213	0	0	0	0	0.06	0	0.6	0.662	0.861
Eme1	Brca1	10116.ENSRNOP00000029101	10116.ENSRNOP00000028109	0	0	0	0	0.17	0.198	0	0.378	0.55
Eme1	Ubb	10116.ENSRNOP00000029101	10116.ENSRNOP00000043934	0	0	0	0	0	0	0.6	0	0.6
Eme1	RGD1308923	10116.ENSRNOP00000029101	10116.ENSRNOP00000052229	0	0	0	0	0	0	0.6	0.128	0.636
Eme1	Dclre1a	10116.ENSRNOP00000029101	10116.ENSRNOP00000034952	0	0	0	0	0	0	0.6	0.308	0.711
Eme1	Uhrf1	10116.ENSRNOP00000029101	10116.ENSRNOP00000066794	0	0	0	0	0.188	0.217	0	0.619	0.736
Emp1	Hspb6	10116.ENSRNOP00000011580	10116.ENSRNOP00000028401	0	0	0	0	0	0	0	0.61	0.61
Emp1	Epor	10116.ENSRNOP00000011580	10116.ENSRNOP00000017369	0	0	0	0	0	0	0	0.897	0.897
Enpp4	Supt3h	10116.ENSRNOP00000050116	10116.ENSRNOP00000027293	0	0	0	0	0	0	0	0.811	0.811
Enpp4	Entpd4	10116.ENSRNOP00000050116	10116.ENSRNOP00000063756	0	0	0	0	0.064	0.045	0	0.44	0.456
Entpd4	Fam20c	10116.ENSRNOP00000063756	10116.ENSRNOP00000001783	0	0	0	0	0	0	0	0.615	0.615
Entpd4	Nedd1	10116.ENSRNOP00000063756	10116.ENSRNOP00000005463	0	0	0	0	0	0	0	0.522	0.522
Entpd4	Nt5e	10116.ENSRNOP00000063756	10116.ENSRNOP00000015057	0	0	0	0	0	0	0.76	0.079	0.77
Entpd4	Xpo7	10116.ENSRNOP00000063756	10116.ENSRNOP00000018441	0	0	0	0	0.064	0	0	0.663	0.671
Entpd4	Slc25a37	10116.ENSRNOP00000063756	10116.ENSRNOP00000021636	0	0	0	0	0	0	0	0.516	0.516
Entpd4	Pde6d	10116.ENSRNOP00000063756	10116.ENSRNOP00000025262	0	0	0	0	0	0	0.65	0	0.65
Entpd4	Nt5c2	10116.ENSRNOP00000063756	10116.ENSRNOP00000027351	0	0	0	0	0	0	0.707	0	0.707
Entpd4	Pklr	10116.ENSRNOP00000063756	10116.ENSRNOP00000027700	0	0	0	0	0.057	0	0.9	0	0.901
Entpd4	Kif18b	10116.ENSRNOP00000063756	10116.ENSRNOP00000034491	0	0	0	0	0.069	0.042	0	0.596	0.609
Entpd4	Rrm2	10116.ENSRNOP00000063756	10116.ENSRNOP00000037227	0	0	0	0	0.064	0	0.929	0.043	0.931
Entpd4	Cmpk2	10116.ENSRNOP00000063756	10116.ENSRNOP00000043468	0	0	0	0	0.064	0	0.8	0.061	0.808
Entpd4	Enpp4	10116.ENSRNOP00000063756	10116.ENSRNOP00000050116	0	0	0	0	0.064	0.045	0	0.44	0.456
Entpd4	Rrm1	10116.ENSRNOP00000063756	10116.ENSRNOP00000064166	0	0	0	0	0.119	0	0.964	0.059	0.968
Eny2	Bud31	10116.ENSRNOP00000006402	10116.ENSRNOP00000001307	0	0	0	0	0.233	0	0	0.31	0.448
Eny2	Tada2a	10116.ENSRNOP00000006402	10116.ENSRNOP00000003699	0	0	0	0	0	0.523	0	0.344	0.673
Eny2	Hcfc1	10116.ENSRNOP00000006402	10116.ENSRNOP00000060327	0	0	0	0	0	0	0	0.407	0.407
Eny2	Slirp	10116.ENSRNOP00000006402	10116.ENSRNOP00000016479	0	0	0	0	0.428	0.051	0	0.088	0.461
Eny2	Mrpl21	10116.ENSRNOP00000006402	10116.ENSRNOP00000018848	0	0	0	0	0.48	0	0	0	0.48
Eny2	Dad1	10116.ENSRNOP00000006402	10116.ENSRNOP00000012233	0	0	0	0	0.489	0	0	0	0.489
Eny2	Tceb1	10116.ENSRNOP00000006402	10116.ENSRNOP00000067410	0	0	0	0	0.502	0	0	0	0.502
Eny2	Cadm1	10116.ENSRNOP00000006402	10116.ENSRNOP00000041169	0	0	0	0	0	0.513	0	0	0.513
Eny2	Orc4	10116.ENSRNOP00000006402	10116.ENSRNOP00000006937	0	0	0	0	0.129	0.373	0	0.207	0.529
Eny2	Atxn7l4	10116.ENSRNOP00000006402	10116.ENSRNOP00000013474	0	0	0	0	0	0.336	0	0.391	0.578
Eny2	Cecr2	10116.ENSRNOP00000006402	10116.ENSRNOP00000015499	0	0	0	0	0.057	0.479	0	0.234	0.59
Eny2	Nxf1	10116.ENSRNOP00000006402	10116.ENSRNOP00000026033	0	0	0	0	0.062	0	0	0.605	0.613
Eny2	Sf3b5	10116.ENSRNOP00000006402	10116.ENSRNOP00000019994	0	0	0	0	0.558	0.217	0	0.101	0.661
Epdr1	RGD1305089	10116.ENSRNOP00000025674	10116.ENSRNOP00000009306	0	0	0	0	0	0	0	0.419	0.418
Epdr1	Zfp467	10116.ENSRNOP00000025674	10116.ENSRNOP00000010377	0	0	0	0	0	0	0	0.445	0.445
Epdr1	Sfrp4	10116.ENSRNOP00000025674	10116.ENSRNOP00000025645	0	0	0	0	0.064	0	0	0.469	0.482
Epdr1	Micu1	10116.ENSRNOP00000025674	10116.ENSRNOP00000060514	0	0	0	0	0	0.505	0	0	0.505
Epor	Tfrc	10116.ENSRNOP00000017369	10116.ENSRNOP00000002407	0	0	0	0	0	0	0	0.61	0.61
Epor	Dstyk	10116.ENSRNOP00000017369	10116.ENSRNOP00000004810	0	0	0	0	0	0.098	0.14	0.399	0.493
Epor	Emp1	10116.ENSRNOP00000017369	10116.ENSRNOP00000011580	0	0	0	0	0	0	0	0.897	0.897
Epor	Ptpn1	10116.ENSRNOP00000017369	10116.ENSRNOP00000014309	0	0	0	0	0	0.121	0.208	0.226	0.414
Epor	Socs7	10116.ENSRNOP00000017369	10116.ENSRNOP00000014943	0	0	0	0	0	0.323	0.363	0.077	0.567
Epor	Gfi1b	10116.ENSRNOP00000017369	10116.ENSRNOP00000015236	0	0	0	0	0.086	0	0	0.442	0.469
Epor	Blvra	10116.ENSRNOP00000017369	10116.ENSRNOP00000015843	0	0	0	0	0	0	0	0.421	0.421
Epor	Abcb1b	10116.ENSRNOP00000017369	10116.ENSRNOP00000049952	0	0	0	0	0	0	0	0.425	0.425
Epor	Tek	10116.ENSRNOP00000017369	10116.ENSRNOP00000036086	0	0	0	0	0.056	0.052	0.241	0.297	0.459
Epor	Vav3	10116.ENSRNOP00000017369	10116.ENSRNOP00000027813	0	0	0	0	0	0.079	0.466	0.102	0.519
Epor	Bcl2l1	10116.ENSRNOP00000017369	10116.ENSRNOP00000024954	0	0	0	0	0	0	0	0.542	0.542
Epor	Grap2	10116.ENSRNOP00000017369	10116.ENSRNOP00000024673	0	0	0	0	0.059	0.301	0.511	0.202	0.708
Epor	Btrc	10116.ENSRNOP00000017369	10116.ENSRNOP00000022426	0	0	0	0	0	0.114	0	0.748	0.768
Eri2	Prnp	10116.ENSRNOP00000019747	10116.ENSRNOP00000028881	0	0	0	0	0	0.311	0	0.168	0.402
Eri2	Tjap1	10116.ENSRNOP00000019747	10116.ENSRNOP00000025660	0	0	0	0	0	0	0	0.423	0.422
Ermap	C1galt1	10116.ENSRNOP00000034890	10116.ENSRNOP00000010375	0	0	0	0	0.062	0	0	0.51	0.52
Ermap	Trim59	10116.ENSRNOP00000034890	10116.ENSRNOP00000013987	0	0	0	0	0	0	0	0.448	0.448
Ermap	Gfi1b	10116.ENSRNOP00000034890	10116.ENSRNOP00000015236	0	0	0	0	0.181	0.081	0	0.521	0.608
Ermap	Rhd	10116.ENSRNOP00000034890	10116.ENSRNOP00000023187	0	0	0	0	0.129	0	0	0.369	0.426
Ermap	Fut2	10116.ENSRNOP00000034890	10116.ENSRNOP00000028519	0	0	0	0	0	0	0	0.42	0.42
Ermap	Kif18b	10116.ENSRNOP00000034890	10116.ENSRNOP00000034491	0	0	0	0	0	0.085	0	0.495	0.518
Ermap	Gypc	10116.ENSRNOP00000034890	10116.ENSRNOP00000049537	0	0	0	0	0	0	0	0.516	0.516
Ermp1	Nol6	10116.ENSRNOP00000021958	10116.ENSRNOP00000060015	0	0	0	0	0	0	0	0.435	0.435
Ermp1	Ttyh3	10116.ENSRNOP00000021958	10116.ENSRNOP00000035655	0	0	0	0	0	0	0	0.474	0.474
Ermp1	Tasp1	10116.ENSRNOP00000021958	10116.ENSRNOP00000052492	0	0	0	0	0.046	0	0	0.789	0.79
Esco2	Bbx	10116.ENSRNOP00000068247	10116.ENSRNOP00000002700	0	0	0	0	0	0	0	0.449	0.449
Esco2	Cenpf	10116.ENSRNOP00000068247	10116.ENSRNOP00000004525	0	0	0	0	0.611	0	0	0.2	0.676
Esco2	Mcm6	10116.ENSRNOP00000068247	10116.ENSRNOP00000004969	0	0	0	0	0.282	0.114	0	0.14	0.405
Esco2	Zbtb39	10116.ENSRNOP00000068247	10116.ENSRNOP00000005685	0	0	0	0	0.05	0.065	0	0.57	0.584
Esco2	Nek2	10116.ENSRNOP00000068247	10116.ENSRNOP00000006235	0	0	0	0	0.666	0	0	0.19	0.718
Esco2	Kif18a	10116.ENSRNOP00000068247	10116.ENSRNOP00000006689	0	0	0	0	0.601	0.054	0	0.381	0.746
Esco2	Spc25	10116.ENSRNOP00000068247	10116.ENSRNOP00000008837	0	0	0	0	0.577	0	0	0	0.577
Esco2	Tpx2	10116.ENSRNOP00000068247	10116.ENSRNOP00000010851	0	0	0	0	0.59	0	0	0	0.59
Esco2	Neil3	10116.ENSRNOP00000068247	10116.ENSRNOP00000015623	0	0	0	0	0.493	0	0	0.044	0.495
Esco2	Ncaph	10116.ENSRNOP00000068247	10116.ENSRNOP00000016157	0	0	0	0	0.612	0	0	0.089	0.631
Esco2	Zgpat	10116.ENSRNOP00000068247	10116.ENSRNOP00000019084	0	0	0	0	0	0	0	0.42	0.42
Esco2	Lig1	10116.ENSRNOP00000068247	10116.ENSRNOP00000019799	0	0	0	0	0.38	0	0	0.167	0.461
Esco2	Ube2c	10116.ENSRNOP00000068247	10116.ENSRNOP00000020323	0	0	0	0	0.564	0.057	0	0.057	0.579
Esco2	Cdca3	10116.ENSRNOP00000068247	10116.ENSRNOP00000020803	0	0	0	0	0.493	0	0	0.111	0.53
Esco2	Kif2c	10116.ENSRNOP00000068247	10116.ENSRNOP00000025903	0	0	0	0	0.674	0.054	0	0.045	0.68
Esco2	Kif18b	10116.ENSRNOP00000068247	10116.ENSRNOP00000034491	0	0	0	0	0.531	0.054	0	0.096	0.564
Esco2	Tacc3	10116.ENSRNOP00000068247	10116.ENSRNOP00000034933	0	0	0	0	0.668	0	0	0	0.668
Esco2	Ckap2l	10116.ENSRNOP00000068247	10116.ENSRNOP00000034964	0	0	0	0	0.607	0	0	0	0.607
Esco2	Rrm2	10116.ENSRNOP00000068247	10116.ENSRNOP00000037227	0	0	0	0	0.572	0	0	0.066	0.583
Esco2	Cdc20	10116.ENSRNOP00000068247	10116.ENSRNOP00000037772	0	0	0	0	0.809	0.091	0	0.242	0.857
Esco2	Hjurp	10116.ENSRNOP00000068247	10116.ENSRNOP00000040906	0	0	0	0	0.423	0	0	0.102	0.459
Esco2	Bub1	10116.ENSRNOP00000068247	10116.ENSRNOP00000042114	0	0	0	0	0.636	0.159	0	0.31	0.77
Esco2	Cdca8	10116.ENSRNOP00000068247	10116.ENSRNOP00000043633	0	0	0	0	0.661	0	0	0	0.661
Esco2	Nusap1	10116.ENSRNOP00000068247	10116.ENSRNOP00000045376	0	0	0	0	0.885	0	0	0.394	0.927
Esco2	Incenp	10116.ENSRNOP00000068247	10116.ENSRNOP00000047950	0	0	0	0	0.501	0	0	0.087	0.525
Esco2	Cenpn	10116.ENSRNOP00000068247	10116.ENSRNOP00000050945	0	0	0	0	0.538	0	0	0	0.538
Esco2	Aurka	10116.ENSRNOP00000068247	10116.ENSRNOP00000051977	0	0	0	0	0.547	0.081	0	0.236	0.654
Esco2	Ncapg	10116.ENSRNOP00000068247	10116.ENSRNOP00000055628	0	0	0	0	0.895	0	0	0.215	0.914
Esco2	Hltf	10116.ENSRNOP00000068247	10116.ENSRNOP00000060341	0	0	0	0	0.064	0.212	0	0.26	0.406
Esco2	Ccnf	10116.ENSRNOP00000068247	10116.ENSRNOP00000060445	0	0	0	0	0.496	0.104	0	0.076	0.546
Esco2	Cenpw	10116.ENSRNOP00000068247	10116.ENSRNOP00000061737	0	0	0	0	0.516	0	0	0	0.516
Esco2	Rrm1	10116.ENSRNOP00000068247	10116.ENSRNOP00000064166	0	0	0	0	0.707	0	0	0.087	0.721
Esco2	Hells	10116.ENSRNOP00000068247	10116.ENSRNOP00000064734	0	0	0	0	0.589	0.123	0	0.318	0.732
Esco2	Uhrf1	10116.ENSRNOP00000068247	10116.ENSRNOP00000066794	0	0	0	0	0.668	0	0	0	0.668
Esd	Acp1	10116.ENSRNOP00000013324	10116.ENSRNOP00000007287	0.127	0	0	0	0.121	0	0	0.397	0.497
Esd	Hdac5	10116.ENSRNOP00000013324	10116.ENSRNOP00000052059	0.076	0	0	0	0.059	0.054	0	0.444	0.481
Esd	Mgam	10116.ENSRNOP00000013324	10116.ENSRNOP00000016912	0.098	0	0	0	0	0.529	0	0	0.556
Evc2	Csrp1	10116.ENSRNOP00000009914	10116.ENSRNOP00000011991	0	0	0	0	0.058	0	0	0.476	0.485
Evc2	Ahrr	10116.ENSRNOP00000009914	10116.ENSRNOP00000019806	0	0	0	0	0	0	0	0.505	0.505
Exnef	Mak16	10116.ENSRNOP00000019654	10116.ENSRNOP00000015297	0	0	0	0	0.46	0.082	0	0	0.483
Exnef	Ngdn	10116.ENSRNOP00000019654	10116.ENSRNOP00000024337	0	0	0	0	0.431	0	0	0	0.431
Exnef	Rexo2	10116.ENSRNOP00000019654	10116.ENSRNOP00000050718	0.043	0	0	0	0.064	0.135	0.8	0.432	0.895
Exoc3	Napa	10116.ENSRNOP00000020251	10116.ENSRNOP00000002044	0	0	0	0	0.051	0	0	0.42	0.426
Exoc3	Cul1	10116.ENSRNOP00000020251	10116.ENSRNOP00000007620	0	0	0	0	0.544	0	0	0	0.544
Exoc3	Aqp1	10116.ENSRNOP00000020251	10116.ENSRNOP00000015692	0	0	0	0	0.057	0	0.486	0	0.494
Exoc3	Rab27b	10116.ENSRNOP00000020251	10116.ENSRNOP00000016369	0	0	0	0	0.061	0	0	0.445	0.456
Exoc3	Capn5	10116.ENSRNOP00000020251	10116.ENSRNOP00000019370	0	0	0	0	0.048	0.515	0	0	0.518
Exoc3	Slc25a24	10116.ENSRNOP00000020251	10116.ENSRNOP00000027765	0	0	0	0	0	0.424	0	0	0.424
Exoc3	Zer1	10116.ENSRNOP00000020251	10116.ENSRNOP00000032154	0	0	0	0	0	0.51	0	0	0.51
Exoc3	ENSRNOP00000063967	10116.ENSRNOP00000020251	10116.ENSRNOP00000063967	0	0	0	0	0.063	0	0.629	0	0.637
Exoc3	Mllt4	10116.ENSRNOP00000020251	10116.ENSRNOP00000029044	0	0	0	0	0.062	0	0.629	0.074	0.649
Exoc3	Cdh1	10116.ENSRNOP00000020251	10116.ENSRNOP00000027346	0	0	0	0	0	0.046	0.629	0.203	0.693
Exosc9	Ninj2	10116.ENSRNOP00000020662	10116.ENSRNOP00000013721	0	0	0	0	0	0	0	0.449	0.449
Exosc9	Hbs1l	10116.ENSRNOP00000020662	10116.ENSRNOP00000019734	0	0	0	0	0.063	0.863	0.6	0.513	0.971
Exosc9	Mrpl43	10116.ENSRNOP00000020662	10116.ENSRNOP00000020020	0	0	0	0	0.521	0	0	0	0.521
Exosc9	Zcchc9	10116.ENSRNOP00000020662	10116.ENSRNOP00000020111	0	0	0	0	0.064	0.066	0	0.402	0.431
Exosc9	Ckap2l	10116.ENSRNOP00000020662	10116.ENSRNOP00000034964	0	0	0	0	0.061	0	0	0.399	0.411
Exosc9	Zfhx2	10116.ENSRNOP00000020662	10116.ENSRNOP00000029097	0	0	0	0	0	0	0	0.635	0.635
Exosc9	Nol6	10116.ENSRNOP00000020662	10116.ENSRNOP00000060015	0	0	0	0	0.545	0.809	0	0	0.909
Exosc9	Skiv2l2	10116.ENSRNOP00000020662	10116.ENSRNOP00000057426	0	0	0	0	0.241	0.941	0.6	0.899	0.997
Extl3	Sulf1	10116.ENSRNOP00000018583	10116.ENSRNOP00000012611	0	0	0	0	0.059	0	0	0.6	0.608
Ezh1	Zfp467	10116.ENSRNOP00000027640	10116.ENSRNOP00000010377	0	0	0	0	0.05	0.161	0.194	0.283	0.477
Ezh1	Plod1	10116.ENSRNOP00000027640	10116.ENSRNOP00000010433	0	0	0	0	0	0.062	0.65	0.041	0.657
Ezh1	Setd7	10116.ENSRNOP00000027640	10116.ENSRNOP00000017736	0	0	0	0	0.051	0	0	0.523	0.528
[truncated: 4,922 more rows]
