# Supplementary material for: Prodromal Parkinson disease signs are predicted by a whole-blood inflammatory transcriptional signature in young Pink1−/− rats
Source: BMC Neurosci. 2024 Mar 4;25:11. doi: 10.1186/s12868-024-00857-0 (PMC10910737; doi:10.1186/s12868-024-00857-0)
Supplement: Supplementary file 3 — Additional file 3: File S3. Files containing sortable WGCNA results, P-values, correlations, and genes in the top modules. Enrichment for GO biological process on each of the significant modules (ME red, midnightblue, purple, and yellow). [file 12868_2024_857_MOESM3_ESM.xlsx]

## Sheet: SF3 Legend
SF3. Files containing sortable WGCNA results, P - values, correlations, and genes in the top modules. Enrichment for GO biological process on each of the significant modules (ME red, midnightblue, purple, and yellow).

## Sheet: geneInfoPINK1power9b
	geneSymbol	moduleColor	GS.condition	p.GS.condition	MM.red	p.MM.red	MM.purple	p.MM.purple	MM.yellow	p.MM.yellow	MM.midnightblue	p.MM.midnightblue	MM.darkturquoise	p.MM.darkturquoise	MM.saddlebrown	p.MM.saddlebrown	MM.brown	p.MM.brown	MM.turquoise	p.MM.turquoise	MM.blue	p.MM.blue	MM.grey	p.MM.grey	MM.orange	p.MM.orange	MM.salmon	p.MM.salmon	MM.greenyellow	p.MM.greenyellow	MM.tan	p.MM.tan	MM.grey60	p.MM.grey60	MM.white	p.MM.white	MM.darkolivegreen	p.MM.darkolivegreen	MM.darkmagenta	p.MM.darkmagenta	MM.sienna3	p.MM.sienna3	MM.cyan	p.MM.cyan	MM.lightgreen	p.MM.lightgreen	MM.steelblue	p.MM.steelblue	MM.paleturquoise
S100a13	S100a13	black	-0.585586	0.12721	-0.325036	0.432122	0.343908	0.404212	0.581232	0.130762	0.175871	0.676979	-0.439731	0.275624	0.148262	0.726057	0.366335	0.372102	0.517989	0.188515	0.484595	0.223611	-0.728935	0.0402182	0.494092	0.213311	-0.00336432	0.993692	0.578115	0.133338	0.262429	0.530071	-0.0931954	0.826268	-0.333926	0.418876	0.133065	0.753433	-0.0602112	0.887377	0.475564	0.233638	0.0838895	0.843444	-0.457734	0.254094	0.381383	0.351223	0.272593
Zcchc3	Zcchc3	black	-0.582709	0.12955	-0.122594	0.77243	0.359044	0.382412	0.65378	0.0786768	0.410298	0.312669	-0.490313	0.21738	0.111823	0.792073	0.376394	0.358084	0.605755	0.111468	0.319288	0.440778	-0.749351	0.0323379	0.449732	0.263556	0.03383	0.936617	0.851172	0.00734874	0.304842	0.462845	-0.0168321	0.968446	-0.172351	0.683185	-0.196585	0.64079	-0.0176824	0.966853	0.27313	0.512781	-0.115168	0.785962	-0.450205	0.262992	0.411928	0.31056	0.0516916
Slc6a8	Slc6a8	black	0.571694	0.138734	0.317478	0.443518	-0.12334	0.771072	-0.636096	0.0899881	-0.264065	0.527413	0.614267	0.105175	-0.155295	0.71347	-0.493673	0.213761	-0.429184	0.288638	-0.2115	0.615104	0.702836	0.0518514	-0.644735	0.0843519	0.106216	0.802339	-0.634789	0.0908586	-0.0983871	0.816711	-0.0544587	0.898092	0.421179	0.298712	0.0631522	0.881904	0.146236	0.729692	-0.332645	0.420773	0.177498	0.674115	0.34636	0.400645	-0.372025	0.364142	-0.347747
AABR07002683.1	AABR07002683.1	black	-0.561302	0.14772	-0.157175	0.710115	0.329198	0.425899	0.660906	0.0743676	0.353301	0.390621	-0.497756	0.209405	0.0908023	0.830679	0.381649	0.350859	0.608236	0.109613	0.357156	0.385102	-0.726035	0.0414235	0.471491	0.238235	-0.0191118	0.964174	0.806965	0.0154795	0.303855	0.464369	0.0157964	0.970387	-0.217204	0.60537	-0.13275	0.754003	-0.0171034	0.967937	0.351302	0.393497	-0.0789913	0.852506	-0.427643	0.290564	0.404052	0.32082	0.133567
Kcnc4	Kcnc4	black	-0.521329	0.185178	-0.289777	0.486318	0.301232	0.468428	0.631562	0.0930306	0.21047	0.616868	-0.480121	0.228551	0.114194	0.78774	0.414012	0.307872	0.592531	0.121657	0.524305	0.182232	-0.607209	0.110379	0.505173	0.201613	-0.0562906	0.894678	0.62873	0.0949605	0.289275	0.487108	0.0807155	0.849314	-0.275937	0.50828	0.092467	0.82761	0.036656	0.931332	0.552318	0.155739	0.0977875	0.817814	-0.399678	0.326586	0.296052	0.476485	0.366136
Acad8	Acad8	black	-0.513091	0.193466	-0.17219	0.683468	0.465041	0.245606	0.450248	0.262941	0.116962	0.782687	-0.385968	0.34497	-0.0814266	0.847999	0.314808	0.447574	0.615283	0.104438	0.43143	0.285843	-0.683908	0.0614206	0.160669	0.703891	0.0615597	0.884867	0.618968	0.10179	0.382723	0.34939	-0.0970885	0.8191	-0.226498	0.589617	0.122341	0.77289	-0.209648	0.618277	0.248123	0.553511	0.0648675	0.878714	-0.381479	0.351091	0.55233	0.155728	0.0886945
LOC102548013	LOC102548013	black	-0.509878	0.196751	-0.217939	0.604119	0.284873	0.494057	0.662634	0.0733442	0.269682	0.518328	-0.502751	0.20414	0.0758677	0.858293	0.407028	0.316925	0.619269	0.101576	0.452005	0.26085	-0.626449	0.0965318	0.497022	0.210185	-0.0814936	0.847875	0.718739	0.044551	0.302534	0.46641	0.109104	0.797047	-0.250027	0.550371	-0.0174372	0.967312	0.0304155	0.943006	0.495007	0.212332	0.015048	0.971789	-0.382868	0.349192	0.331324	0.422734	0.298035
Plcl1	Plcl1	black	-0.50218	0.204739	-0.0301612	0.943482	0.579002	0.132602	0.438862	0.276685	0.258496	0.536478	-0.330212	0.424389	-0.118172	0.780482	0.23645	0.572904	0.682022	0.0624271	0.378344	0.355395	-0.658231	0.0759684	0.00367981	0.9931	0.153462	0.716744	0.738089	0.0365552	0.417311	0.303638	-0.141964	0.737371	-0.068586	0.871804	-0.0210885	0.960471	-0.142019	0.737274	0.0949402	0.823054	-0.0147738	0.972303	-0.361887	0.378376	0.579559	0.132141	-0.154114
Hmcn1	Hmcn1	black	-0.494738	0.21262	-0.259644	0.534605	0.249874	0.550622	0.622106	0.0995648	0.168365	0.690231	-0.473287	0.236203	0.0495234	0.907295	0.362509	0.377496	0.555331	0.153024	0.43733	0.278561	-0.653838	0.0786413	0.498613	0.208497	-0.132532	0.754397	0.618129	0.10239	0.274523	0.510546	0.046204	0.913491	-0.338471	0.412171	0.0691437	0.870768	-0.038455	0.927968	0.52069	0.185815	0.0303592	0.943112	-0.365214	0.373678	0.37615	0.358421	0.322468
Htr2a	Htr2a	black	0.494237	0.213156	0.525202	0.181348	0.0201174	0.96229	-0.216718	0.606197	-0.492353	0.215178	0.457774	0.254048	-0.739617	0.0359644	-0.567177	0.142602	0.171553	0.684594	0.07321	0.863221	0.0256748	0.951881	-0.598052	0.117341	-0.404579	0.320128	-0.0139113	0.97392	0.5652	0.144313	0.0115002	0.978439	0.12624	0.765802	0.0564286	0.894421	-0.168267	0.690405	0.144479	0.732848	0.253599	0.544495	0.12894	0.760903	0.365689	0.373009	-0.33923
Cisd3	Cisd3	black	0.491717	0.215863	0.384504	0.346961	-0.141577	0.738069	-0.189012	0.653953	-0.466527	0.243897	0.444432	0.269918	-0.321308	0.437728	-0.264397	0.526874	0.0898612	0.832415	0.38674	0.343923	0.191232	0.650086	-0.189977	0.652271	-0.250331	0.549869	-0.0517736	0.903098	0.681239	0.0628479	0.355065	0.388091	0.331879	0.42191	0.0549888	0.897104	0.116107	0.784248	0.468088	0.24211	0.680795	0.0630874	-0.174079	0.680136	-0.213218	0.612168	0.157847
Zfp14	Zfp14	black	-0.487447	0.220492	-0.319068	0.441111	0.28411	0.495265	0.61524	0.10447	0.17386	0.680523	-0.469419	0.24059	0.120812	0.775673	0.427286	0.291012	0.589271	0.124246	0.577947	0.133478	-0.527714	0.178888	0.503915	0.202924	-0.0646082	0.879196	0.568479	0.141481	0.283523	0.496197	0.132433	0.754576	-0.267243	0.522265	0.152909	0.717733	0.0784654	0.85348	0.61416	0.105254	0.159062	0.70675	-0.37488	0.360178	0.230196	0.583388	0.447052
Ift20	Ift20	black	-0.481951	0.226524	-0.282076	0.498493	0.544579	0.162833	0.553994	0.154225	0.1529	0.717749	-0.478342	0.23053	-0.164519	0.697047	0.34183	0.407245	0.792611	0.0189749	0.589854	0.12378	-0.434907	0.281539	0.0758717	0.858286	-0.0177555	0.966715	0.559538	0.149276	0.267091	0.522512	0.0367037	0.931242	-0.269639	0.518397	0.312877	0.450516	-0.0117901	0.977896	0.440069	0.275212	0.0503969	0.905666	-0.14146	0.73828	0.508024	0.198659	0.244916
Cars	Cars	black	-0.48193	0.226547	-0.161021	0.703264	0.585338	0.127411	0.524981	0.181566	0.250339	0.549856	-0.466798	0.243586	-0.15162	0.72004	0.383107	0.348866	0.828915	0.0109678	0.548001	0.159674	-0.439201	0.276271	0.0145397	0.972742	0.0979752	0.817469	0.694841	0.0557756	0.361356	0.379128	0.0866409	0.838359	-0.105028	0.804517	0.147377	0.727642	-0.0145275	0.972765	0.288305	0.488636	0.044034	0.917543	-0.214987	0.609147	0.479911	0.228783	0.134317
Tmed8	Tmed8	black	-0.455575	0.25663	-0.154017	0.715752	0.667121	0.0707249	0.512495	0.194073	0.251631	0.54773	-0.40671	0.317339	-0.215331	0.608561	0.265087	0.525756	0.858632	0.00633533	0.568358	0.141585	-0.380325	0.352672	-0.112219	0.791348	0.0824525	0.846101	0.636858	0.0894825	0.313573	0.449455	-0.000926852	0.998262	-0.109573	0.796189	0.221135	0.598691	0.0459949	0.913881	0.299796	0.470655	0.0153544	0.971215	-0.115005	0.78626	0.527032	0.179554	0.0313728
Dpp7	Dpp7	black	-0.453652	0.258899	-0.102787	0.808628	0.200386	0.634213	0.696903	0.0547468	0.396915	0.330253	-0.590024	0.123645	0.0241815	0.954677	0.473689	0.235748	0.651685	0.0799706	0.291984	0.48285	-0.534755	0.172086	0.483378	0.224949	-0.108735	0.797723	0.849809	0.00754436	0.272977	0.513027	0.277017	0.506554	-0.168175	0.690568	-0.230989	0.582055	0.0436382	0.918282	0.354356	0.389107	-0.150599	0.721867	-0.290139	0.485749	0.303348	0.465152	0.26229
Tpd52l3	Tpd52l3	black	-0.452029	0.260822	-0.402317	0.323101	0.420357	0.299755	0.543701	0.163649	0.0510246	0.904495	-0.560822	0.148142	-0.186669	0.658042	0.408878	0.314514	0.725208	0.0417708	0.548289	0.15941	-0.351271	0.39354	0.141235	0.738684	-0.120805	0.775684	0.413493	0.30854	0.137387	0.745622	0.11037	0.79473	-0.420819	0.299168	0.433403	0.283397	-0.0739124	0.861918	0.494125	0.213276	0.0139592	0.97383	-0.0220436	0.958682	0.493806	0.213618	0.441797
Isg15	Isg15	black	-0.451552	0.261388	-0.401657	0.323972	0.347154	0.399492	0.461625	0.249556	0.0330897	0.938002	-0.471125	0.23865	0.0553502	0.89643	0.515004	0.191524	0.600676	0.115322	0.658621	0.0757339	-0.356127	0.386571	0.313272	0.449913	0.0407751	0.923631	0.394237	0.333827	0.274208	0.511051	0.191015	0.650463	-0.247604	0.554368	0.367902	0.369901	-0.0123181	0.976906	0.541688	0.165527	0.279504	0.502585	-0.2924	0.482198	0.212869	0.612764	0.573128
AABR07054460.6	AABR07054460.6	black	-0.443853	0.270617	-0.130171	0.758673	0.597475	0.117788	0.370132	0.366781	0.158268	0.708165	-0.352911	0.391181	-0.0930003	0.826627	0.403199	0.321941	0.750946	0.0317659	0.609056	0.109003	-0.408503	0.315002	-0.0461776	0.91354	0.239293	0.568159	0.616085	0.103859	0.476454	0.23264	0.0889682	0.834063	0.0257171	0.951802	0.17579	0.677122	-0.0603119	0.887189	0.224364	0.593222	0.238284	0.569841	-0.343652	0.404585	0.374879	0.360179	0.148239
Enox2	Enox2	black	-0.441758	0.273157	-0.527377	0.179217	0.214528	0.609931	0.526671	0.179908	-0.0166171	0.968849	-0.444784	0.269493	0.120801	0.775693	0.376421	0.358047	0.445604	0.268505	0.601932	0.114361	-0.381251	0.351403	0.494009	0.2134	-0.150948	0.721243	0.2161	0.607251	0.0656385	0.877281	0.0564514	0.894378	-0.469516	0.24048	0.465972	0.244535	0.0598574	0.888035	0.727921	0.0406371	0.191859	0.648995	-0.199285	0.636116	0.197106	0.639887	0.623765
Zufsp	Zufsp	black	-0.441753	0.273163	-0.404072	0.320793	0.485155	0.222997	0.550378	0.157501	0.187127	0.657241	-0.612215	0.106674	-0.0921006	0.828285	0.570802	0.139494	0.832042	0.0104032	0.677869	0.0646786	-0.119878	0.777372	0.103029	0.808183	0.0421806	0.921005	0.470483	0.239379	0.160317	0.704516	0.328621	0.426759	-0.206744	0.62326	0.400803	0.325098	0.114739	0.786746	0.491298	0.216315	0.110765	0.794007	-0.0151819	0.971538	0.262391	0.530132	0.556973
Gls2	Gls2	black	-0.435416	0.280913	-0.174949	0.678603	0.206926	0.622946	0.616867	0.103295	0.146743	0.728781	-0.345257	0.402247	0.0419082	0.921514	0.190354	0.651614	0.482306	0.226131	0.398751	0.327814	-0.717166	0.0452433	0.521054	0.185452	-0.21422	0.610457	0.604521	0.112398	0.306091	0.46092	-0.0547841	0.897485	-0.333673	0.41925	0.00749307	0.985951	0.00562096	0.989461	0.575089	0.135866	0.0331811	0.937831	-0.397252	0.329805	0.381765	0.350699	0.193372
Rn50_15_0538.1	Rn50_15_0538.1	black	-0.42128	0.298584	-0.421558	0.298231	0.153794	0.716151	0.696241	0.055076	0.146523	0.729175	-0.595869	0.119037	0.00626055	0.988262	0.417446	0.303465	0.584555	0.128046	0.474626	0.234693	-0.368489	0.369079	0.531663	0.175056	-0.294611	0.478735	0.445358	0.268801	0.042234	0.920905	0.220294	0.600118	-0.477573	0.231389	0.252826	0.545765	0.106017	0.802703	0.706436	0.0501403	-0.0428914	0.919677	-0.0739433	0.861861	0.272245	0.514202	0.588514
Erg	Erg	black	-0.41663	0.304509	-0.236261	0.57322	0.164301	0.697435	0.608643	0.10931	0.100627	0.812595	-0.465377	0.245219	-0.0290215	0.945615	0.325086	0.432046	0.527668	0.178933	0.388	0.342217	-0.606504	0.110906	0.48988	0.217848	-0.239923	0.56711	0.569422	0.140672	0.258958	0.535724	0.0957756	0.821516	-0.384305	0.347233	0.0774594	0.855344	-0.064026	0.880279	0.550694	0.157214	0.00471541	0.991159	-0.287812	0.489414	0.389718	0.339895	0.359634
Rn50_15_0083.1	Rn50_15_0083.1	black	-0.406937	0.317043	-0.0181656	0.965947	0.460472	0.250897	0.671456	0.068248	0.373188	0.362525	-0.462053	0.249059	-0.253446	0.544746	0.179334	0.670889	0.810982	0.0145801	0.324903	0.432321	-0.496721	0.210505	0.0855164	0.840437	-0.158908	0.707025	0.811542	0.0144574	0.259976	0.534063	0.0419741	0.921391	-0.188535	0.654785	-0.0786472	0.853144	0.0708706	0.867562	0.315226	0.446938	-0.247677	0.554248	-0.0686393	0.871705	0.582123	0.13003	-0.0703263
Acot3	Acot3	black	-0.406733	0.317309	-0.24736	0.554771	0.110467	0.794553	0.500457	0.20655	-0.0451315	0.915493	-0.382614	0.349539	-0.0881555	0.835563	0.185636	0.659846	0.359075	0.382367	0.233462	0.577905	-0.739262	0.0361012	0.450007	0.263229	-0.302498	0.466467	0.421373	0.298465	0.189883	0.652435	-0.124849	0.768329	-0.536757	0.170178	0.138433	0.743736	-0.263779	0.527878	0.445477	0.268658	-0.0686714	0.871645	-0.269521	0.518588	0.552866	0.155243	0.2373
AABR07048228.1	AABR07048228.1	black	-0.402531	0.322819	-0.077788	0.854735	0.369443	0.367745	0.586878	0.126166	0.238403	0.569643	-0.207338	0.622239	0.103635	0.807072	0.138082	0.744369	0.581718	0.130363	0.590014	0.123653	-0.60521	0.111878	0.39678	0.330433	-0.0497261	0.906917	0.666717	0.0709584	0.454189	0.258265	-0.0302139	0.943383	-0.0674565	0.873902	-0.0204154	0.961732	0.223774	0.594221	0.618806	0.101906	0.22167	0.597783	-0.487985	0.219906	0.221196	0.598587	0.0936553
Pigc	Pigc	black	-0.399716	0.326535	-0.279893	0.501965	0.248915	0.552204	0.534971	0.17188	0.0493341	0.907648	-0.502148	0.204772	-0.08379	0.843628	0.436385	0.279721	0.616677	0.103432	0.494765	0.212591	-0.450989	0.262059	0.33676	0.41469	-0.138893	0.742905	0.514963	0.191566	0.290373	0.485381	0.208249	0.620675	-0.317522	0.443451	0.209075	0.619259	-0.0836944	0.843804	0.51236	0.19421	0.104702	0.805114	-0.230051	0.583632	0.357446	0.384688	0.471005
Senp8	Senp8	black	-0.398538	0.328097	-0.141304	0.73856	0.313733	0.449211	0.562676	0.146514	0.125089	0.767892	-0.240075	0.566857	0.0423258	0.920734	0.142967	0.735567	0.537122	0.169831	0.548011	0.159666	-0.638128	0.0886428	0.406248	0.317943	-0.12853	0.761646	0.578203	0.133265	0.407034	0.316917	-0.0558789	0.895445	-0.204097	0.627812	0.0751609	0.859603	0.100945	0.81201	0.627381	0.0958886	0.194697	0.644064	-0.437266	0.278639	0.309167	0.456192	0.16495
Otc	Otc	black	-0.393889	0.334291	-0.0571244	0.893124	0.294629	0.478707	0.625977	0.096859	0.318489	0.441986	-0.157121	0.710212	0.224489	0.593011	0.0740348	0.861691	0.487511	0.220422	0.543057	0.164248	-0.620873	0.100436	0.531251	0.175453	-0.0739792	0.861794	0.670224	0.0689467	0.400919	0.324945	-0.0672074	0.874365	-0.0439971	0.917612	-0.126421	0.765474	0.3412	0.408168	0.667293	0.0706257	0.191658	0.649345	-0.530412	0.176264	0.109735	0.795894	0.0478337
Atraid	Atraid	black	-0.392019	0.336799	-0.0383388	0.928185	0.3361	0.415663	0.495402	0.21191	0.143713	0.734225	-0.388904	0.340995	-0.1441	0.733529	0.316553	0.444922	0.646468	0.0832465	0.388461	0.341593	-0.605692	0.111515	0.206797	0.623169	-0.0542943	0.898398	0.720564	0.0437558	0.465076	0.245566	0.102226	0.809658	-0.142856	0.735766	-0.0412412	0.92276	-0.140101	0.740727	0.302677	0.466189	0.0535403	0.899804	-0.355414	0.387592	0.469741	0.240224	0.130048
LOC689728	LOC689728	black	-0.385387	0.345761	-0.238453	0.569559	0.341681	0.407464	0.632234	0.0925762	0.151535	0.720192	-0.384846	0.346495	-0.0369495	0.930783	0.256276	0.540107	0.677472	0.0648964	0.620507	0.100695	-0.434034	0.282617	0.345742	0.401543	-0.175364	0.677872	0.551315	0.156649	0.303845	0.464384	0.116484	0.78356	-0.250532	0.549539	0.200464	0.634078	0.178735	0.671941	0.702356	0.0520824	0.144709	0.732434	-0.23524	0.574927	0.289358	0.486978	0.343053
Hist3h2bb	Hist3h2bb	black	-0.384552	0.346896	-0.0793896	0.851769	0.490296	0.217398	0.446051	0.267967	0.170612	0.686255	-0.405288	0.319199	-0.164561	0.696974	0.400974	0.324872	0.77734	0.0231939	0.545423	0.162051	-0.391649	0.337296	0.0186104	0.965113	0.0928342	0.826933	0.680785	0.0630932	0.474177	0.235198	0.200721	0.633634	-0.0144177	0.972971	0.0900521	0.832063	-0.0440004	0.917606	0.284531	0.494599	0.156132	0.711975	-0.276351	0.507619	0.387146	0.343372	0.193589
Dzank1	Dzank1	black	-0.380153	0.352908	-0.0836426	0.8439	0.171994	0.683815	0.687455	0.0595536	0.308569	0.45711	-0.523241	0.183282	-0.041542	0.922198	0.385618	0.345446	0.649198	0.0815225	0.338421	0.412245	-0.506364	0.200376	0.461501	0.2497	-0.203439	0.628946	0.790268	0.0195881	0.309901	0.455067	0.279789	0.502131	-0.193242	0.646591	-0.168892	0.689298	0.0704482	0.868346	0.466818	0.243563	-0.0895978	0.832901	-0.258465	0.536528	0.305984	0.461085	0.283373
Crls1	Crls1	black	-0.378339	0.355402	0.0108962	0.979571	0.533189	0.173587	0.269319	0.518914	0.111721	0.79226	-0.0796509	0.851285	0.0624452	0.883219	0.217576	0.604738	0.557879	0.150747	0.62735	0.0959099	-0.541465	0.165736	0.0552496	0.896618	0.291182	0.48411	0.592735	0.121496	0.64766	0.0824912	-0.0542031	0.898568	0.180566	0.668725	0.0384805	0.92792	0.00551654	0.989657	0.272023	0.514559	0.44065	0.274504	-0.615186	0.104508	0.222552	0.596289	-0.0107186
Fam228a	Fam228a	black	-0.372116	0.364016	-0.280626	0.500798	0.20435	0.627378	0.542469	0.164797	0.037995	0.928828	-0.253018	0.54545	0.126963	0.764491	0.18477	0.66136	0.431427	0.285846	0.588877	0.124561	-0.536143	0.170762	0.522871	0.183649	-0.178528	0.672305	0.394401	0.333607	0.293232	0.480894	-0.00990027	0.981438	-0.296123	0.476374	0.213429	0.611807	0.142232	0.73689	0.757385	0.0295207	0.260804	0.532714	-0.392353	0.33635	0.177475	0.674156	0.373842
Prickle1	Prickle1	black	-0.367215	0.370865	0.0323558	0.939375	0.407022	0.316932	0.398513	0.328131	0.118212	0.780409	-0.366905	0.3713	-0.301534	0.46796	0.240254	0.566558	0.651745	0.0799337	0.249923	0.550542	-0.598152	0.117264	-0.0275726	0.948328	-0.0285777	0.946446	0.696463	0.0549655	0.428663	0.289289	0.0028931	0.994575	-0.150587	0.721889	-0.04012	0.924856	-0.28471	0.494315	0.0747133	0.860433	-0.0784722	0.853467	-0.235623	0.574286	0.649893	0.0810875	-0.0614796
Asxl3	Asxl3	black	0.355587	0.387344	0.121781	0.773908	-0.466068	0.244424	-0.37126	0.365208	-0.0221506	0.958481	0.438677	0.276911	0.400858	0.325025	-0.281253	0.4998	-0.71368	0.0468011	-0.328618	0.426763	0.420972	0.298974	0.161757	0.701955	0.0580891	0.891328	-0.518046	0.188458	-0.293429	0.480586	-0.0342651	0.935803	0.268885	0.519613	-0.229705	0.584214	0.296269	0.476145	-0.127249	0.763972	0.0817043	0.847485	0.0249505	0.953237	-0.693829	0.0562844	-0.0880416
Col4a4	Col4a4	black	0.354446	0.388978	0.584319	0.128237	0.113836	0.788393	-0.276548	0.507303	-0.39227	0.336462	0.62426	0.0980541	-0.391107	0.338025	-0.531917	0.174811	0.0641832	0.879987	0.207288	0.622325	-0.223826	0.594132	-0.421048	0.298878	-0.0856609	0.84017	0.117669	0.781399	0.801035	0.0168698	-0.13904	0.742641	0.380047	0.353054	-0.115754	0.784892	-0.109746	0.795872	0.102121	0.809851	0.531042	0.175656	-0.355865	0.386947	0.167884	0.691083	-0.464261
AABR07052758.1	AABR07052758.1	black	-0.35431	0.389173	-0.0216181	0.959479	0.483501	0.224814	0.488194	0.219679	0.199818	0.635195	-0.265558	0.524993	-0.0827883	0.84548	0.24733	0.554822	0.736403	0.0372139	0.615037	0.104617	-0.445309	0.26886	0.107288	0.800373	0.0508836	0.904758	0.694749	0.0558214	0.533744	0.173053	0.116984	0.782649	0.0407106	0.923752	0.0363124	0.931974	0.117348	0.781984	0.441386	0.273609	0.239939	0.567083	-0.373966	0.361445	0.298259	0.473044	0.106052
St8sia6	St8sia6	black	-0.353349	0.390552	-0.0706371	0.867995	0.680742	0.0631159	0.390096	0.339386	0.153831	0.716086	-0.224621	0.592788	-0.248371	0.553102	0.117888	0.781	0.791221	0.0193372	0.602445	0.113971	-0.332937	0.42034	-0.229563	0.584453	0.100077	0.813605	0.535075	0.171781	0.395255	0.332466	-0.0684352	0.872084	-0.0190637	0.964264	0.255684	0.541076	0.0680828	0.872739	0.304703	0.463059	0.142171	0.737	-0.141327	0.738519	0.483881	0.224396	-0.0653546
Apobec2	Apobec2	black	0.350902	0.394072	-0.0558044	0.895584	-0.204891	0.626446	-0.62368	0.0984595	-0.260113	0.533841	0.352875	0.391233	0.12162	0.7742	-0.146186	0.729782	-0.571452	0.13894	-0.230665	0.5826	0.686996	0.0597931	-0.366849	0.371378	0.242362	0.563053	-0.801395	0.0167831	-0.381113	0.351593	-0.0376212	0.929527	0.198527	0.637428	0.245256	0.558253	0.0199505	0.962603	-0.376761	0.357578	0.13474	0.750403	0.317261	0.443848	-0.47139	0.238349	0.0171319
Cep126	Cep126	black	-0.345401	0.402038	0.0258471	0.951558	0.567874	0.142001	0.290067	0.485861	0.0509005	0.904726	-0.113183	0.789587	-0.186177	0.6589	0.0803331	0.850022	0.61862	0.102038	0.504394	0.202424	-0.557813	0.150807	-0.120639	0.775986	0.121722	0.774016	0.556683	0.151814	0.54585	0.161656	-0.159342	0.706252	0.00378793	0.992898	0.120463	0.776308	-0.110851	0.793852	0.217418	0.605007	0.228841	0.585668	-0.381352	0.351266	0.500622	0.206376	-0.140689
Prdx3	Prdx3	black	0.343316	0.405075	0.727023	0.0410101	0.0920732	0.828336	-0.200298	0.634366	-0.175223	0.678119	0.616672	0.103436	-0.384767	0.346604	-0.632479	0.0924107	0.0408979	0.923402	-0.0222075	0.958375	-0.289016	0.487515	-0.408368	0.315177	-0.111485	0.792692	0.280907	0.500352	0.712999	0.047109	-0.215756	0.607837	0.426204	0.292369	-0.396738	0.330489	-0.0554724	0.896202	-0.0676594	0.873525	0.25958	0.53471	-0.306196	0.460758	0.224664	0.592715	-0.740364
Hbe1	Hbe1	black	-0.343175	0.405281	-0.350309	0.394929	-0.149629	0.723606	0.120015	0.777123	0.392374	0.336322	-0.425946	0.292693	0.433881	0.282806	0.378461	0.355234	-0.261596	0.531425	-0.43385	0.282845	-0.0404171	0.9243	0.391723	0.337196	0.196908	0.640231	-0.0266911	0.949978	-0.646574	0.0831795	-0.0832477	0.84463	-0.244995	0.558685	-0.169817	0.687662	-0.0780659	0.85422	-0.401184	0.324596	-0.552387	0.155677	0.111875	0.791979	-0.0880676	0.835725	0.0989345
Sh2d1b	Sh2d1b	black	-0.324558	0.432839	-0.0429339	0.919598	0.645619	0.0837867	0.281961	0.498676	0.0853461	0.840751	-0.242219	0.563291	-0.278978	0.503423	0.219042	0.602243	0.760716	0.0283987	0.557097	0.151444	-0.298634	0.472462	-0.293497	0.480478	0.174369	0.679624	0.517357	0.18915	0.453273	0.259348	0.0171733	0.967806	0.0352147	0.934027	0.240105	0.566806	-0.0689736	0.871084	0.164485	0.697109	0.187537	0.656526	-0.169127	0.688881	0.475163	0.234089	-0.0121724
AABR07005779.3	AABR07005779.3	black	-0.31745	0.443561	0.0383852	0.928098	0.463817	0.247018	0.481497	0.227025	0.197466	0.639263	-0.234372	0.57638	-0.127426	0.76365	0.191755	0.649175	0.7279	0.0406457	0.568081	0.141823	-0.455154	0.257127	0.0800778	0.850495	0.0126584	0.976268	0.713425	0.0469165	0.551396	0.156575	0.106757	0.801347	0.0520566	0.90257	-0.0134788	0.97473	0.108678	0.797827	0.419323	0.301071	0.207813	0.621423	-0.35747	0.384654	0.32674	0.429569	0.0415251
Nefh	Nefh	black	-0.310584	0.45402	-0.340229	0.409591	0.298269	0.473029	0.425627	0.293094	-0.017933	0.966383	-0.358981	0.382502	0.0222877	0.958224	0.419165	0.301272	0.587796	0.125428	0.727159	0.0409538	-0.193323	0.646449	0.267753	0.521442	-0.0248197	0.953482	0.314282	0.448375	0.313491	0.44958	0.275871	0.508386	-0.162106	0.701334	0.391339	0.337712	0.128649	0.761432	0.666601	0.0710259	0.385447	0.345679	-0.236384	0.573014	0.0787098	0.853027	0.605809
Atp9a	Atp9a	black	-0.305549	0.461754	-0.31468	0.44777	0.160164	0.704789	0.55283	0.155276	0.0757884	0.85844	-0.427414	0.290852	0.0642682	0.879828	0.423647	0.295588	0.560519	0.148409	0.626779	0.0963036	-0.238801	0.568979	0.459552	0.251969	-0.158217	0.708256	0.410009	0.313045	0.255533	0.541324	0.342286	0.40658	-0.217189	0.605396	0.234434	0.576275	0.19303	0.646958	0.735851	0.037431	0.255868	0.540775	-0.22382	0.594141	0.0439932	0.917619	0.632424
Coq7	Coq7	black	-0.304288	0.4637	-0.00725689	0.986394	0.172143	0.683552	0.606606	0.11083	0.210288	0.617179	-0.126314	0.765668	0.0986982	0.816139	-0.0321009	0.939852	0.416305	0.304926	0.418882	0.301633	-0.651597	0.0800252	0.52744	0.179155	-0.249233	0.551679	0.612958	0.106129	0.378409	0.355305	-0.0878783	0.836075	-0.155358	0.713356	-0.137854	0.74478	0.244868	0.558896	0.67672	0.0653095	0.110338	0.79479	-0.445423	0.268723	0.209326	0.618829	0.0213881
Acin1	Acin1	black	0.30344	0.46501	0.304968	0.462651	0.201792	0.631787	-0.0585291	0.890508	-0.314243	0.448433	0.492828	0.214667	-0.381757	0.350711	-0.56693	0.142815	0.206835	0.623102	0.399193	0.327228	-0.000189364	0.999645	-0.371644	0.364673	-0.249532	0.551186	-0.0409253	0.923351	0.483323	0.22501	-0.142686	0.736072	0.155241	0.713566	0.205653	0.625134	0.203528	0.628792	0.461422	0.249791	0.432053	0.285069	-0.0370226	0.930646	0.128484	0.761731	-0.26603
Ube2a	Ube2a	black	-0.298169	0.473186	-0.117307	0.782059	0.424474	0.294545	0.479894	0.228803	0.144595	0.73264	-0.407628	0.316142	-0.17083	0.685871	0.40286	0.322387	0.797551	0.0177215	0.630025	0.0940751	-0.216503	0.606564	0.0532481	0.900348	0.00159091	0.997017	0.602615	0.113842	0.434929	0.281513	0.338518	0.412102	-0.014226	0.97333	0.163131	0.699512	0.100675	0.812506	0.458714	0.252947	0.21524	0.608716	-0.177189	0.674659	0.253234	0.545095	0.350389
Serpinh1	Serpinh1	black	-0.294195	0.479387	-0.182545	0.665255	0.479945	0.228746	0.425659	0.293053	-0.0215712	0.959566	-0.209154	0.619124	-0.201599	0.632118	0.101364	0.811239	0.671357	0.0683039	0.664803	0.0720708	-0.350382	0.394823	0.00739997	0.986126	-0.101516	0.810962	0.380633	0.35225	0.371619	0.364707	-0.0177197	0.966782	-0.191426	0.649749	0.379609	0.353656	0.0813549	0.848131	0.591262	0.122661	0.256739	0.539349	-0.164648	0.696819	0.393688	0.334561	0.192717
LOC102555635	LOC102555635	black	-0.288373	0.488529	0.0385755	0.927743	0.348829	0.397066	0.471507	0.238217	0.0450325	0.915678	-0.236346	0.573078	-0.367213	0.370868	-0.0426397	0.920147	0.591814	0.122223	0.251652	0.547695	-0.646027	0.0835272	0.025973	0.951323	-0.277087	0.506441	0.590956	0.122903	0.361287	0.379226	-0.16058	0.704049	-0.303089	0.465553	0.0333777	0.937463	-0.170768	0.68598	0.315771	0.446109	-0.119231	0.778552	-0.143796	0.734076	0.712461	0.0473532	-0.150577
LOC100912210	LOC100912210	black	-0.286213	0.491938	0.058843	0.889924	0.614623	0.104917	0.418095	0.302636	0.217604	0.60469	0.0229613	0.956963	-0.0982991	0.816873	-0.159127	0.706635	0.639367	0.0878288	0.600092	0.11577	-0.428448	0.289558	-0.0802356	0.850203	0.0368369	0.930993	0.53927	0.167799	0.445039	0.269185	-0.238433	0.569592	0.0760038	0.858041	0.092695	0.82719	0.29266	0.48179	0.459691	0.251806	0.208035	0.621042	-0.29015	0.485731	0.335635	0.416349	-0.275989
Cdk6	Cdk6	black	-0.285108	0.493685	-0.0428203	0.91981	0.347972	0.398307	0.370469	0.366312	0.077686	0.854924	-0.368518	0.369038	-0.142566	0.736289	0.455036	0.257265	0.693216	0.0565942	0.542522	0.164748	-0.313636	0.449359	0.0782125	0.853948	0.0727198	0.86413	0.624947	0.0975746	0.545571	0.161914	0.348697	0.397258	0.0468344	0.912314	0.0564194	0.894438	-0.0645524	0.8793	0.311935	0.451955	0.27439	0.510759	-0.325562	0.431333	0.247052	0.555281	0.331553
Hspa1b	Hspa1b	black	-0.284834	0.494119	-0.0332915	0.937625	0.142788	0.735889	0.523361	0.183164	0.0903118	0.831584	-0.0234774	0.955996	0.0955354	0.821958	-0.154247	0.715342	0.28574	0.492686	0.377387	0.356714	-0.717626	0.0450403	0.515327	0.191197	-0.284227	0.49508	0.467296	0.243016	0.342675	0.406012	-0.250479	0.549626	-0.241702	0.564149	-0.0520205	0.902637	0.166403	0.693706	0.675799	0.0658183	0.13331	0.752989	-0.456443	0.255609	0.262014	0.530745	-0.0374055
AABR07035008.1	AABR07035008.1	black	-0.283208	0.496696	-0.17489	0.678707	-0.117667	0.781402	0.332747	0.420622	-0.139166	0.742414	-0.340503	0.409189	0.0196363	0.963191	0.34245	0.406341	0.178096	0.673064	0.165942	0.694524	-0.625691	0.0970578	0.550877	0.157047	-0.222001	0.597222	0.359727	0.381441	0.295817	0.476851	0.113453	0.789094	-0.372836	0.363014	0.00456033	0.99145	-0.339527	0.410621	0.347786	0.398576	0.100703	0.812455	-0.405497	0.318925	0.289204	0.487219	0.424938
Tradd	Tradd	black	-0.276167	0.507913	-0.211146	0.61571	0.488426	0.219426	0.337048	0.414266	0.0600977	0.887588	-0.376	0.358629	-0.14238	0.736624	0.468596	0.241529	0.76847	0.0258902	0.72444	0.0420954	-0.032866	0.938421	-0.0838318	0.84355	0.143429	0.734736	0.416036	0.305271	0.392276	0.336454	0.36447	0.374727	0.0419528	0.921431	0.35166	0.39298	0.0985869	0.816344	0.410856	0.311947	0.349196	0.396536	-0.127698	0.763156	0.151402	0.72043	0.454217
Ccl9	Ccl9	black	-0.272278	0.514149	0.0826405	0.845753	0.374338	0.360929	0.42395	0.295206	0.0672572	0.874272	-0.24686	0.555599	-0.311675	0.452352	0.112264	0.791268	0.65561	0.0775568	0.361387	0.379084	-0.556571	0.151914	0.00565346	0.9894	-0.130388	0.75828	0.665841	0.0714664	0.510452	0.196161	0.0240108	0.954997	-0.111623	0.792439	-0.0175473	0.967106	-0.138044	0.744437	0.285855	0.492504	0.0476331	0.910823	-0.256047	0.540482	0.560494	0.148432	-0.0442611
RGD1308428	RGD1308428	black	0.271955	0.514669	0.446358	0.267598	0.247934	0.553823	-0.124265	0.76939	-0.299141	0.471674	0.505042	0.201749	-0.414303	0.307497	-0.506492	0.200243	0.236335	0.573097	0.338188	0.412588	-0.148327	0.725939	-0.440476	0.274715	-0.124614	0.768756	0.129984	0.759012	0.674226	0.0666924	-0.140078	0.74077	0.282362	0.498038	0.0393148	0.926361	0.0367059	0.931238	0.252196	0.546801	0.457146	0.254784	-0.204556	0.627022	0.215881	0.607624	-0.396226
AABR07051716.2	AABR07051716.2	black	-0.267152	0.522412	0.168897	0.689288	0.487413	0.220528	0.310244	0.454541	0.0779019	0.854524	-0.0139779	0.973795	-0.228298	0.586583	-0.0917139	0.828998	0.555371	0.152988	0.383669	0.348099	-0.62341	0.0986485	-0.0957627	0.82154	0.00472171	0.991147	0.609701	0.108525	0.570103	0.14009	-0.2215	0.598072	0.0207267	0.961149	-0.0407116	0.92375	-0.0761418	0.857785	0.217802	0.604352	0.144557	0.732708	-0.381488	0.351079	0.529304	0.17734	-0.314063
Scn2a	Scn2a	black	-0.259405	0.534995	-0.0536379	0.899622	0.209015	0.619361	0.308259	0.457586	-0.176593	0.675708	-0.295606	0.477181	-0.414496	0.307249	0.0946148	0.823653	0.448161	0.265434	0.148443	0.725731	-0.630588	0.0936917	0.0184104	0.965488	-0.276658	0.507127	0.408539	0.314955	0.32288	0.43536	-0.102334	0.809459	-0.425923	0.292722	0.15541	0.713263	-0.45978	0.251703	0.184288	0.662205	-0.0861163	0.839328	-0.122451	0.772689	0.754042	0.0306738	0.0428057
Dclk2	Dclk2	black	0.258938	0.535757	0.328238	0.427331	0.110274	0.794907	0.014402	0.973	-0.141625	0.737983	0.0759588	0.858124	-0.315602	0.446366	0.136539	0.747153	0.482328	0.226107	0.488556	0.219285	0.218829	0.602607	-0.246245	0.556616	-0.0191506	0.964101	0.334983	0.417312	0.708725	0.0490704	0.601136	0.11497	0.448535	0.264986	-0.0462172	0.913466	0.142987	0.735531	0.306667	0.460033	0.541489	0.165714	-0.160922	0.70344	-0.142759	0.735941	0.245642
Yme1l1	Yme1l1	black	-0.258033	0.537234	-0.0394905	0.926032	0.598598	0.11692	0.325406	0.431566	0.0755302	0.858919	-0.190885	0.65069	-0.243268	0.561548	0.179854	0.669975	0.77022	0.0253435	0.664091	0.0724876	-0.215186	0.608808	-0.21988	0.60082	0.10525	0.804108	0.492092	0.21546	0.486191	0.221863	0.0983515	0.816777	0.0732047	0.863231	0.259252	0.535245	0.0897793	0.832566	0.357241	0.384981	0.29105	0.484316	-0.174175	0.679968	0.338916	0.411517	0.0784597
Zfp772	Zfp772	black	-0.255926	0.54068	-0.107998	0.799072	0.00167175	0.996865	0.603192	0.113404	0.061457	0.885058	-0.463987	0.246821	-0.194313	0.64473	0.254538	0.542954	0.503604	0.203248	0.22588	0.59066	-0.50724	0.199469	0.448482	0.26505	-0.429455	0.2883	0.57436	0.13648	0.24258	0.562691	0.227391	0.588111	-0.400189	0.32591	-0.0367314	0.931191	-0.0902828	0.831637	0.525019	0.181529	-0.120036	0.777084	-0.129175	0.760479	0.41623	0.305022	0.344663
Nbr1	Nbr1	black	0.251507	0.547933	0.598883	0.116699	0.086095	0.839368	0.0568236	0.893685	-0.128839	0.761087	0.300524	0.469525	-0.432423	0.284611	-0.307278	0.459093	0.342786	0.405849	0.19027	0.651761	-0.278222	0.504629	-0.221725	0.59769	-0.218262	0.603569	0.50459	0.20222	0.802048	0.0166269	0.139659	0.741525	0.334691	0.417743	-0.339673	0.410405	-0.0168474	0.968417	0.195089	0.643383	0.299282	0.471454	-0.300338	0.469813	0.230277	0.583252	-0.3354
Shroom2	Shroom2	black	-0.249537	0.551178	0.0347001	0.934989	0.435544	0.280755	0.398985	0.327504	0.158787	0.70724	-0.382998	0.349015	-0.288808	0.487844	0.374527	0.360667	0.803729	0.0162288	0.483286	0.225051	-0.23066	0.582608	-0.105686	0.803309	0.0391553	0.926659	0.682577	0.0621301	0.497929	0.209221	0.340366	0.409389	0.0725762	0.864397	0.024204	0.954635	-0.0230565	0.956784	0.228987	0.585422	0.124802	0.768415	-0.154298	0.715249	0.355153	0.387966	0.176657
Ctsk	Ctsk	black	0.247569	0.554427	0.652586	0.0794128	0.13113	0.756935	-0.0311278	0.941673	-0.0901739	0.831838	0.319579	0.440338	-0.3945	0.333474	-0.239643	0.567577	0.335753	0.416174	0.174399	0.679571	-0.238108	0.570135	-0.304203	0.463831	-0.0616353	0.884726	0.536419	0.170499	0.857297	0.00650973	0.173346	0.681428	0.476635	0.232438	-0.406795	0.317228	-0.0482905	0.909596	0.0350381	0.934357	0.342245	0.406639	-0.361506	0.378916	0.173986	0.680301	-0.384316
Fam210b	Fam210b	black	0.247286	0.554895	0.243393	0.561341	-0.200293	0.634374	-0.485328	0.222808	0.00520355	0.990244	0.553728	0.154465	0.286097	0.492121	-0.456638	0.25538	-0.687659	0.0594471	-0.444096	0.270324	0.171925	0.683937	-0.141317	0.738538	0.232634	0.579294	-0.43514	0.281253	-0.224206	0.59349	-0.408978	0.314384	0.304851	0.462831	-0.268518	0.520206	0.0805197	0.849677	-0.469308	0.240716	-0.0326699	0.938788	-0.0419868	0.921367	-0.356371	0.386223	-0.555733
Prdm9	Prdm9	black	-0.246847	0.55562	0.0590832	0.889476	0.226512	0.589594	0.575189	0.135782	0.254781	0.542556	-0.477285	0.23171	-0.249051	0.55198	0.360421	0.380455	0.745213	0.0338508	0.322285	0.436256	-0.336423	0.415186	0.174063	0.680165	-0.181048	0.667879	0.797775	0.0176659	0.408702	0.314742	0.397366	0.329653	-0.0558395	0.895518	-0.175832	0.677048	0.0231368	0.956634	0.331474	0.422512	-0.0713642	0.866646	-0.135152	0.749659	0.352012	0.392474	0.210145
AABR07036087.1	AABR07036087.1	black	0.244157	0.560073	0.0190545	0.964281	-0.0176075	0.966993	0.240275	0.566523	-0.300092	0.470197	-0.0951727	0.822626	-0.571387	0.138995	-0.109695	0.795965	0.44612	0.267884	0.327496	0.428439	0.181415	0.667236	-0.153932	0.715905	-0.574182	0.136629	0.034213	0.935901	0.204092	0.627821	0.353703	0.390044	-0.240341	0.566414	0.337481	0.413627	0.0854989	0.840469	0.616393	0.103637	0.107233	0.800474	0.358429	0.383287	0.247593	0.554387	0.345434
Fhod3	Fhod3	black	-0.244034	0.560278	0.151876	0.719582	0.541589	0.16562	0.297487	0.474247	0.100352	0.8131	-0.0722245	0.865049	-0.247923	0.553841	0.0341281	0.93606	0.665678	0.0715611	0.489198	0.218587	-0.450473	0.262673	-0.181811	0.666541	0.0832672	0.844594	0.622356	0.0993888	0.60265	0.113815	-0.0475986	0.910887	0.123212	0.771306	0.00956673	0.982063	-0.0133188	0.97503	0.221116	0.598723	0.221508	0.598058	-0.330712	0.423644	0.436744	0.27928	-0.19108
Rec8	Rec8	black	-0.235407	0.574648	-0.16185	0.701789	0.49489	0.212457	0.489441	0.218324	0.0588219	0.889963	-0.270332	0.51728	-0.307082	0.459395	0.080856	0.849054	0.772847	0.0245367	0.637486	0.0890667	-0.178657	0.672077	-0.089783	0.832559	-0.180416	0.668989	0.398363	0.328328	0.274078	0.511259	0.0799969	0.850645	-0.188162	0.655436	0.376031	0.358586	0.191614	0.649421	0.604297	0.112566	0.126821	0.764748	0.0462481	0.913408	0.400209	0.325884	0.184179
AABR07036019.1	AABR07036019.1	black	0.234022	0.576966	0.658871	0.0755837	0.0189426	0.964491	-0.190664	0.651074	-0.291352	0.483842	0.451797	0.261097	-0.470787	0.239034	-0.495437	0.211873	0.016675	0.96874	-0.16587	0.694651	-0.547336	0.160286	-0.323174	0.434918	-0.175939	0.676859	0.335877	0.415992	0.721643	0.0432894	-0.254727	0.542645	0.198659	0.637199	-0.387202	0.343297	-0.414698	0.306989	-0.194626	0.644187	0.142105	0.737118	-0.360831	0.379873	0.489202	0.218583	-0.665472
Cpped1	Cpped1	black	-0.231415	0.581339	0.106806	0.801257	0.124164	0.769574	0.499237	0.207837	0.230088	0.58357	-0.191576	0.649487	0.114154	0.787813	0.247211	0.555018	0.483717	0.224576	0.454455	0.257951	-0.477208	0.231797	0.468867	0.24122	-0.0628334	0.882497	0.736558	0.0371529	0.579899	0.13186	0.274896	0.509947	0.12727	0.763934	-0.28993	0.486078	0.199574	0.635617	0.513791	0.192754	0.27212	0.514403	-0.548414	0.159296	0.00780133	0.985373	0.192897
Tmem236	Tmem236	black	-0.228127	0.58687	-0.0277087	0.948073	0.381849	0.350586	0.442512	0.272241	0.120679	0.775914	-0.0220461	0.958677	0.0643189	0.879734	0.028896	0.94585	0.553507	0.154664	0.725248	0.0417542	-0.35039	0.394812	0.22649	0.589631	-0.0249815	0.953179	0.482158	0.226295	0.516567	0.189946	0.0376677	0.92944	0.0848439	0.841679	0.105148	0.804296	0.363197	0.376524	0.709485	0.0487177	0.436803	0.279208	-0.425464	0.293298	0.0422519	0.920872	0.127821
Spdya	Spdya	black	-0.22455	0.592907	-0.186045	0.659132	0.361385	0.379088	0.409624	0.313545	0.110946	0.793678	-0.365719	0.372968	-0.048098	0.909955	0.473564	0.235889	0.728542	0.0403801	0.741438	0.035268	0.00968772	0.981837	0.0942612	0.824304	0.0666193	0.875458	0.449597	0.263717	0.401069	0.324747	0.479557	0.229177	0.0829181	0.84524	0.248662	0.552622	0.245682	0.557547	0.556619	0.15187	0.384707	0.346685	-0.168962	0.689175	-0.0189133	0.964546	0.546675
Nme1	Nme1	black	-0.222232	0.596831	-0.0482675	0.909639	0.464838	0.24584	0.214118	0.61063	-0.0168968	0.968324	-0.364428	0.374786	-0.369483	0.367688	0.403729	0.321245	0.733566	0.0383385	0.462119	0.248983	-0.136103	0.74794	-0.292998	0.481261	0.113188	0.789578	0.465129	0.245505	0.437752	0.278043	0.293532	0.480424	0.0168756	0.968364	0.231333	0.581477	-0.204106	0.627797	0.0886276	0.834691	0.171582	0.684542	-0.0619476	0.884145	0.418543	0.302065	0.228869
Ifi27	Ifi27	black	-0.221579	0.597937	-5.20322e-05	0.999902	-0.329349	0.425673	0.263527	0.528287	0.0429093	0.919644	-0.254714	0.542666	0.266288	0.523812	0.359515	0.381742	-0.0684089	0.872133	-0.0750297	0.859846	-0.610421	0.107993	0.739903	0.0358545	-0.10863	0.797915	0.442509	0.272245	0.284111	0.495265	0.181833	0.666503	-0.138971	0.742765	-0.404572	0.320138	-0.255616	0.541188	0.139045	0.742632	0.0418319	0.921657	-0.566955	0.142793	0.00236762	0.995561	0.300545
Trim17	Trim17	black	0.221494	0.598082	0.0458394	0.914171	-0.0669782	0.874791	0.148286	0.726012	-0.4378	0.277984	0.133776	0.752146	-0.409463	0.313753	-0.266565	0.523363	0.229569	0.584443	0.368464	0.369114	-0.0929208	0.826774	0.00773492	0.985498	-0.541555	0.165652	-0.0407484	0.923681	0.353342	0.390562	0.104832	0.804875	-0.24232	0.563123	0.325456	0.431492	0.0205037	0.961566	0.69865	0.0538844	0.320641	0.438733	0.0406577	0.923851	0.212271	0.613786	0.248448
Camsap3	Camsap3	black	0.220161	0.600344	-0.0590568	0.889526	-0.352504	0.391766	-0.231603	0.581024	0.098342	0.816794	0.264151	0.527275	0.417826	0.30298	-0.206138	0.624301	-0.596982	0.118171	-0.290333	0.485444	0.458643	0.25303	0.173127	0.681816	0.0551825	0.896743	-0.518953	0.187549	-0.5046	0.202209	-0.0766586	0.856827	0.121043	0.775251	-0.0956563	0.821736	0.368078	0.369655	-0.0830857	0.84493	-0.0807135	0.849318	0.184377	0.662048	-0.614467	0.105031	-0.0305724
Ns5atp9	Ns5atp9	black	-0.216322	0.606872	0.0232746	0.956376	0.578263	0.133216	0.284155	0.495195	0.0487546	0.90873	0.169348	0.688491	-0.0917181	0.828991	-0.276818	0.506871	0.495723	0.211568	0.623709	0.0984392	-0.397309	0.329729	-0.124262	0.769397	0.0236922	0.955594	0.320626	0.438757	0.430047	0.287562	-0.349269	0.39643	0.0387617	0.927395	0.238251	0.569896	0.257719	0.537747	0.502214	0.204703	0.329054	0.426113	-0.293834	0.479951	0.300325	0.469835	-0.268989
Pianp	Pianp	black	-0.213441	0.611787	0.0353543	0.933766	0.0431291	0.919233	0.617889	0.102561	0.146656	0.728937	-0.204173	0.627682	-0.0627318	0.882686	-0.0138458	0.974042	0.427242	0.291066	0.292688	0.481747	-0.594045	0.120464	0.504441	0.202375	-0.413044	0.309119	0.61476	0.104817	0.346447	0.400519	0.0425236	0.920364	-0.241334	0.564762	-0.171965	0.683866	0.147156	0.728039	0.651045	0.0803683	-0.00986103	0.981512	-0.297367	0.474434	0.290375	0.485378	0.0883491
LOC100909441	LOC100909441	black	0.213207	0.612186	-0.120818	0.775661	-0.0415302	0.92222	-0.466631	0.243778	-0.12186	0.773765	-0.0556741	0.895827	-0.120985	0.775357	0.197063	0.639962	-0.18881	0.654304	-0.247483	0.554568	0.74707	0.0331667	-0.542838	0.164452	0.272571	0.513678	-0.533074	0.173697	-0.416795	0.304299	0.222426	0.596502	0.12289	0.771891	0.265115	0.525711	-0.146536	0.729154	-0.561586	0.14747	-0.117547	0.781621	0.538645	0.168389	-0.198319	0.637787	0.149171
LOC100912573	LOC100912573	black	-0.210898	0.616136	0.199336	0.636027	-0.144625	0.732586	0.28528	0.493414	0.101654	0.810707	-0.291083	0.484264	-0.0104206	0.980463	0.336087	0.415682	0.190857	0.650739	-0.0988995	0.815769	-0.661106	0.0742485	0.443511	0.271031	-0.0894516	0.833171	0.695791	0.0553004	0.469156	0.24089	0.218498	0.60317	-0.0318801	0.940265	-0.513731	0.192815	-0.362596	0.377372	-0.0395185	0.92598	-0.0562161	0.894817	-0.509367	0.197276	0.266422	0.523593	0.0722326
Trib1	Trib1	black	-0.209786	0.61804	0.0130838	0.975471	0.352382	0.391942	0.137026	0.746274	-0.157062	0.710317	-0.219308	0.601791	-0.30035	0.469796	0.309351	0.45591	0.552684	0.155408	0.418956	0.301539	-0.374839	0.360235	-0.151153	0.720875	0.0828981	0.845277	0.439291	0.276161	0.579519	0.132174	0.158517	0.707722	-0.00902562	0.983078	0.163852	0.698231	-0.340082	0.409806	0.110838	0.793874	0.296476	0.475823	-0.300766	0.469151	0.432646	0.284334	0.175267
AC129370.1	AC129370.1	black	0.207836	0.621384	0.103868	0.806644	0.188155	0.655448	0.0577525	0.891955	-0.330126	0.424516	0.183365	0.663819	-0.377776	0.356177	-0.174377	0.679611	0.40039	0.325645	0.568914	0.141108	0.0949764	0.822987	-0.250502	0.549588	-0.23511	0.575145	0.0280614	0.947413	0.490501	0.217176	0.190925	0.65062	0.0711946	0.86696	0.350225	0.395049	0.151921	0.719501	0.581576	0.130479	0.501709	0.205233	-0.00985115	0.98153	0.081911	0.847102	0.186565
Ccnd1	Ccnd1	black	-0.206539	0.623612	0.117874	0.781025	0.410533	0.312365	0.294512	0.47889	0.0247721	0.953571	-0.253686	0.544352	-0.377212	0.356955	0.217008	0.605703	0.696136	0.055128	0.381883	0.350539	-0.375743	0.358984	-0.17904	0.671404	-0.00873288	0.983627	0.625199	0.0973997	0.56195	0.14715	0.168334	0.690285	0.0228487	0.957174	0.0168543	0.968404	-0.189452	0.653186	0.144011	0.733689	0.124013	0.769848	-0.203067	0.629587	0.501344	0.205616	0.0123981
Cnga1	Cnga1	black	-0.205363	0.625634	-0.00911676	0.982907	0.265621	0.52489	0.357351	0.384823	-0.0921129	0.828263	-0.348674	0.397291	-0.439351	0.276087	0.212542	0.613324	0.629308	0.0945651	0.302983	0.465716	-0.42332	0.296001	-0.0477624	0.910582	-0.225452	0.591384	0.51167	0.194915	0.417004	0.304031	0.15457	0.714764	-0.248813	0.552372	0.132791	0.753929	-0.289322	0.487033	0.261787	0.531114	0.0123376	0.976869	-0.0821107	0.846733	0.605619	0.11157	0.164754
Surf1	Surf1	black	0.204737	0.626711	0.422789	0.296672	0.178932	0.671594	0.0934762	0.82575	-0.150309	0.722387	0.0220999	0.958576	-0.608509	0.109409	-0.0534504	0.899971	0.561017	0.147971	0.246438	0.556297	-0.0605026	0.886834	-0.395191	0.332551	-0.212565	0.613283	0.467173	0.243157	0.664724	0.0721174	0.349935	0.395467	0.213032	0.612485	-0.105788	0.803123	-0.111398	0.79285	0.142023	0.737266	0.19497	0.64359	-0.0195877	0.963283	0.34697	0.399759	-0.0811345
Slc5a6	Slc5a6	black	0.203523	0.6288	0.436118	0.280048	-0.399388	0.32697	0.10217	0.80976	-0.144207	0.733336	0.0190854	0.964224	-0.122184	0.773175	0.141669	0.737903	0.0663711	0.875919	-0.00995106	0.981343	-0.326039	0.430618	0.370403	0.366404	-0.270553	0.516924	0.506717	0.20001	0.694968	0.0557119	0.503929	0.202909	0.207746	0.621538	-0.545648	0.161842	-0.180592	0.668679	0.194083	0.64513	0.276527	0.507337	-0.479436	0.229312	-0.0694566	0.870187	0.198803
Rnf121	Rnf121	black	-0.202428	0.630689	0.0922048	0.828093	0.481402	0.22713	0.241767	0.564041	0.0637595	0.880775	-0.281892	0.498784	-0.360192	0.38078	0.309415	0.455811	0.746926	0.0332192	0.437639	0.278181	-0.215177	0.608824	-0.287581	0.489777	0.117529	0.781655	0.595509	0.119318	0.540521	0.166622	0.256291	0.540082	0.125425	0.767283	0.0641652	0.88002	-0.141665	0.737911	0.0723242	0.864864	0.166453	0.693617	-0.151532	0.720197	0.414278	0.307529	0.061866
Pigb	Pigb	black	0.199828	0.635177	0.279038	0.503327	0.00818193	0.98466	-0.401072	0.324743	0.256761	0.539314	0.171586	0.684534	0.140025	0.740864	0.0608559	0.886177	-0.206307	0.624011	-0.299478	0.47115	0.532429	0.174317	-0.407236	0.316653	0.489169	0.218619	-0.0884658	0.83499	-0.107095	0.800727	0.167935	0.690992	0.603202	0.113396	-0.352866	0.391246	0.123598	0.770604	-0.690825	0.0578115	-0.0650567	0.878362	0.114759	0.786708	-0.421999	0.297672	-0.309216
Trim16	Trim16	black	0.19939	0.635935	0.417158	0.303835	0.0425095	0.920391	-0.0162403	0.969555	-0.176704	0.675513	0.00888825	0.983335	-0.37424	0.361065	0.212913	0.612689	0.437888	0.277877	0.297467	0.474279	-0.0386414	0.927619	-0.20365	0.628583	-0.0133009	0.975064	0.484439	0.223782	0.813497	0.014034	0.567962	0.141925	0.398455	0.328207	-0.219307	0.601794	-0.159059	0.706757	0.0836408	0.843903	0.440452	0.274745	-0.295543	0.47728	0.0524729	0.901794	0.160751
Chst2	Chst2	black	-0.198225	0.63795	0.0905576	0.83113	0.216427	0.606694	0.37118	0.365319	0.0227364	0.957384	-0.0547742	0.897504	-0.00603668	0.988681	0.10577	0.803154	0.460465	0.250905	0.530335	0.176339	-0.524941	0.181605	0.290003	0.485963	-0.0682998	0.872336	0.577687	0.133694	0.647452	0.0826229	0.102433	0.809277	0.0644098	0.879565	-0.0773531	0.85554	0.0768677	0.85644	0.530134	0.176534	0.396032	0.331429	-0.546654	0.160914	0.148051	0.726434	0.124658
Pef1	Pef1	black	-0.196279	0.64132	0.0976135	0.818134	0.538242	0.16877	0.300381	0.469747	0.0703921	0.86845	-0.121563	0.774306	-0.288177	0.488838	0.103521	0.80728	0.730512	0.0395718	0.572903	0.137709	-0.27921	0.503053	-0.226005	0.590449	0.0629979	0.882191	0.561683	0.147385	0.574023	0.136763	0.093933	0.824909	0.130019	0.758948	0.1131	0.789739	0.0499056	0.906582	0.298968	0.471942	0.269963	0.517875	-0.224741	0.592585	0.364326	0.37493	-0.036743
Pld2	Pld2	black	-0.191791	0.649114	0.126577	0.765191	0.518102	0.188402	0.426319	0.292224	0.146461	0.729287	-0.137831	0.744821	-0.42677	0.291658	-0.128981	0.76083	0.724101	0.0422391	0.369362	0.367858	-0.361282	0.379234	-0.246094	0.556865	-0.170676	0.686143	0.574953	0.135981	0.370305	0.36654	-0.0995244	0.81462	-0.0754275	0.859109	0.0644568	0.879478	0.0680242	0.872848	0.299634	0.470908	-0.0654326	0.877664	-0.000345813	0.999352	0.595402	0.119402	-0.269447
Dagla	Dagla	black	-0.191422	0.649755	0.0285434	0.94651	0.246357	0.556431	0.252839	0.545743	-0.229048	0.585318	-0.00887986	0.983351	-0.334866	0.417485	-0.190421	0.651497	0.337542	0.413538	0.250542	0.549521	-0.693874	0.0562619	0.0197108	0.963052	-0.28466	0.494394	0.316356	0.445221	0.416594	0.304556	-0.318748	0.441594	-0.340558	0.409109	0.171531	0.684633	-0.300455	0.469632	0.340045	0.40986	0.0895833	0.832928	-0.254665	0.542747	0.666442	0.0711178	-0.144858
Il7	Il7	black	-0.187364	0.656828	0.0348997	0.934616	0.347252	0.39935	0.266229	0.523907	-0.104356	0.805748	-0.29657	0.475676	-0.479152	0.229627	0.195056	0.643441	0.643549	0.0851132	0.306594	0.460146	-0.374632	0.360522	-0.203601	0.628667	-0.126448	0.765425	0.489858	0.217873	0.452823	0.259881	0.125406	0.767316	-0.162453	0.700718	0.150983	0.72118	-0.322434	0.436031	0.144468	0.732867	0.0442698	0.917103	-0.072873	0.863846	0.623451	0.0986198	0.0781571
Otud3	Otud3	black	-0.184672	0.661532	-0.0916677	0.829084	0.0710108	0.867302	0.314176	0.448536	-0.177425	0.674244	-0.190246	0.651802	-0.0765513	0.857026	0.239469	0.567866	0.374229	0.361081	0.466013	0.244488	-0.462211	0.248876	0.334549	0.417954	-0.177746	0.67368	0.36954	0.367608	0.50159	0.205357	0.182135	0.665975	-0.174374	0.679617	0.131871	0.755593	-0.129699	0.759528	0.538459	0.168565	0.360335	0.380577	-0.406191	0.318017	0.208447	0.620336	0.405256
LOC654482	LOC654482	black	-0.183562	0.663475	0.180771	0.668367	0.565122	0.144381	0.298678	0.472393	0.123369	0.77102	0.124291	0.769344	-0.207671	0.621668	-0.25739	0.538285	0.567028	0.14273	0.491313	0.216299	-0.426475	0.292029	-0.202739	0.630152	0.00904192	0.983047	0.497623	0.209546	0.506607	0.200124	-0.266071	0.524163	0.116025	0.784398	0.0401822	0.924739	0.181871	0.666437	0.339189	0.411116	0.203642	0.628596	-0.272262	0.514176	0.393509	0.3348	-0.391412
Pmm1	Pmm1	black	0.182512	0.665314	0.102008	0.810058	0.24127	0.564868	0.206857	0.623066	-0.173208	0.681673	0.136437	0.747337	-0.41601	0.305305	-0.282765	0.497398	0.482847	0.225535	0.521675	0.184835	0.118145	0.780531	-0.256539	0.539677	-0.338606	0.411972	0.0923283	0.827866	0.341954	0.407065	0.123329	0.771091	0.00395531	0.992584	0.312785	0.450656	0.305356	0.462052	0.637468	0.0890785	0.293884	0.479873	0.152582	0.718318	0.15225	0.718912	0.0605467
Rn50_4_0227.1	Rn50_4_0227.1	black	-0.181153	0.667697	0.106079	0.802588	0.336253	0.415437	0.361243	0.379288	-0.0474318	0.911199	-0.143306	0.734957	-0.370005	0.366959	0.00140553	0.997365	0.601978	0.114326	0.380728	0.352119	-0.511796	0.194786	-0.0450936	0.915564	-0.202301	0.630907	0.553556	0.15462	0.532005	0.174726	-0.0041498	0.992219	-0.126495	0.76534	0.0551803	0.896747	-0.133566	0.752526	0.354871	0.388369	0.117767	0.78122	-0.221628	0.597854	0.551009	0.156926	-0.0474478
Ext2	Ext2	black	-0.181138	0.667723	-0.168724	0.689596	0.471795	0.23789	0.301503	0.468008	0.0122701	0.976996	-0.356024	0.38672	-0.289192	0.487239	0.385095	0.346157	0.782383	0.0217422	0.66024	0.0747641	0.079889	0.850844	-0.224044	0.593763	0.0530001	0.900811	0.34909	0.396688	0.339152	0.411171	0.38354	0.348275	0.0143078	0.973176	0.390008	0.339504	0.0866635	0.838318	0.380576	0.352329	0.271778	0.514954	0.0439827	0.917639	0.213688	0.611364	0.41012
Hspa1a	Hspa1a	black	0.176061	0.676644	0.209315	0.618847	0.0796125	0.851356	-0.420714	0.299302	0.0912838	0.829791	0.266995	0.522666	-0.0810465	0.848702	-0.296135	0.476355	-0.29626	0.476161	-0.459124	0.252468	0.333037	0.420193	-0.569384	0.140705	0.267101	0.522495	-0.297138	0.474791	-0.312339	0.451338	-0.290402	0.485336	0.239868	0.567202	-0.12417	0.769563	-0.0628259	0.882511	-0.706683	0.0500244	-0.30562	0.461646	0.328403	0.427084	0.00175169	0.996716	-0.596097
Zfp583	Zfp583	black	-0.173179	0.681723	0.0160103	0.969986	0.441851	0.273044	0.0689504	0.871127	-0.214555	0.609885	-0.164342	0.697362	-0.482359	0.226073	0.122236	0.77308	0.545942	0.161571	0.311347	0.452854	-0.333152	0.420021	-0.39956	0.326743	0.0216649	0.959391	0.306291	0.460611	0.440447	0.274751	-0.0346885	0.935011	-0.118572	0.779753	0.289657	0.486506	-0.415016	0.306581	-0.00436445	0.991817	0.135009	0.749917	-0.0771897	0.855843	0.642908	0.0855261	-0.025646
Dguok	Dguok	black	-0.172253	0.683357	0.0170195	0.968095	0.415046	0.306542	0.249696	0.550915	0.0186875	0.964969	-0.412212	0.310192	-0.500483	0.206523	0.348275	0.397868	0.753883	0.0307293	0.308996	0.456455	-0.108379	0.798375	-0.353503	0.39033	-0.0052784	0.990103	0.503874	0.202967	0.3596	0.381621	0.312577	0.450974	-0.0409649	0.923277	0.152322	0.718783	-0.239357	0.568052	0.0119227	0.977647	-0.0224469	0.957926	0.0947199	0.82346	0.527707	0.178895	0.14304
Spata31d1d	Spata31d1d	black	-0.171752	0.684242	-0.0120445	0.977419	-0.0188178	0.964725	-0.0591084	0.88943	0.467673	0.242584	-0.185048	0.660874	0.308894	0.456611	0.198834	0.636895	-0.212899	0.612712	-0.480631	0.227985	0.106879	0.801123	0.0213365	0.960006	0.361352	0.379134	0.07283	0.863926	-0.439655	0.275717	-0.0745382	0.860758	0.143009	0.735491	-0.386004	0.344922	-7.77934e-05	0.999854	-0.658349	0.0758973	-0.492482	0.21504	0.104234	0.805972	-0.136621	0.747006	-0.274218
Fam63a	Fam63a	black	-0.167735	0.691346	0.205181	0.625946	0.380662	0.35221	0.357182	0.385065	0.193106	0.646827	-0.20785	0.621359	-0.201537	0.632226	0.264557	0.526615	0.722056	0.0431121	0.485016	0.223149	-0.267106	0.522488	-0.050524	0.905429	0.0720701	0.865336	0.75077	0.031829	0.653877	0.0786171	0.337852	0.413081	0.263121	0.528946	-0.167781	0.691265	0.0818503	0.847215	0.247812	0.554025	0.244442	0.559601	-0.326029	0.430633	0.206344	0.623947	0.050865
Sned1	Sned1	black	0.1651	0.696017	-0.0156566	0.970649	0.0696284	0.869868	-0.172523	0.68288	0.253767	0.54422	-0.0988773	0.81581	-0.0698485	0.869459	0.0838125	0.843586	0.016506	0.969057	-0.215417	0.608414	0.762625	0.0277679	-0.465979	0.244527	0.204224	0.627594	-0.238904	0.568807	-0.472848	0.236698	0.23173	0.580811	0.227321	0.588228	0.0271285	0.949159	0.241989	0.563673	-0.419188	0.301242	-0.32008	0.439581	0.60979	0.108459	-0.244351	0.559752	-0.0605953
Mybl1	Mybl1	black	-0.162109	0.701329	0.24624	0.556623	0.173102	0.681859	0.462478	0.248567	0.128374	0.761931	-0.226228	0.590072	-0.323893	0.433837	0.0584242	0.890704	0.573139	0.137509	0.178435	0.672469	-0.563837	0.145499	0.125075	0.767918	-0.267326	0.522131	0.768849	0.0257711	0.531591	0.175125	0.13295	0.753641	-0.0617483	0.884516	-0.286802	0.491007	-0.106809	0.801251	0.26143	0.531696	-0.064363	0.879652	-0.255527	0.541333	0.495198	0.212128	-0.101937
Egr1	Egr1	black	0.161579	0.702272	0.478017	0.230893	0.00412694	0.992262	0.103015	0.808208	-0.158554	0.707656	0.356246	0.386402	-0.186591	0.658178	-0.32211	0.436519	0.18291	0.664616	0.266253	0.523867	-0.458591	0.253091	0.0845829	0.842162	-0.222708	0.596025	0.438463	0.277173	0.789521	0.0197863	0.00871127	0.983667	0.246019	0.556989	-0.308621	0.45703	0.0354466	0.933593	0.38611	0.344777	0.424949	0.293946	-0.518968	0.187534	0.111283	0.79306	-0.240456
Ltb4r	Ltb4r	black	-0.158885	0.707067	0.110305	0.79485	0.15313	0.717338	0.23463	0.575947	-0.0754064	0.859148	-0.337463	0.413655	-0.337583	0.413477	0.381603	0.350922	0.5403	0.16683	0.229863	0.583947	-0.393682	0.334568	0.000601913	0.998871	-0.0653059	0.877899	0.593237	0.1211	0.564267	0.145124	0.340966	0.40851	-0.0312102	0.941519	-0.0818721	0.847174	-0.370215	0.366665	0.0720574	0.865359	0.119786	0.777541	-0.261108	0.532219	0.425721	0.292976	0.219487
Efnb1	Efnb1	black	-0.158274	0.708155	0.0339424	0.936407	0.26948	0.518654	0.378876	0.354664	-0.0265518	0.950239	-0.368508	0.369052	-0.441252	0.273771	0.264561	0.526608	0.701853	0.0523247	0.351322	0.393467	-0.290239	0.485592	-0.0752846	0.859374	-0.202685	0.630245	0.564931	0.144546	0.447879	0.265771	0.301984	0.467262	-0.136815	0.746655	0.0828946	0.845283	-0.179124	0.671257	0.284488	0.494667	0.0415169	0.922245	-0.0473951	0.911267	0.498856	0.20824	0.213158
Mpdu1	Mpdu1	black	-0.157954	0.708725	0.231233	0.581644	0.315205	0.446969	0.409294	0.313974	0.219795	0.600965	-0.273186	0.51269	-0.266374	0.523672	0.2603	0.533535	0.726165	0.0413688	0.370503	0.366264	-0.295364	0.477559	-0.0221788	0.958428	-0.0260565	0.951166	0.80087	0.0169093	0.60123	0.114898	0.361583	0.378807	0.191124	0.650273	-0.240368	0.566369	0.035769	0.93299	0.213105	0.612361	0.102897	0.808425	-0.251336	0.548216	0.284837	0.494114	0.0297123
LOC102549406	LOC102549406	black	-0.155466	0.713165	0.108637	0.797902	0.362274	0.377828	0.0393135	0.926363	-0.17547	0.677684	-0.0331631	0.937865	-0.194437	0.644514	0.225762	0.59086	0.468223	0.241955	0.49204	0.215516	-0.378063	0.355782	-0.153932	0.715904	0.189818	0.652548	0.418298	0.302378	0.719155	0.0443689	0.116328	0.783845	0.172091	0.683644	0.100919	0.812058	-0.257883	0.537479	0.124683	0.76863	0.489229	0.218554	-0.473164	0.236341	0.278153	0.504739	0.092606
Rpgr	Rpgr	black	-0.154801	0.714352	-0.202053	0.631336	-0.0653233	0.877867	0.540764	0.166393	-0.042903	0.919656	-0.415575	0.305863	-0.14347	0.734662	0.279988	0.501813	0.452641	0.260097	0.364319	0.37494	-0.268939	0.519526	0.461903	0.249234	-0.445371	0.268785	0.368038	0.369711	0.197824	0.638643	0.356324	0.38629	-0.375546	0.359256	0.136474	0.747272	0.0417681	0.921776	0.697092	0.0546533	0.0554638	0.896218	-0.0597017	0.888325	0.197433	0.639321	0.573078
Lars2	Lars2	black	0.153321	0.716997	0.227385	0.58812	0.155001	0.713995	0.21931	0.601788	-0.0931561	0.82634	-0.0695361	0.870039	-0.408374	0.315169	0.0999597	0.81382	0.605874	0.111379	0.478586	0.230258	0.0794813	0.851599	-0.170355	0.68671	-0.203306	0.629175	0.41315	0.308982	0.590802	0.123026	0.508468	0.198202	0.19947	0.635796	0.0266253	0.950101	0.135054	0.749837	0.440398	0.27481	0.340933	0.408559	-0.0403767	0.924376	0.0861072	0.839345	0.241959
Tdrd5	Tdrd5	black	-0.150087	0.722785	0.252017	0.547094	0.356092	0.386622	0.378716	0.354884	0.0843786	0.84254	-0.02636	0.950598	-0.308222	0.457643	-0.126497	0.765336	0.580237	0.131581	0.34282	0.4058	-0.536746	0.170188	-0.0423473	0.920694	-0.166981	0.692682	0.656228	0.0771803	0.584607	0.128003	-0.0629697	0.882244	0.025348	0.952493	-0.135465	0.749093	0.00673968	0.987363	0.325331	0.43168	0.0985091	0.816487	-0.292773	0.481614	0.478051	0.230854	-0.256644
Ptprb	Ptprb	black	-0.14942	0.723979	0.114678	0.786857	0.384772	0.346597	0.311839	0.452101	0.0451831	0.915397	0.213505	0.611678	0.0121568	0.977208	-0.254117	0.543645	0.398727	0.327847	0.599798	0.115995	-0.455383	0.256857	0.10533	0.803963	-0.0457516	0.914335	0.398087	0.328696	0.550195	0.157668	-0.220229	0.600228	0.111064	0.793461	0.0484318	0.909332	0.30344	0.465009	0.602923	0.113607	0.420614	0.299429	-0.460212	0.2512	0.134248	0.751293	-0.182455
LOC100911225	LOC100911225	black	0.148779	0.725128	0.267786	0.521388	0.0112788	0.978854	-0.422187	0.297433	0.199889	0.635072	0.259469	0.53489	0.111759	0.79219	-0.154238	0.715357	-0.346912	0.399843	-0.455296	0.256959	0.306493	0.4603	-0.405033	0.319533	0.405374	0.319087	-0.170338	0.686741	-0.209667	0.618243	-0.165179	0.695877	0.417223	0.30375	-0.32848	0.426969	-0.00888355	0.983344	-0.756408	0.0298552	-0.212373	0.613612	0.119045	0.778891	-0.203799	0.628326	-0.542773
Snx9	Snx9	black	-0.146786	0.728703	0.16304	0.699674	0.39881	0.327736	0.340543	0.40913	0.026361	0.950596	-0.146245	0.729676	-0.377452	0.356623	0.0581465	0.891221	0.687368	0.0595992	0.434208	0.282403	-0.370658	0.366047	-0.148318	0.725955	-0.106832	0.801209	0.608251	0.109601	0.580062	0.131725	0.115918	0.784593	0.0313296	0.941295	0.0123096	0.976922	-0.0455291	0.914751	0.303875	0.464338	0.159958	0.705155	-0.197182	0.639756	0.459549	0.251972	-0.0502316
Lzts1	Lzts1	black	-0.144455	0.732892	0.112734	0.790408	0.172732	0.682512	0.481231	0.22732	0.0329668	0.938232	-0.311186	0.4531	-0.401194	0.324582	0.123125	0.771464	0.637559	0.0890188	0.270627	0.516806	-0.433824	0.282876	0.0913704	0.829632	-0.344386	0.403516	0.648863	0.081733	0.452417	0.260362	0.221483	0.598101	-0.180002	0.669715	-0.0749744	0.859949	-0.105871	0.802971	0.384325	0.347205	-0.0390819	0.926796	-0.107309	0.800336	0.508522	0.198145	0.100813
Slc27a3	Slc27a3	black	0.141231	0.738693	0.457613	0.254236	0.161295	0.702776	0.239447	0.567903	-0.0400305	0.925023	0.248858	0.552299	-0.421342	0.298505	-0.45352	0.259056	0.379103	0.354351	0.19362	0.645935	-0.373743	0.361755	-0.1392	0.742352	-0.362907	0.376932	0.47337	0.236109	0.57972	0.132008	-0.0856263	0.840234	0.0978489	0.817701	-0.223343	0.594949	0.100212	0.813356	0.36035	0.380556	0.104061	0.80629	-0.16354	0.698786	0.374641	0.36051	-0.419185
Schip1	Schip1	black	-0.138722	0.743214	0.0822511	0.846473	0.3662	0.372291	0.171517	0.684657	-0.149707	0.723466	-0.236935	0.572093	-0.5393	0.167771	0.14515	0.731643	0.611813	0.106968	0.259566	0.534732	-0.328977	0.426228	-0.33272	0.420662	-0.0928932	0.826825	0.432929	0.283984	0.458359	0.253362	0.091423	0.829535	-0.123386	0.770988	0.163877	0.698187	-0.376888	0.357403	0.040082	0.924927	0.043543	0.91846	-0.0324896	0.939125	0.65256	0.0794285	-0.000694913
Hp	Hp	black	0.13547	0.749084	0.368313	0.369325	0.21544	0.608375	0.194444	0.644502	-0.124007	0.769859	-0.000531146	0.999004	-0.631028	0.0933928	-0.15376	0.716211	0.57663	0.134575	0.220941	0.59902	-0.187286	0.656963	-0.346361	0.400643	-0.313917	0.44893	0.477361	0.231625	0.575176	0.135794	0.19094	0.650593	0.0569874	0.89338	-0.0628068	0.882547	-0.106387	0.802024	0.214685	0.609662	0.0731864	0.863265	0.0265011	0.950334	0.490097	0.217613	-0.163923
Yap1	Yap1	black	0.133043	0.753472	0.151507	0.720242	0.189031	0.65392	-0.0574022	0.892607	-0.45241	0.26037	0.257347	0.538356	-0.362048	0.378149	-0.19294	0.647116	0.279263	0.502969	0.48216	0.226293	-0.210196	0.617338	-0.231675	0.580903	-0.153286	0.717059	0.0544001	0.898201	0.634399	0.0911199	-0.00258896	0.995146	0.0355343	0.933429	0.300166	0.470081	-0.136043	0.748049	0.413628	0.308366	0.558412	0.150274	-0.247549	0.554459	0.244646	0.559263	0.0579134
Fgfr1	Fgfr1	black	0.12899	0.760813	0.27628	0.507733	0.180942	0.668066	0.140728	0.739598	-0.290943	0.484485	0.0565803	0.894138	-0.642963	0.0854905	-0.233371	0.578058	0.470349	0.239531	0.229635	0.584332	-0.276765	0.506956	-0.315689	0.446234	-0.384319	0.347214	0.313083	0.450202	0.537723	0.169261	0.0454096	0.914974	-0.102565	0.809034	0.100828	0.812224	-0.213149	0.612285	0.287234	0.490326	0.123302	0.771141	0.0148649	0.972132	0.569149	0.140906	-0.126236
Alg8	Alg8	black	0.126986	0.764449	0.014741	0.972365	0.0717547	0.865921	0.349543	0.396034	-0.0926568	0.82726	-0.183616	0.66338	-0.364989	0.373995	0.104651	0.805208	0.57942	0.132256	0.498285	0.208844	0.173306	0.681499	-0.0118404	0.977801	-0.376213	0.358335	0.26074	0.532819	0.328276	0.427274	0.512302	0.194269	-0.0375339	0.92969	0.20258	0.630427	0.253241	0.545084	0.661512	0.0740074	0.230832	0.582319	0.151753	0.719802	0.0513026	0.903976	0.44061
AABR07048637.1	AABR07048637.1	black	-0.126288	0.765715	0.0247909	0.953536	0.278863	0.503606	0.214647	0.609728	-0.13842	0.743759	-0.298079	0.473325	-0.402636	0.322681	0.329156	0.425961	0.632151	0.092632	0.406441	0.31769	-0.225373	0.591516	-0.154643	0.714634	-0.0605832	0.886684	0.455308	0.256945	0.52645	0.180124	0.331213	0.4229	-0.0395971	0.925833	0.157695	0.709188	-0.258934	0.535764	0.20198	0.631461	0.218523	0.603127	-0.130932	0.757294	0.408709	0.314733	0.279479
Ophn1	Ophn1	black	-0.125663	0.766851	0.0536063	0.899681	0.413547	0.308471	0.0705605	0.868138	-0.194448	0.644497	0.0421038	0.921149	-0.181807	0.66655	0.113795	0.788469	0.489389	0.21838	0.622912	0.0989978	-0.294305	0.479214	-0.17001	0.68732	0.139893	0.741103	0.317953	0.442799	0.675968	0.0657249	0.0629144	0.882346	0.151942	0.719462	0.237058	0.571888	-0.09326	0.826149	0.310952	0.453457	0.561299	0.147723	-0.41204	0.310415	0.219217	0.601946	0.109629
Rnaseh1	Rnaseh1	black	-0.124518	0.768931	0.278779	0.503741	0.166776	0.693045	0.417806	0.303006	0.0892074	0.833621	0.0218177	0.959105	-0.165743	0.694877	-0.157514	0.709509	0.423101	0.296278	0.277964	0.505041	-0.634179	0.0912671	0.219174	0.60202	-0.253851	0.544081	0.666432	0.0711237	0.595043	0.119682	-0.0545138	0.897989	0.008111	0.984793	-0.278289	0.504522	0.052799	0.901186	0.427611	0.290604	0.121625	0.774192	-0.425766	0.292919	0.348126	0.398084	-0.211475
Defa5	Defa5	black	-0.124275	0.769372	0.0973674	0.818587	0.213499	0.611688	0.455308	0.256944	0.0308561	0.942182	0.0213494	0.959982	-0.110724	0.794083	-0.152836	0.717865	0.461089	0.250178	0.496024	0.211247	-0.474669	0.234644	0.246536	0.556133	-0.28255	0.49774	0.490394	0.217292	0.501971	0.204958	-0.031175	0.941585	-0.0618087	0.884404	-0.0115055	0.978429	0.225731	0.590913	0.686439	0.0600847	0.256142	0.540327	-0.338848	0.411617	0.227284	0.588291	-0.00565643
Rhbdf1	Rhbdf1	black	-0.123684	0.770447	-0.274007	0.511374	0.12195	0.7736	-0.306609	0.460122	0.144064	0.733594	0.224994	0.592158	0.51755	0.188956	-0.112167	0.791443	-0.468068	0.242132	-0.0986937	0.816147	0.237585	0.571008	-0.0590259	0.889583	0.474099	0.235287	-0.528769	0.17786	-0.516167	0.190348	-0.467948	0.24227	0.0953665	0.822269	0.193238	0.646597	0.201485	0.632315	-0.309232	0.456092	-0.0101129	0.98104	0.0306896	0.942493	-0.366477	0.371901	-0.210063
RGD1304624	RGD1304624	black	-0.122054	0.773412	-0.027944	0.947632	0.150608	0.721851	0.295503	0.477343	0.00786688	0.98525	-0.145787	0.730498	0.0929096	0.826794	0.36673	0.371545	0.474203	0.235169	0.669982	0.0690842	-0.144277	0.73321	0.289125	0.487344	0.0524516	0.901833	0.436463	0.279625	0.590754	0.123064	0.444973	0.269265	0.199035	0.636549	0.041877	0.921572	0.207171	0.622526	0.577778	0.133619	0.567907	0.141972	-0.459562	0.251957	-0.183962	0.662774	0.493098
Zfp503	Zfp503	black	-0.121371	0.774654	-0.16433	0.697384	0.0926049	0.827356	0.464125	0.246662	-0.0409321	0.923338	-0.39165	0.337294	-0.203627	0.628621	0.347113	0.399552	0.598071	0.117327	0.520131	0.186372	-0.0993085	0.815017	0.239328	0.568101	-0.289622	0.486561	0.383242	0.348681	0.312208	0.451538	0.466917	0.24345	-0.191154	0.650222	0.211946	0.614341	0.0951074	0.822746	0.648649	0.081868	0.20065	0.633757	-0.0415081	0.922262	0.140094	0.740741	0.588606
LOC102555023	LOC102555023	black	-0.118512	0.779862	0.237439	0.571252	0.394081	0.334035	0.39534	0.332352	0.155383	0.713313	-0.0317574	0.940495	-0.230477	0.582915	-0.0387172	0.927478	0.659103	0.0754446	0.497865	0.20929	-0.344426	0.403458	-0.046458	0.913016	-0.08196	0.847012	0.665315	0.0717721	0.615921	0.103978	0.10555	0.803558	0.178037	0.673168	-0.117066	0.782498	0.200585	0.633869	0.420115	0.300063	0.227587	0.587781	-0.29143	0.483719	0.268066	0.520935	-0.132299
Maf	Maf	black	0.118271	0.780301	0.495642	0.211654	0.374099	0.361261	0.115125	0.78604	0.0733293	0.863	0.265986	0.5243	-0.376853	0.357451	-0.333493	0.419516	0.485394	0.222735	0.294033	0.479639	-0.178155	0.67296	-0.394171	0.333914	-0.0420178	0.921309	0.504451	0.202364	0.636842	0.0894925	-0.0147724	0.972306	0.377188	0.356988	-0.218798	0.602658	0.167409	0.691924	0.141898	0.737491	0.205945	0.624633	-0.176221	0.676362	0.257361	0.538333	-0.488645
AABR07073038.2	AABR07073038.2	black	-0.115476	0.7854	0.116274	0.783944	0.439463	0.275951	0.302404	0.466612	0.0065904	0.987643	-0.0295516	0.944623	-0.254254	0.543421	0.0184658	0.965385	0.657573	0.0763656	0.614843	0.104758	-0.257145	0.538686	-0.131318	0.756594	-0.0329688	0.938228	0.496202	0.211057	0.605333	0.111785	0.113511	0.788989	0.13002	0.758946	0.117406	0.781877	0.137117	0.74611	0.45906	0.252543	0.363409	0.376224	-0.257113	0.538737	0.259515	0.534815	0.0179397
AABR07059372.1	AABR07059372.1	black	-0.111148	0.793308	-0.380441	0.352513	0.00305716	0.994268	-0.18213	0.665983	0.246795	0.555706	-0.0110456	0.979291	0.64528	0.0840035	0.261425	0.531704	-0.333981	0.418794	0.0674242	0.873962	0.509429	0.197212	0.14784	0.726813	0.501212	0.205755	-0.440571	0.2746	-0.510485	0.196127	0.0151541	0.97159	0.200434	0.63413	0.168663	0.689704	0.388517	0.341518	-0.132679	0.75413	0.104631	0.805243	0.0469778	0.912046	-0.695343	0.0555241	0.257533
LOC100910646	LOC100910646	black	-0.110754	0.794028	0.0859842	0.839573	0.33442	0.418145	0.358958	0.382534	0.00423478	0.99206	0.0882783	0.835336	-0.096363	0.820435	-0.135083	0.749783	0.501092	0.205881	0.626026	0.0968251	-0.357368	0.3848	0.0972737	0.818759	-0.1344	0.751018	0.422728	0.296749	0.556368	0.152095	-0.0234866	0.955979	0.0629957	0.882195	0.0945633	0.823748	0.272473	0.513837	0.659954	0.0749353	0.404751	0.319903	-0.354328	0.389147	0.151586	0.7201	-0.000899169
Slc9a5	Slc9a5	black	0.105989	0.802754	-0.178818	0.671794	-0.214384	0.610176	-0.343919	0.404196	0.0592202	0.889222	-0.163608	0.698666	0.260899	0.532559	0.461942	0.249189	-0.282832	0.497292	-0.204226	0.627591	0.670595	0.0687359	-0.0857786	0.839952	0.381937	0.350465	-0.373361	0.362285	-0.378527	0.355144	0.418734	0.301822	0.233749	0.577424	0.0257497	0.951741	-0.00202942	0.996195	-0.458124	0.253638	-0.01355	0.974597	0.238948	0.568734	-0.542985	0.164315	0.392139
Nova1	Nova1	black	0.105763	0.803168	0.271865	0.514813	0.117459	0.781781	0.208478	0.620282	-0.14399	0.733728	-0.00558314	0.989532	-0.356556	0.385959	0.0527986	0.901186	0.520318	0.186185	0.441179	0.273861	-0.163845	0.698244	-0.0564559	0.89437	-0.207263	0.622367	0.470878	0.23893	0.701937	0.0522843	0.382345	0.349907	0.168281	0.69038	-0.0544511	0.898106	0.0181592	0.965959	0.430458	0.287051	0.386363	0.344435	-0.238502	0.569477	0.155682	0.712779	0.162957
Mmp8	Mmp8	black	-0.104198	0.806039	0.146372	0.729448	0.31033	0.45441	0.383062	0.348927	0.0924637	0.827616	-0.328491	0.426953	-0.431919	0.285236	0.25157	0.54783	0.764973	0.0270038	0.369955	0.367028	-0.172812	0.68237	-0.148342	0.725913	-0.137861	0.744767	0.655293	0.0777502	0.499551	0.207505	0.392965	0.335529	0.0471882	0.911653	-0.04082	0.923548	-0.0355744	0.933354	0.246865	0.555589	0.0522644	0.902183	-0.0369717	0.930741	0.389958	0.339572	0.132017
Rab13	Rab13	black	0.103576	0.80718	0.388036	0.342167	0.234284	0.576528	-0.0685962	0.871785	-0.226354	0.589861	0.54871	0.159025	-0.147421	0.727565	-0.524233	0.182302	0.0875639	0.836655	0.325758	0.431039	-0.459544	0.251978	-0.157933	0.708764	-0.0422445	0.920886	0.189441	0.653206	0.681892	0.0624972	-0.36879	0.368658	0.23456	0.576065	-0.0595724	0.888566	0.0270725	0.949264	0.281036	0.500145	0.486233	0.221817	-0.494381	0.213002	0.188361	0.655088	-0.47664
LOC103692087	LOC103692087	black	-0.101977	0.810115	0.268282	0.520588	0.467742	0.242505	0.41417	0.307668	0.237382	0.571346	-0.00162612	0.996951	-0.358365	0.383379	-0.255427	0.541498	0.655547	0.0775947	0.328039	0.427628	-0.307408	0.458892	-0.223858	0.594079	-0.167589	0.691605	0.611403	0.10727	0.405543	0.318866	-0.097527	0.818293	0.0834414	0.844272	-0.111007	0.793565	0.232909	0.578831	0.305639	0.461616	-0.0510047	0.904532	-0.0418147	0.921689	0.446062	0.267953	-0.408695
Asb2	Asb2	black	-0.100415	0.812984	0.346207	0.400867	0.54282	0.16447	0.180196	0.669375	0.174593	0.67923	0.178783	0.671856	-0.191767	0.649154	-0.186185	0.658887	0.551869	0.156146	0.438665	0.276926	-0.320514	0.438925	-0.299866	0.470546	0.158478	0.707792	0.57963	0.132083	0.638703	0.088265	-0.115369	0.785596	0.371916	0.364294	-0.148319	0.725954	0.176956	0.675068	0.145372	0.731244	0.272571	0.513678	-0.347788	0.398573	0.257051	0.538839	-0.449115
Mllt11	Mllt11	black	0.0997174	0.814266	0.095525	0.821977	0.117237	0.782186	0.187015	0.657437	-0.296103	0.476405	-0.0897274	0.832662	-0.485796	0.222295	0.0518685	0.902921	0.515511	0.191011	0.428316	0.289722	-0.0968568	0.819526	-0.138759	0.743147	-0.320097	0.439555	0.262413	0.530096	0.521005	0.185501	0.326889	0.429346	-0.0782706	0.853841	0.222563	0.596271	-0.101561	0.810879	0.468602	0.241522	0.305019	0.462571	-0.0196308	0.963202	0.306272	0.46064	0.289408
Lpar5	Lpar5	black	-0.0973237	0.818667	0.202038	0.631361	0.336084	0.415686	0.313097	0.45018	-0.0528049	0.901175	0.053544	0.899797	-0.325621	0.431245	-0.191255	0.650047	0.522343	0.184172	0.41202	0.310441	-0.493655	0.21378	-0.0662001	0.876237	-0.207658	0.62169	0.501715	0.205226	0.584644	0.127973	-0.10118	0.811578	-0.0222823	0.958235	0.0128631	0.975884	0.00241067	0.99548	0.423985	0.295161	0.209371	0.618751	-0.276033	0.508127	0.453112	0.259539	-0.189903
Pygm	Pygm	black	-0.0962712	0.820604	-0.0364521	0.931713	0.411406	0.311234	0.0572259	0.892935	-0.11676	0.783057	-0.242603	0.562653	-0.305709	0.461508	0.42581	0.292864	0.64464	0.0844128	0.558767	0.149959	0.0802485	0.850179	-0.348111	0.398105	0.203799	0.628325	0.301286	0.468343	0.494805	0.212549	0.416619	0.304524	0.175934	0.676868	0.299713	0.470785	-0.125762	0.766671	0.118492	0.779898	0.397917	0.328921	-0.088516	0.834897	0.174244	0.679846	0.35409
Gar1	Gar1	black	-0.093079	0.826482	0.205015	0.626233	0.170578	0.686315	0.264865	0.526116	-0.00801077	0.98498	-0.298587	0.472535	-0.373853	0.361602	0.330914	0.423344	0.607552	0.110122	0.256577	0.539615	-0.306957	0.459586	-0.0517814	0.903083	-0.0847878	0.841783	0.661449	0.074045	0.612162	0.106713	0.41425	0.307565	0.0769131	0.856356	-0.159977	0.705122	-0.245054	0.558587	0.106687	0.801474	0.123897	0.770059	-0.224896	0.592323	0.368072	0.369663	0.163332
AC120310.1	AC120310.1	black	0.091092	0.830145	0.253894	0.544011	0.337924	0.412976	0.212413	0.613543	-0.0220056	0.958753	0.13226	0.754889	-0.298039	0.473387	-0.130785	0.75756	0.576765	0.134463	0.578166	0.133296	-0.0353467	0.93378	-0.220467	0.599825	-0.0990438	0.815504	0.3956	0.332006	0.614184	0.105236	0.202986	0.629727	0.272912	0.51313	0.0515398	0.903534	0.28672	0.491137	0.489304	0.218472	0.413406	0.308652	-0.158286	0.708134	0.0880807	0.835701	-0.0337613
AABR07072539.4	AABR07072539.4	black	0.091092	0.830145	0.253894	0.544011	0.337924	0.412976	0.212413	0.613543	-0.0220056	0.958753	0.13226	0.754889	-0.298039	0.473387	-0.130785	0.75756	0.576765	0.134463	0.578166	0.133296	-0.0353467	0.93378	-0.220467	0.599825	-0.0990438	0.815504	0.3956	0.332006	0.614184	0.105236	0.202986	0.629727	0.272912	0.51313	0.0515398	0.903534	0.28672	0.491137	0.489304	0.218472	0.413406	0.308652	-0.158286	0.708134	0.0880807	0.835701	-0.0337613
Rhbdd2	Rhbdd2	black	0.09048	0.831274	0.51485	0.19168	0.0611493	0.885631	0.0688773	0.871263	-0.150679	0.721724	0.282906	0.497175	-0.274778	0.510137	-0.267064	0.522556	0.214548	0.609897	0.140404	0.740182	-0.587817	0.125411	-0.0131312	0.975382	-0.162568	0.700513	0.529874	0.176787	0.809852	0.0148296	-0.0541915	0.89859	0.212446	0.613486	-0.366676	0.371622	-0.179255	0.671028	0.15695	0.710516	0.302301	0.466771	-0.528947	0.177686	0.31105	0.453308	-0.355756
Bhlhb9	Bhlhb9	black	-0.0826264	0.845779	0.150845	0.721428	0.36977	0.367287	0.403745	0.321223	0.0314254	0.941116	-0.0535021	0.899875	-0.367604	0.370319	-0.122004	0.773502	0.655497	0.0776252	0.477063	0.231958	-0.31028	0.454487	-0.102977	0.808278	-0.244672	0.559219	0.520311	0.186192	0.498043	0.2091	0.0466265	0.912702	-0.0189729	0.964434	0.0647691	0.878897	0.142669	0.736104	0.504242	0.202583	0.15203	0.719305	-0.110126	0.795178	0.401162	0.324624	-0.0825532
Avpi1	Avpi1	black	-0.0796835	0.851225	0.355393	0.387622	0.427454	0.290801	0.275353	0.509216	0.130732	0.757657	0.0169521	0.968221	-0.363932	0.375485	-0.114104	0.787904	0.625076	0.0974851	0.325405	0.431569	-0.369548	0.367597	-0.252301	0.546628	-0.0407417	0.923694	0.668542	0.0699074	0.623842	0.098346	0.0155598	0.97083	0.211755	0.614669	-0.188632	0.654615	0.034033	0.936237	0.156451	0.711406	0.112654	0.790554	-0.23221	0.580005	0.422338	0.297242	-0.347425
2023-09-10	2023-09-10	black	-0.0764952	0.85713	0.374391	0.360856	0.318922	0.441332	0.294395	0.479073	0.0687281	0.87154	0.06721	0.87436	-0.385026	0.346252	-0.260292	0.533548	0.493104	0.214371	0.179801	0.670068	-0.552872	0.155237	-0.146477	0.729258	-0.192916	0.647156	0.635897	0.0901204	0.574754	0.136148	-0.150596	0.721872	0.0532801	0.900289	-0.235808	0.573977	-0.0632022	0.881811	0.172883	0.682245	0.00365678	0.993144	-0.248754	0.55247	0.547321	0.1603	-0.450865
Ptprk	Ptprk	black	-0.0749465	0.860001	-0.161553	0.702317	0.363908	0.375519	0.122861	0.771944	-0.256925	0.539045	-0.0710464	0.867236	-0.226123	0.59025	0.162528	0.700585	0.521099	0.185408	0.706637	0.0500458	-0.00986603	0.981502	-0.170722	0.686062	0.00108562	0.997964	0.0868011	0.838064	0.427521	0.290717	0.185867	0.659443	-0.0205623	0.961457	0.516137	0.190379	0.0340104	0.93628	0.513189	0.193367	0.522843	0.183676	-0.113997	0.7881	0.139789	0.74129	0.390976
Slc25a14	Slc25a14	black	-0.073289	0.863074	0.130802	0.757528	0.350827	0.39418	0.0979124	0.817584	-0.10503	0.804511	-0.116191	0.784094	-0.270592	0.516862	0.300571	0.469452	0.600507	0.115451	0.538214	0.168796	-0.14114	0.738856	-0.218287	0.603527	0.143299	0.73497	0.458384	0.253334	0.691861	0.0572819	0.351571	0.393109	0.247163	0.555098	0.0903008	0.831604	-0.115879	0.784664	0.182333	0.665626	0.460081	0.251352	-0.307851	0.458212	0.181394	0.667273	0.206976
Pcp4	Pcp4	black	-0.0726168	0.864321	0.152067	0.71924	0.0258117	0.951624	0.266166	0.524008	-0.190406	0.651523	-0.265363	0.525308	-0.616155	0.103809	-0.0313125	0.941327	0.380103	0.352977	-0.135493	0.749043	-0.550809	0.157109	-0.0756711	0.858657	-0.46729	0.243023	0.434112	0.282521	0.289866	0.486177	-0.0143909	0.973021	-0.419277	0.301129	-0.0532297	0.900383	-0.533868	0.172935	0.0340401	0.936224	-0.301614	0.467835	0.0611011	0.88572	0.827887	0.0111576	-0.0992675
Farp1	Farp1	black	0.0722772	0.864951	0.451792	0.261104	0.201144	0.632904	0.321698	0.43714	0.0800216	0.850599	0.0658194	0.876945	-0.448324	0.265239	-0.261359	0.53181	0.524795	0.18175	0.178149	0.672971	-0.350213	0.395067	-0.143525	0.734564	-0.309327	0.455946	0.640854	0.0868577	0.58307	0.129255	0.0724083	0.864708	0.128172	0.762297	-0.302982	0.465718	0.07072	0.867841	0.268866	0.519644	0.00850698	0.98405	-0.131447	0.75636	0.409172	0.314132	-0.350322
AABR07005508.1	AABR07005508.1	black	0.0710203	0.867284	-0.0323986	0.939295	0.191635	0.649385	0.134128	0.75151	-0.288924	0.48766	-0.203877	0.628192	-0.496816	0.210404	0.207346	0.622226	0.573186	0.13747	0.467989	0.242223	0.104042	0.806324	-0.266337	0.523731	-0.206515	0.623653	0.15987	0.705313	0.394785	0.333094	0.419425	0.30094	-0.0793827	0.851781	0.378967	0.354538	-0.113803	0.788454	0.377332	0.356789	0.289104	0.487377	0.1282	0.762246	0.270512	0.51699	0.424181
Sla2	Sla2	black	-0.0704729	0.8683	0.347933	0.398364	0.0477986	0.910514	0.327446	0.428514	0.116732	0.783108	-0.0211527	0.960351	-0.0426082	0.920206	0.0965038	0.820176	0.387211	0.343284	0.287704	0.489583	-0.504547	0.202265	0.296442	0.475876	-0.0909878	0.830337	0.74066	0.0355644	0.73473	0.0378746	0.252134	0.546902	0.243738	0.560769	-0.445085	0.26913	0.043773	0.91803	0.319669	0.440202	0.280523	0.500963	-0.575349	0.135648	0.0812182	0.848384	-0.0183428
LOC102553099	LOC102553099	black	-0.0704664	0.868312	-0.39085	0.338371	-0.241951	0.563735	-0.100401	0.813009	0.182916	0.664606	-0.288101	0.488957	0.374012	0.361382	0.363907	0.37552	-0.338955	0.411459	-0.291648	0.483377	0.473479	0.235985	0.189315	0.653425	0.192079	0.648612	-0.399718	0.326533	-0.698135	0.0541378	0.161284	0.702795	-0.114778	0.786674	0.088657	0.834637	0.0795591	0.851455	-0.283216	0.496683	-0.299923	0.470458	0.337645	0.413386	-0.40495	0.319642	0.362552
Ipo13	Ipo13	black	-0.0703328	0.86856	-0.0344965	0.93537	0.1695	0.688222	0.264099	0.527358	-0.173858	0.680525	-0.362735	0.377176	-0.446568	0.267345	0.341007	0.40845	0.620137	0.100958	0.37856	0.355098	-0.123459	0.770857	-0.0936247	0.825477	-0.205625	0.625183	0.381154	0.351537	0.419123	0.301326	0.426761	0.29167	-0.146411	0.729378	0.21266	0.613121	-0.222802	0.595866	0.307175	0.459251	0.155266	0.713521	0.0101453	0.980979	0.381688	0.350805	0.417867
Ephx1	Ephx1	black	0.0688623	0.871291	0.487927	0.219968	0.138313	0.743952	-0.00336424	0.993692	-0.175037	0.678447	0.298444	0.472757	-0.241883	0.563848	-0.199565	0.635631	0.234759	0.575733	0.22471	0.592636	-0.543911	0.163453	-0.0867269	0.838201	-0.0308136	0.942261	0.498624	0.208485	0.860154	0.00614034	-0.0396948	0.92565	0.289804	0.486276	-0.299176	0.471619	-0.196737	0.640526	0.10978	0.795811	0.413733	0.30823	-0.58103	0.130928	0.265773	0.524644	-0.320787
Slc1a1	Slc1a1	black	0.0684677	0.872024	0.30495	0.462678	0.287913	0.489254	-0.12681	0.764767	-0.30658	0.460166	0.52859	0.178034	-0.181678	0.666776	-0.497718	0.209445	0.082677	0.845686	0.344453	0.403417	-0.459239	0.252334	-0.235428	0.574613	-0.0031158	0.994158	0.0948872	0.823152	0.640846	0.086863	-0.429745	0.287939	0.162528	0.700584	0.082385	0.846226	-0.0725999	0.864353	0.23592	0.573789	0.50031	0.206704	-0.457612	0.254237	0.264326	0.52699	-0.443811
Mrpl19	Mrpl19	black	-0.0647652	0.878904	0.184988	0.66098	0.443985	0.270458	0.0823365	0.846315	-0.105852	0.803004	0.0697181	0.869701	-0.250796	0.549104	0.0643367	0.879701	0.560236	0.148659	0.586161	0.126744	-0.224829	0.592437	-0.271904	0.51475	0.141689	0.737868	0.418869	0.30165	0.721987	0.0431416	0.121451	0.774509	0.27359	0.512042	0.111814	0.792089	-0.0196241	0.963214	0.249079	0.551934	0.507325	0.199381	-0.36153	0.378882	0.212588	0.613245	-0.0128201
Zfp580	Zfp580	black	-0.061547	0.88489	-0.34591	0.401299	-0.201663	0.632008	-0.100207	0.813366	0.216726	0.606184	-0.0194139	0.963608	0.703198	0.051678	0.277793	0.505313	-0.405316	0.319162	0.0435621	0.918424	0.429433	0.288328	0.404485	0.320252	0.344681	0.403086	-0.382222	0.350074	-0.444561	0.269763	0.130231	0.758564	0.159776	0.70548	0.0448104	0.916093	0.414806	0.30685	0.0342901	0.935756	0.142296	0.736775	-0.0544085	0.898185	-0.789197	0.0198726	0.390756
Sec62	Sec62	black	-0.0581843	0.89115	0.323693	0.434137	0.47775	0.23119	0.194402	0.644576	0.123599	0.770602	0.210205	0.617322	-0.140555	0.73991	-0.174751	0.678952	0.531631	0.175086	0.533806	0.172994	-0.281608	0.499236	-0.202038	0.631362	0.11491	0.786433	0.540871	0.166293	0.686463	0.0600725	-0.0371842	0.930344	0.385264	0.345927	-0.113841	0.788385	0.254142	0.543604	0.302924	0.465807	0.398187	0.328563	-0.397974	0.328846	0.137671	0.74511	-0.31793
LOC103694874	LOC103694874	black	0.0537903	0.899338	-0.0124821	0.976598	0.0415618	0.922161	0.363406	0.376228	-0.137343	0.745701	-0.00902677	0.983076	-0.157354	0.709796	-0.0571564	0.893065	0.401268	0.324485	0.55616	0.152281	-0.104659	0.805193	0.225057	0.59205	-0.381076	0.351643	0.219209	0.601961	0.390506	0.338833	0.243526	0.56112	-0.0909563	0.830395	0.190468	0.651416	0.290398	0.485341	0.82297	0.0120939	0.36801	0.369751	-0.123103	0.771502	0.00872978	0.983633	0.349656
AABR07019083.1	AABR07019083.1	black	0.0517767	0.903092	0.2094	0.618701	0.391728	0.33719	0.117888	0.781	-0.140152	0.740637	0.196853	0.640326	-0.305645	0.461607	-0.175773	0.677151	0.511584	0.195003	0.590252	0.123463	-0.139975	0.740955	-0.27915	0.503149	-0.0460335	0.913809	0.298276	0.473019	0.636471	0.089739	0.0434186	0.918692	0.212185	0.613934	0.167295	0.692125	0.149346	0.724112	0.437299	0.278599	0.477621	0.231335	-0.222358	0.596618	0.185174	0.660654	-0.0817381
Afap1	Afap1	black	0.0511458	0.904269	-0.117185	0.782282	0.109941	0.795516	0.109843	0.795695	-0.425131	0.293718	-0.174747	0.678958	-0.496852	0.210366	0.125735	0.76672	0.435568	0.280726	0.401313	0.324425	-0.03125	0.941444	-0.177828	0.673535	-0.313042	0.450264	0.0240029	0.955012	0.318858	0.441429	0.260096	0.533868	-0.277332	0.506051	0.480364	0.228281	-0.241813	0.563965	0.424084	0.295036	0.261351	0.531824	0.120751	0.775784	0.372556	0.363404	0.439512
Nphp3	Nphp3	black	-0.04988	0.90663	0.276608	0.507208	0.439652	0.27572	0.0878641	0.836101	-0.118218	0.780399	0.109214	0.796847	-0.401308	0.324432	-0.120976	0.775374	0.526207	0.180362	0.393624	0.334646	-0.366252	0.372217	-0.358843	0.382697	0.0157317	0.970508	0.445267	0.26891	0.672218	0.0678176	-0.0636579	0.880964	0.158716	0.707368	0.0418946	0.92154	-0.142435	0.736524	0.135405	0.749201	0.298595	0.472523	-0.272796	0.513317	0.455434	0.256796	-0.261111
LOC100911422	LOC100911422	black	0.0482173	0.909733	-0.0765461	0.857036	0.186014	0.659185	0.123539	0.77071	-0.335173	0.417031	-0.193251	0.646574	-0.482081	0.22638	0.189235	0.653564	0.533376	0.173407	0.470237	0.239659	0.0524756	0.901789	-0.238484	0.569508	-0.219305	0.601797	0.110307	0.794845	0.374498	0.360708	0.35412	0.389446	-0.142406	0.736576	0.433253	0.283582	-0.154379	0.715106	0.398063	0.328727	0.300343	0.469806	0.109553	0.796225	0.301608	0.467845	0.435229
Pard6g	Pard6g	black	0.0471341	0.911754	0.15701	0.710409	0.0567181	0.893881	0.329546	0.425379	-0.219114	0.602121	0.0444183	0.916825	-0.402878	0.322362	-0.260281	0.533566	0.376621	0.35777	0.300204	0.470022	-0.422355	0.297221	0.0844363	0.842433	-0.508428	0.198243	0.326575	0.429816	0.463336	0.247574	-0.0117755	0.977923	-0.228971	0.585448	0.0687119	0.87157	-0.0262622	0.950781	0.599344	0.116344	0.147834	0.726823	-0.121884	0.773721	0.426054	0.292557	-0.000860577
Nhsl1	Nhsl1	black	-0.0467871	0.912402	0.0391413	0.926685	0.127907	0.762777	0.2706	0.51685	-0.157579	0.709394	-0.0104504	0.980407	-0.0979386	0.817536	0.0907494	0.830777	0.417466	0.30344	0.58959	0.123991	-0.288098	0.488963	0.202927	0.629828	-0.158284	0.708138	0.351685	0.392945	0.606464	0.110936	0.228663	0.585967	0.0339315	0.936427	0.111723	0.792256	0.094669	0.823553	0.636322	0.0898378	0.506217	0.200528	-0.39075	0.338505	0.0529355	0.900931	0.313722
Enkur	Enkur	black	-0.0467825	0.912411	0.359517	0.381739	0.398309	0.328401	0.153478	0.716716	-0.0261229	0.951042	0.24293	0.562109	-0.337336	0.413841	-0.378243	0.355534	0.403964	0.320935	0.266945	0.522748	-0.515483	0.19104	-0.257512	0.538086	-0.0889215	0.834149	0.467232	0.243089	0.59851	0.116987	-0.299329	0.471381	0.116508	0.783517	-0.103524	0.807275	-0.0369727	0.930739	0.173839	0.680559	0.163771	0.698376	-0.300044	0.470271	0.489111	0.218682	-0.525958
Tdp1	Tdp1	black	0.046761	0.912451	0.382209	0.350092	-0.0898341	0.832465	0.206874	0.623037	0.0680471	0.872805	-0.131004	0.757163	-0.110726	0.794079	0.323791	0.43399	0.377003	0.357244	0.19669	0.640607	-0.250361	0.54982	0.214828	0.60942	-0.0419643	0.921409	0.704799	0.0509139	0.736377	0.0372239	0.580541	0.131331	0.349391	0.396253	-0.495821	0.211464	-0.0574882	0.892447	0.145832	0.730417	0.288006	0.489107	-0.468079	0.242119	-0.047299	0.911447	0.192086
Aqp3	Aqp3	black	-0.0449861	0.915765	0.357266	0.384944	0.394628	0.333303	0.293434	0.480577	0.103178	0.80791	0.127384	0.763726	-0.392232	0.336512	-0.358467	0.383233	0.518205	0.188298	0.237504	0.571143	-0.429101	0.288742	-0.241657	0.564224	-0.187579	0.656452	0.558183	0.150478	0.499721	0.207325	-0.200703	0.633665	0.0814116	0.848026	-0.155274	0.713508	0.0794883	0.851586	0.226699	0.589279	0.00262621	0.995076	-0.143221	0.735111	0.50476	0.202043	-0.50875
Gpm6b	Gpm6b	black	0.0438725	0.917845	0.381179	0.351503	0.455179	0.257096	-0.0715087	0.866378	-0.117186	0.78228	0.426905	0.291489	-0.319576	0.440343	-0.478081	0.230821	0.280564	0.500897	0.279729	0.502226	-0.347684	0.398723	-0.470933	0.238868	0.0612723	0.885402	0.246608	0.556016	0.578486	0.13303	-0.390015	0.339495	0.24658	0.556061	0.00405219	0.992402	-0.0263957	0.950531	0.0473623	0.911328	0.289635	0.486542	-0.268802	0.519748	0.385336	0.345829	-0.619315
Ammecr1	Ammecr1	black	-0.0436773	0.918209	0.342135	0.406801	0.176848	0.675259	0.370077	0.366859	0.124981	0.76809	0.116994	0.782629	-0.0993534	0.814935	-0.167208	0.692279	0.425864	0.292795	0.375591	0.359194	-0.476234	0.232887	0.183065	0.664344	-0.173497	0.681162	0.651174	0.0802879	0.665053	0.071925	0.0462389	0.913425	0.198281	0.637852	-0.313828	0.449066	0.21948	0.601501	0.473623	0.235823	0.264516	0.526681	-0.460942	0.250349	0.143581	0.734463	-0.194449
Cd320	Cd320	black	-0.0409925	0.923225	0.0297357	0.944278	0.32623	0.430332	0.108408	0.798322	-0.275792	0.508513	0.21451	0.609961	-0.178774	0.671872	-0.196564	0.640826	0.345063	0.40253	0.609729	0.108504	-0.320307	0.439238	-0.0832546	0.844618	-0.0884948	0.834936	0.13282	0.753876	0.553704	0.154486	-0.146382	0.729429	-0.0036485	0.993159	0.329058	0.426107	0.048461	0.909278	0.553903	0.154307	0.536312	0.170601	-0.328105	0.427528	0.217739	0.604459	0.0210071
Tbx6	Tbx6	black	-0.0405429	0.924065	0.0953788	0.822246	0.230788	0.582393	0.170112	0.68714	-0.292169	0.482561	-0.133825	0.752058	-0.594049	0.120461	-0.0250353	0.953078	0.501405	0.205552	0.228803	0.585731	-0.373056	0.362709	-0.254058	0.543743	-0.298943	0.471982	0.315762	0.446123	0.449235	0.26415	0.025889	0.95148	-0.247945	0.553806	0.211525	0.615062	-0.380072	0.353019	0.20494	0.626362	0.0636648	0.880951	-0.00362838	0.993197	0.675298	0.0660958	0.0122823
AABR07057196.1	AABR07057196.1	black	0.0404346	0.924268	0.340595	0.409055	-0.180832	0.668259	0.11515	0.785996	-0.119949	0.777244	0.0667211	0.875269	0.00849046	0.984081	0.145927	0.730247	0.126783	0.764818	0.19589	0.641993	-0.479354	0.229403	0.371877	0.364348	-0.0891001	0.833819	0.528866	0.177765	0.773137	0.0244485	0.312821	0.450601	0.233319	0.578144	-0.418228	0.302467	-0.148022	0.726485	0.252653	0.546049	0.43421	0.2824	-0.669651	0.0692728	-0.0431978	0.919105	0.144887
Lpcat4	Lpcat4	black	-0.0401407	0.924817	0.223419	0.594822	0.492337	0.215196	0.101682	0.810656	-0.114338	0.787478	0.241091	0.565166	-0.396011	0.331458	-0.395258	0.332462	0.437209	0.27871	0.367649	0.370257	-0.36329	0.376392	-0.403881	0.321044	-0.0765118	0.857099	0.27471	0.510245	0.483854	0.224425	-0.341424	0.40784	0.0382353	0.928379	0.162079	0.701382	-0.0154779	0.970984	0.226061	0.590356	0.201301	0.632632	-0.139541	0.741738	0.511337	0.195256	-0.446902
AABR07005779.5	AABR07005779.5	black	0.0388783	0.927177	0.388754	0.341197	0.404368	0.320406	0.114869	0.786508	-0.0341215	0.936072	0.300068	0.470233	-0.338095	0.412724	-0.384905	0.346416	0.429743	0.287941	0.356107	0.386601	-0.345442	0.401979	-0.322221	0.436352	-0.0639461	0.880428	0.420014	0.300191	0.633934	0.0914316	-0.193122	0.646799	0.231669	0.580913	-0.0739747	0.861803	0.0854298	0.840597	0.235015	0.575304	0.270479	0.517045	-0.263666	0.528061	0.350644	0.394445	-0.471809
Pcdhgb8	Pcdhgb8	black	-0.035999	0.93256	0.301166	0.46853	0.21159	0.614951	0.42333	0.295988	0.15745	0.709624	-0.248699	0.552561	-0.452895	0.259795	0.0960584	0.820995	0.696805	0.0547956	0.219575	0.601339	-0.251686	0.547638	-0.0895841	0.832926	-0.253544	0.544586	0.743817	0.0343706	0.514942	0.191587	0.344527	0.403311	0.0724102	0.864705	-0.254015	0.543813	0.00645283	0.987901	0.22899	0.585418	-0.0641839	0.879985	-0.0474733	0.911121	0.407654	0.316108	-0.0499784
Apc2	Apc2	black	-0.0358658	0.932809	-0.142142	0.737052	-0.087638	0.836518	0.419645	0.300661	-0.178265	0.672767	-0.0865583	0.838512	-0.0787747	0.852907	-0.0479553	0.910222	0.254854	0.542437	0.4274	0.290868	-0.286063	0.492175	0.446778	0.267093	-0.490136	0.217571	0.153318	0.717002	0.239919	0.567116	0.116022	0.784403	-0.334194	0.418479	0.212481	0.613427	0.166881	0.692859	0.850127	0.00749848	0.239954	0.567058	-0.14306	0.735401	0.0948967	0.823134	0.41027
Actn2	Actn2	black	-0.0355268	0.933443	0.328991	0.426207	0.398334	0.328368	0.232877	0.578886	0.00824043	0.98455	0.128011	0.762588	-0.364401	0.374824	-0.234703	0.575825	0.544251	0.163137	0.375155	0.359798	-0.394884	0.332961	-0.235267	0.574882	-0.10841	0.798318	0.53863	0.168403	0.63343	0.09177	-0.0811688	0.848476	0.151068	0.721028	-0.0811371	0.848534	0.0411156	0.922995	0.27553	0.508932	0.206479	0.623716	-0.251919	0.547256	0.416542	0.304623	-0.33996
Pcdhga11	Pcdhga11	black	0.0325618	0.93899	-0.0304527	0.942936	0.160669	0.70389	0.300375	0.469757	-0.1577	0.709178	-0.171585	0.684537	-0.32287	0.435375	0.159984	0.705108	0.583289	0.129077	0.576792	0.13444	0.0256551	0.951918	-0.0167451	0.968609	-0.259767	0.534404	0.271141	0.515978	0.428827	0.289085	0.418515	0.302101	-0.0435387	0.918468	0.273139	0.512766	0.128432	0.761825	0.62291	0.0989995	0.34597	0.401211	-0.00736181	0.986197	0.118799	0.779339	0.442435
Tmem126b	Tmem126b	black	-0.0316664	0.940665	0.00520985	0.990232	0.460832	0.250478	0.329571	0.425343	-0.00558218	0.989534	-0.0746087	0.860627	-0.400026	0.326126	-0.0820971	0.846758	0.705144	0.0507502	0.598985	0.116621	0.0269948	0.949409	-0.295658	0.4771	-0.180619	0.668634	0.289725	0.486399	0.329424	0.425562	0.12078	0.775731	-0.0107266	0.979889	0.335498	0.416551	0.264976	0.525936	0.53909	0.167969	0.20044	0.634119	0.131763	0.755788	0.292869	0.481463	0.0605444
Mthfr	Mthfr	black	0.0315779	0.940831	0.0651836	0.878126	0.23237	0.579737	0.163712	0.69848	-0.233106	0.578501	-0.23386	0.577237	-0.585598	0.1272	0.177879	0.673445	0.623742	0.0984161	0.352564	0.39168	-0.0401846	0.924735	-0.321365	0.437642	-0.216185	0.607106	0.308745	0.456839	0.442135	0.272698	0.353527	0.390297	-0.0878075	0.836205	0.249479	0.551274	-0.225997	0.590463	0.236249	0.573239	0.154381	0.715102	0.11144	0.792774	0.446829	0.267031	0.25127
Foxm1	Foxm1	black	-0.0315406	0.940901	-0.0253365	0.952514	0.335173	0.417031	0.481829	0.226659	0.181841	0.666489	-0.204388	0.627312	-0.228784	0.585763	0.0877656	0.836283	0.737361	0.0368389	0.632721	0.0922471	0.167461	0.691832	-0.0498684	0.906652	-0.19912	0.636401	0.400497	0.325502	0.268461	0.520297	0.384736	0.346645	0.071172	0.867003	0.183813	0.663035	0.500063	0.206965	0.674203	0.0667053	0.181021	0.667927	0.128222	0.762206	0.0221532	0.958476	0.268631
Rab9a	Rab9a	black	0.0310368	0.941843	0.268765	0.519808	0.0304824	0.942881	0.156473	0.711367	-0.148661	0.725339	-0.179499	0.670599	-0.372598	0.363345	0.280035	0.501739	0.47641	0.232689	0.240242	0.566578	-0.272018	0.514568	-0.0192355	0.963942	-0.133954	0.751825	0.560506	0.148421	0.696504	0.0549449	0.466994	0.243361	0.120834	0.775631	-0.176425	0.676003	-0.278925	0.503508	0.145552	0.73092	0.256675	0.539454	-0.285938	0.492373	0.264451	0.526787	0.221226
Garnl3	Garnl3	black	0.029683	0.944377	0.332529	0.420946	-0.395629	0.331967	0.243807	0.560655	0.0148871	0.972091	-0.00351479	0.99341	0.0874173	0.836926	0.0607367	0.886398	-0.042651	0.920126	-0.0938315	0.825096	-0.559641	0.149185	0.617168	0.103079	-0.283491	0.496247	0.542138	0.165106	0.515685	0.190836	0.236739	0.57242	0.0589949	0.889641	-0.615102	0.10457	-0.108866	0.797482	0.235859	0.573892	0.108625	0.797924	-0.563857	0.145482	-0.0312444	0.941455	0.066282
Ghrhr	Ghrhr	black	-0.0270954	0.949221	-0.0593234	0.889029	-0.240593	0.565995	0.0130819	0.975474	0.325289	0.431742	0.233133	0.578456	0.706456	0.050131	-0.133394	0.752838	-0.494821	0.212531	-0.103186	0.807895	0.0668268	0.875072	0.530115	0.176553	0.166978	0.692687	-0.165131	0.695962	-0.29955	0.471037	-0.177801	0.673583	0.193272	0.646538	-0.299068	0.471787	0.510922	0.19568	0.10413	0.806163	0.0311241	0.94168	-0.244053	0.560247	-0.660438	0.0746464	-0.0847225
Fosl2	Fosl2	black	-0.0270218	0.949359	0.371669	0.364638	0.236657	0.572558	0.227771	0.58747	-0.0619538	0.884134	0.161678	0.702095	-0.424278	0.294792	-0.402696	0.322602	0.351302	0.393496	0.0919844	0.8285	-0.622015	0.0996289	-0.138199	0.744158	-0.295917	0.476695	0.498067	0.209075	0.529416	0.177231	-0.290809	0.484695	-0.0629229	0.882331	-0.181631	0.666858	-0.15404	0.715711	0.183531	0.663529	-0.0157805	0.970417	-0.227837	0.58736	0.61909	0.101703	-0.507567
Pcdhgb4	Pcdhgb4	black	0.0264221	0.950482	-0.027046	0.949314	0.201101	0.632979	0.244375	0.559713	-0.148393	0.725821	-0.274579	0.510456	-0.413602	0.3084	0.288868	0.487748	0.650273	0.0808498	0.515024	0.191504	0.112788	0.79031	-0.161933	0.701642	-0.181259	0.667511	0.294732	0.478547	0.408915	0.314466	0.515878	0.190641	-0.0140171	0.973721	0.277532	0.505732	0.0112473	0.978913	0.434509	0.282031	0.275155	0.509532	0.0842531	0.842771	0.182178	0.665898	0.465559
LOC691716	LOC691716	black	0.0252688	0.952641	-0.0999914	0.813762	0.193025	0.646968	0.136036	0.748062	-0.331433	0.422572	-0.199762	0.635291	-0.456151	0.255953	0.19812	0.638131	0.530854	0.175836	0.487376	0.220569	0.029819	0.944123	-0.21004	0.617605	-0.21176	0.614661	0.109857	0.79567	0.369683	0.367409	0.33751	0.413585	-0.156823	0.710742	0.446474	0.267458	-0.149938	0.723052	0.417487	0.303414	0.310016	0.45489	0.0883755	0.835157	0.298695	0.472366	0.448257
NEWGENE_619909	NEWGENE_619909	black	0.0229559	0.956973	-0.113569	0.788883	0.326678	0.429661	0.245849	0.557271	-0.102586	0.808997	-0.213776	0.611215	-0.375943	0.358707	0.188845	0.654243	0.674843	0.0663485	0.623023	0.0989202	0.264039	0.527456	-0.262862	0.529367	-0.138432	0.743737	0.16083	0.703604	0.276124	0.507982	0.416968	0.304077	-0.00578553	0.989152	0.438969	0.276554	0.199344	0.636015	0.518303	0.1882	0.290055	0.48588	0.207908	0.621261	0.117932	0.78092	0.423208
Gpr160	Gpr160	black	0.020839	0.960938	0.163714	0.698478	-0.0251175	0.952925	0.293321	0.480754	-0.155819	0.712534	-0.236771	0.572367	-0.387544	0.342834	0.220781	0.599292	0.49129	0.216324	0.26494	0.525994	-0.278588	0.504045	0.107302	0.800348	-0.324147	0.433456	0.510044	0.196581	0.568152	0.141762	0.443154	0.271463	-0.0658073	0.876967	-0.0812729	0.848283	-0.190803	0.650832	0.36108	0.379519	0.174702	0.679037	-0.173122	0.681823	0.298982	0.471921	0.31366
Ccr4	Ccr4	black	-0.0200374	0.96244	0.205558	0.625298	0.151996	0.719367	0.342808	0.405817	-0.111473	0.792713	0.128188	0.762268	-0.291191	0.484095	-0.332592	0.420852	0.363672	0.375853	0.324305	0.433218	-0.529793	0.176864	0.103038	0.808167	-0.398103	0.328675	0.405456	0.318979	0.507939	0.198747	-0.153111	0.717372	-0.134341	0.751125	-0.0213034	0.960068	0.0509757	0.904586	0.565828	0.143768	0.169685	0.687894	-0.255947	0.540646	0.403503	0.321541	-0.176018
LOC100911572	LOC100911572	black	0.019387	0.963659	0.107168	0.800594	0.385333	0.345833	0.08377	0.843664	-0.281504	0.499401	0.249293	0.551581	-0.405764	0.318576	-0.398479	0.328175	0.369668	0.367429	0.440209	0.275041	-0.292914	0.481392	-0.325457	0.43149	-0.200938	0.633259	0.090485	0.831264	0.434717	0.281774	-0.296175	0.476292	-0.0932361	0.826193	0.346547	0.400373	-0.0178006	0.966631	0.415155	0.306402	0.300075	0.470223	-0.0836763	0.843838	0.455685	0.2565	-0.231703
Cdh15	Cdh15	black	0.0153764	0.971174	-0.0640284	0.880274	-0.256033	0.540505	-0.351286	0.39352	0.0977999	0.817791	-0.133592	0.752479	0.235019	0.575296	0.318864	0.44142	-0.428996	0.288873	-0.522854	0.183666	0.298345	0.472911	-0.0380297	0.928763	0.342927	0.405643	-0.255103	0.542029	-0.40185	0.323717	0.116744	0.783086	0.111855	0.792014	-0.201566	0.632176	-0.260526	0.533168	-0.723669	0.0424225	-0.274732	0.510211	0.136943	0.746424	-0.256235	0.540175	0.0441084
Exoc3l1	Exoc3l1	black	0.0149125	0.972043	-0.140309	0.740353	0.26261	0.529776	0.250627	0.549383	-0.253232	0.545099	-0.14265	0.736137	-0.437815	0.277966	0.0183455	0.96561	0.565611	0.143956	0.554532	0.153741	0.0468586	0.912269	-0.190798	0.650841	-0.308397	0.457373	0.0752107	0.859511	0.258871	0.535866	0.200499	0.634018	-0.221581	0.597935	0.513343	0.193209	0.0615622	0.884862	0.601067	0.115022	0.25004	0.550349	0.182782	0.664841	0.303156	0.465448	0.351904
Mat2b	Mat2b	black	-0.012295	0.976949	0.431198	0.286131	0.426556	0.291927	0.150062	0.722829	0.141631	0.737972	0.137004	0.746314	-0.242895	0.562168	-0.0753406	0.85927	0.565267	0.144255	0.401982	0.323542	-0.244003	0.560329	-0.285364	0.49328	0.13349	0.752664	0.642014	0.0861039	0.739101	0.0361634	0.107833	0.799375	0.455643	0.25655	-0.25439	0.543198	0.127002	0.764419	0.108552	0.798058	0.313219	0.449994	-0.360532	0.380297	0.183593	0.663421	-0.333063
Dhtkd1	Dhtkd1	black	0.0121087	0.977298	-0.11472	0.786779	-0.0613187	0.885315	0.209651	0.618271	-0.274044	0.511314	-0.281364	0.499625	-0.230634	0.582652	0.376531	0.357895	0.39629	0.331085	0.431256	0.286059	-0.0332659	0.937672	0.171093	0.685405	-0.242113	0.563467	0.194489	0.644425	0.392761	0.335804	0.528493	0.178128	-0.136769	0.746738	0.238825	0.568939	-0.116382	0.783746	0.500445	0.206562	0.35234	0.392002	-0.0995214	0.814626	0.063876	0.880558	0.672171
Mapre3	Mapre3	black	0.0117746	0.977925	0.01581	0.970361	0.140328	0.740319	0.334815	0.41756	-0.187725	0.656198	-0.0936459	0.825438	-0.337413	0.413728	0.00435091	0.991842	0.521282	0.185225	0.514899	0.191631	-0.181719	0.666704	0.0508036	0.904907	-0.356178	0.386499	0.300771	0.469143	0.458436	0.253272	0.236411	0.572969	-0.134237	0.751312	0.223317	0.594993	0.0761637	0.857744	0.661537	0.0739928	0.298712	0.47234	-0.082423	0.846155	0.24502	0.558643	0.293458
Disp2	Disp2	black	0.0116316	0.978193	0.00727602	0.986358	-0.293489	0.480491	-0.187632	0.65636	0.262653	0.529706	0.104984	0.804597	0.449217	0.264171	-0.0606434	0.886572	-0.576208	0.134928	-0.52227	0.184244	0.120072	0.77702	0.222574	0.596251	0.199828	0.635178	-0.228822	0.5857	-0.467952	0.242265	-0.191464	0.649682	0.103032	0.808177	-0.36269	0.377241	0.0901712	0.831843	-0.445636	0.268466	-0.317268	0.443837	0.0170021	0.968127	-0.369297	0.367949	-0.242042
Rab8b	Rab8b	black	0.0101438	0.980982	0.195137	0.643301	0.45464	0.257733	0.0144397	0.972929	-0.221688	0.597753	0.32694	0.42927	-0.363537	0.376043	-0.428454	0.28955	0.349142	0.396614	0.414363	0.307419	-0.316836	0.444492	-0.405625	0.318758	-0.06586	0.876869	0.139896	0.741097	0.497287	0.209903	-0.358427	0.383289	0.0453152	0.91515	0.250823	0.549059	-0.0173634	0.96745	0.274916	0.509917	0.323607	0.434266	-0.167868	0.69111	0.433351	0.283461	-0.387456
AABR07036007.1	AABR07036007.1	black	0.00820843	0.98461	-0.146224	0.729712	0.0101228	0.981021	0.278219	0.504634	-0.340906	0.408599	-0.164258	0.697512	-0.338976	0.411429	0.0625734	0.882981	0.382158	0.350162	0.432743	0.284213	-0.165985	0.694448	0.12481	0.7684	-0.438265	0.277416	0.0926197	0.827329	0.295946	0.47665	0.217402	0.605033	-0.347296	0.399287	0.386672	0.344015	-0.0774133	0.855429	0.663763	0.0726798	0.254312	0.543325	0.00982139	0.981586	0.279914	0.501932	0.473206
Myo16	Myo16	black	-0.00771111	0.985542	0.113322	0.789333	0.199336	0.636027	0.232058	0.580259	-0.181879	0.666423	-0.277159	0.506327	-0.615374	0.104373	0.151349	0.720525	0.623453	0.0986183	0.237497	0.571154	-0.185594	0.659921	-0.258837	0.535921	-0.284313	0.494943	0.419863	0.300384	0.4374	0.278475	0.299727	0.470762	-0.152665	0.71817	0.129598	0.759712	-0.294962	0.478187	0.185496	0.660091	0.0184431	0.965427	0.0927657	0.82706	0.565513	0.144041	0.155568
Spc24	Spc24	black	0.00622773	0.988323	0.381288	0.351353	0.366222	0.37226	0.207999	0.621104	0.0267395	0.949887	0.256444	0.539832	-0.291416	0.483742	-0.369152	0.368151	0.443132	0.271491	0.352542	0.391711	-0.405929	0.31836	-0.197538	0.639139	-0.115908	0.784612	0.495165	0.212163	0.625731	0.09703	-0.174487	0.679417	0.200148	0.634625	-0.139149	0.742444	0.134286	0.751225	0.307828	0.458248	0.231322	0.581495	-0.29726	0.4746	0.33654	0.415014	-0.447502
Wdr34	Wdr34	black	0.00585838	0.989016	0.109294	0.7967	0.201725	0.631901	-0.320184	0.439423	0.35601	0.386739	0.25685	0.539168	0.407742	0.315993	-0.0256196	0.951984	-0.229966	0.583774	-0.0891345	0.833756	0.378366	0.355365	-0.27195	0.514676	0.633041	0.0920316	-0.136236	0.7477	-0.170036	0.687275	-0.13314	0.753296	0.572108	0.138382	-0.211093	0.615801	0.316029	0.445717	-0.513747	0.192799	0.0500903	0.906238	-0.0612356	0.88547	-0.486025	0.222045	-0.386038
AABR07044273.1	AABR07044273.1	black	-0.0053334	0.99	0.158133	0.708407	0.232191	0.580037	0.408367	0.315179	0.0471099	0.9118	-0.0687108	0.871572	-0.254003	0.543832	0.00602148	0.98871	0.62487	0.0976288	0.546183	0.161349	-0.157042	0.710352	0.041202	0.922834	-0.235949	0.573741	0.52155	0.184958	0.548235	0.15946	0.295181	0.477844	0.102295	0.809531	-0.00537256	0.989927	0.271962	0.514658	0.613776	0.105533	0.287971	0.489163	-0.166795	0.693012	0.131205	0.7568	0.136899
Prg2	Prg2	black	0.00455976	0.991451	0.116879	0.78284	0.158732	0.70734	0.428274	0.289775	0.0962711	0.820604	-0.108762	0.797674	-0.13705	0.746232	0.109989	0.795428	0.595686	0.11918	0.581463	0.130571	-0.0563766	0.894518	0.157459	0.709609	-0.204353	0.627371	0.510407	0.196208	0.517421	0.189086	0.428255	0.289798	0.157449	0.709626	-0.0371547	0.930399	0.37179	0.364469	0.670044	0.069049	0.338485	0.412151	-0.189145	0.653721	-0.0505954	0.905295	0.28193
Peg12	Peg12	black	-0.00235396	0.995586	0.45077	0.262319	0.267964	0.521101	0.214344	0.610245	0.0761223	0.857821	0.302502	0.466461	-0.257998	0.537291	-0.496342	0.210909	0.291438	0.483707	0.130576	0.757938	-0.560104	0.148776	-0.108518	0.79812	-0.184621	0.661621	0.517156	0.189352	0.544017	0.163355	-0.335796	0.416111	0.132533	0.754395	-0.306276	0.460635	0.0715992	0.86621	0.197653	0.63894	0.0533866	0.90009	-0.318583	0.441845	0.412209	0.310196	-0.641056
C1qb	C1qb	blue	-0.912471	0.00156834	-0.523541	0.182986	0.736777	0.037067	0.655192	0.0778119	0.647259	0.0827447	-0.470711	0.23912	0.604409	0.112482	0.446263	0.267712	0.560127	0.148755	0.624301	0.098025	-0.670345	0.0688776	0.491452	0.216149	0.497598	0.209573	0.622139	0.0995419	-0.011179	0.979041	-0.376553	0.357864	-0.131798	0.755725	0.140386	0.740214	0.307313	0.45904	0.315511	0.446505	0.0149726	0.971931	-0.543835	0.163524	0.164561	0.696973	0.0416801
Cdh23	Cdh23	blue	-0.912114	0.00158719	-0.840625	0.00894928	0.653025	0.0791419	0.736379	0.0372233	0.521919	0.184593	-0.620656	0.10059	0.574634	0.136249	0.490746	0.216912	0.543309	0.164014	0.697102	0.0546484	-0.47255	0.237035	0.578208	0.133261	0.290722	0.484831	0.322273	0.436273	-0.332388	0.421155	-0.334529	0.417984	-0.461163	0.250093	0.51256	0.194007	0.368652	0.36885	0.581151	0.130828	-0.0534984	0.899882	-0.239505	0.567806	0.154479	0.714926	0.384682
Lyzl1	Lyzl1	blue	-0.905734	0.00194885	-0.83383	0.0100889	0.858438	0.00636052	0.539762	0.167336	0.51128	0.195314	-0.640003	0.0874127	0.447859	0.265796	0.583504	0.128901	0.634927	0.0907669	0.691405	0.0575146	-0.259766	0.534405	0.175922	0.676889	0.539742	0.167354	0.24483	0.558958	-0.356198	0.38647	-0.313482	0.449594	-0.320657	0.438709	0.633893	0.091459	0.250932	0.54888	0.253647	0.544417	-0.0583492	0.890843	-0.0933143	0.826049	0.220787	0.599281	0.300821
AABR07069282.1	AABR07069282.1	blue	0.88826	0.00320213	0.798284	0.0175401	-0.717494	0.0450985	-0.59123	0.122686	-0.469115	0.240936	0.594639	0.119999	-0.586548	0.126432	-0.635482	0.0903967	-0.579253	0.132394	-0.792805	0.0189246	0.378432	0.355274	-0.447131	0.266669	-0.494538	0.212834	-0.327244	0.428815	0.170229	0.686933	0.203579	0.628704	0.266167	0.524006	-0.527428	0.179168	-0.302394	0.466628	-0.45593	0.256212	-0.143575	0.734473	0.345709	0.40159	-0.0553025	0.896519	-0.455417
Lzts3	Lzts3	blue	-0.888076	0.00321754	-0.744886	0.0339721	0.697766	0.0543198	0.601294	0.114848	0.463919	0.2469	-0.548243	0.159453	0.59654	0.118515	0.583926	0.128557	0.554184	0.154054	0.776045	0.023576	-0.477122	0.231892	0.492937	0.214551	0.471287	0.238465	0.375811	0.35889	-0.10571	0.803266	-0.249891	0.550595	-0.257924	0.537412	0.460721	0.250606	0.286026	0.492233	0.47003	0.239894	0.158259	0.708181	-0.426654	0.291803	0.0778449	0.854629	0.393187
Tada2a	Tada2a	blue	0.878775	0.00405859	0.715335	0.0460578	-0.525107	0.181442	-0.604127	0.112695	-0.445447	0.268694	0.429479	0.28827	-0.629447	0.0944696	-0.288695	0.488021	-0.263411	0.528476	-0.460962	0.250326	0.704847	0.0508913	-0.641057	0.0867255	-0.272246	0.5142	-0.263845	0.527771	0.310801	0.453689	0.591361	0.122582	0.483145	0.225206	-0.347344	0.399217	-0.204032	0.627925	-0.416004	0.305312	0.102193	0.809718	0.39219	0.336569	-0.219762	0.601021	-0.126217
Tmem40	Tmem40	blue	-0.87145	0.00481189	-0.519342	0.18716	0.696662	0.0548666	0.590899	0.122949	0.518802	0.1877	-0.488662	0.21917	0.536873	0.170068	0.534469	0.17236	0.576482	0.134699	0.666171	0.0712748	-0.655649	0.0775331	0.462109	0.248995	0.49489	0.212458	0.602223	0.11414	0.0970824	0.819111	-0.264511	0.526689	-0.125997	0.766243	0.193253	0.646572	0.188433	0.654962	0.315263	0.446882	0.125453	0.767232	-0.580045	0.131739	0.172976	0.682082	0.17246
Mmel1	Mmel1	blue	0.869004	0.005082	0.890747	0.00299885	-0.718736	0.0445522	-0.774756	0.0239605	-0.571274	0.139091	0.708046	0.0493862	-0.464741	0.245952	-0.52076	0.185745	-0.676374	0.0655006	-0.737235	0.036888	0.231619	0.580996	-0.42686	0.291545	-0.25737	0.538318	-0.276651	0.50714	0.457119	0.254815	0.21842	0.603302	0.46866	0.241456	-0.622782	0.0990893	-0.477566	0.231396	-0.604035	0.112765	0.138784	0.743102	-0.010784	0.979782	-0.149684	0.723506	-0.449606
Ppp1r36	Ppp1r36	blue	-0.8678	0.00521848	-0.704717	0.0509531	0.821413	0.0124003	0.521464	0.185044	0.378819	0.354742	-0.609546	0.10864	0.24957	0.551124	0.498159	0.208978	0.655138	0.0778446	0.597098	0.118081	-0.466294	0.244165	0.119188	0.778629	0.409267	0.314008	0.338027	0.412824	-0.195094	0.643375	-0.367696	0.370191	-0.398037	0.328762	0.569622	0.140501	0.0215457	0.959614	0.200203	0.634529	-0.0938363	0.825087	-0.142879	0.735726	0.467154	0.243178	0.190315
Vps28	Vps28	blue	-0.864686	0.00558242	-0.813005	0.01414	0.774781	0.023953	0.648574	0.081915	0.459826	0.251649	-0.489436	0.218329	0.502192	0.204726	0.351504	0.393205	0.562476	0.146689	0.770748	0.02518	-0.408174	0.31543	0.380702	0.352156	0.333155	0.420018	0.224229	0.593451	-0.306121	0.460873	-0.446799	0.267068	-0.410739	0.312098	0.631613	0.0929962	0.402355	0.323051	0.576673	0.13454	0.0217307	0.959268	-0.190713	0.65099	0.190272	0.651757	0.263899
AABR07035012.1	AABR07035012.1	blue	-0.858399	0.00636559	-0.556621	0.151869	0.545094	0.162355	0.645487	0.083871	0.443069	0.271566	-0.464957	0.245703	0.508857	0.1978	0.367606	0.370316	0.42478	0.29416	0.506805	0.19992	-0.805255	0.0158726	0.610045	0.10827	0.262427	0.530074	0.509285	0.19736	-0.0415653	0.922155	-0.433377	0.283429	-0.371131	0.365388	0.199433	0.635859	0.120661	0.775947	0.400916	0.32495	-0.0322277	0.939615	-0.516667	0.189845	0.298457	0.472737	0.12163
Oraov1	Oraov1	blue	0.856737	0.00658377	0.864062	0.00565716	-0.718658	0.0445863	-0.688692	0.0589105	-0.612767	0.10627	0.542573	0.1647	-0.664957	0.071981	-0.445046	0.269177	-0.529296	0.177347	-0.772522	0.0246356	0.212667	0.613109	-0.481165	0.227393	-0.395963	0.331521	-0.202351	0.630821	0.442853	0.271827	0.31333	0.449825	0.319806	0.439994	-0.568531	0.141436	-0.607544	0.110128	-0.598739	0.116811	0.00670001	0.987438	0.134224	0.751336	0.0556	0.895965	-0.366378
Hsd17b12	Hsd17b12	blue	-0.85383	0.00697659	-0.812908	0.0141608	0.759108	0.0289372	0.500549	0.206453	0.56588	0.143723	-0.522863	0.183657	0.723114	0.0426591	0.63778	0.0888723	0.511546	0.195041	0.814824	0.0137513	-0.153696	0.716326	0.372087	0.364056	0.662347	0.0735135	0.216107	0.607238	-0.273089	0.512847	-0.187103	0.657283	-0.0990529	0.815487	0.5312	0.175503	0.476877	0.232167	0.379056	0.354416	0.18801	0.6557	-0.298917	0.472022	-0.170135	0.687099	0.427339
AABR07021492.1	AABR07021492.1	blue	0.850195	0.00748863	0.832171	0.0103803	-0.702148	0.0521826	-0.649227	0.0815047	-0.630875	0.0934965	0.477353	0.231634	-0.738956	0.0362193	-0.414641	0.307062	-0.457911	0.253887	-0.753254	0.0309496	0.229732	0.584168	-0.508714	0.197948	-0.44771	0.265975	-0.191205	0.650133	0.427303	0.29099	0.353454	0.390401	0.25889	0.535835	-0.512003	0.194575	-0.631538	0.0930465	-0.566352	0.143315	-0.027705	0.94808	0.204616	0.626919	0.122208	0.773131	-0.313048
Pced1b	Pced1b	blue	0.834478	0.00997642	0.891959	0.00290288	-0.648831	0.0817533	-0.788082	0.0201714	-0.491342	0.216268	0.781017	0.0221297	-0.310955	0.453453	-0.516846	0.189664	-0.689522	0.0584811	-0.633241	0.0918969	0.249677	0.550947	-0.393842	0.334354	-0.115306	0.785709	-0.261767	0.531146	0.500673	0.206322	0.18999	0.652249	0.607065	0.110486	-0.649758	0.081172	-0.342012	0.40698	-0.577725	0.133663	0.258822	0.535946	-0.134072	0.75161	-0.300921	0.46891	-0.480299
Crat	Crat	blue	-0.826121	0.0114882	-0.853626	0.00700481	0.808787	0.0150674	0.705222	0.0507135	0.525739	0.180821	-0.615284	0.104438	0.370172	0.366726	0.393642	0.334622	0.690348	0.0580562	0.745386	0.0337866	-0.188378	0.655059	0.245514	0.557825	0.268138	0.520819	0.205301	0.625741	-0.458902	0.252728	-0.321626	0.437248	-0.45103	0.26201	0.700119	0.0531657	0.473887	0.235525	0.560688	0.14826	-0.136238	0.747698	0.0866005	0.838434	0.224444	0.593088	0.317726
Lexm	Lexm	blue	-0.821381	0.0124067	-0.844691	0.00830843	0.594017	0.120487	0.529039	0.177597	0.391678	0.337257	-0.531235	0.175469	0.666708	0.0709638	0.609963	0.108332	0.432431	0.2846	0.782301	0.0217653	-0.297515	0.474204	0.532646	0.174108	0.45938	0.252169	0.168176	0.690565	-0.233861	0.577236	-0.187744	0.656165	-0.286485	0.491508	0.574681	0.13621	0.341766	0.40734	0.525597	0.180961	0.212405	0.613558	-0.340718	0.408873	-0.0865299	0.838564	0.556206
Strbp	Strbp	blue	-0.821229	0.0124367	-0.780418	0.0223009	0.824513	0.0117947	0.566037	0.143587	0.618937	0.101812	-0.520907	0.185598	0.645176	0.0840694	0.574573	0.1363	0.623547	0.0985528	0.869549	0.00502101	-0.0756675	0.858664	0.293024	0.48122	0.608138	0.109685	0.257633	0.537887	-0.277179	0.506296	-0.159249	0.706418	-0.0757041	0.858596	0.546377	0.161169	0.59366	0.120767	0.453973	0.25852	0.155019	0.713963	-0.198796	0.636961	-0.150711	0.721667	0.383726
Fam149b1	Fam149b1	blue	-0.820126	0.0126573	-0.833749	0.0101029	0.79162	0.0192329	0.628522	0.0951035	0.417813	0.302997	-0.526837	0.179745	0.312884	0.450506	0.25538	0.541575	0.57802	0.133417	0.640289	0.0872262	-0.324018	0.433649	0.201293	0.632647	0.220165	0.600336	0.120891	0.775528	-0.473848	0.235569	-0.516703	0.189808	-0.551859	0.156155	0.731128	0.0393214	0.325366	0.431626	0.48724	0.220718	-0.180572	0.668716	0.0747323	0.860398	0.371832	0.36441	0.179587
Rnf114	Rnf114	blue	-0.818445	0.0129978	-0.777901	0.0230295	0.64511	0.0841122	0.602473	0.113949	0.360224	0.380734	-0.710895	0.0480686	0.360787	0.379936	0.701468	0.0525108	0.668404	0.0699863	0.72713	0.0409658	-0.33403	0.418721	0.366128	0.372392	0.341727	0.407396	0.34742	0.399107	-0.150412	0.722203	-0.0483957	0.9094	-0.371984	0.364199	0.56484	0.144626	0.144828	0.73222	0.437195	0.278726	0.0605792	0.886692	-0.195251	0.643103	0.205807	0.62487	0.566957
Dusp16	Dusp16	blue	-0.815814	0.0135427	-0.756229	0.0299167	0.836081	0.00970167	0.506883	0.199839	0.430451	0.287059	-0.582663	0.129588	0.420717	0.299298	0.632375	0.0924807	0.699776	0.0533333	0.842722	0.00861499	-0.194201	0.644925	0.166475	0.693578	0.547746	0.159909	0.287025	0.490656	-0.142832	0.735811	-0.133897	0.751927	-0.181121	0.667752	0.627637	0.0957118	0.293178	0.480978	0.368246	0.36942	0.165775	0.69482	-0.19536	0.642914	0.103102	0.808049	0.424436
Gabra1	Gabra1	blue	-0.815456	0.0136179	-0.746989	0.0331962	0.730193	0.0397021	0.269088	0.519286	0.402844	0.322408	-0.333587	0.419378	0.725699	0.0415641	0.502921	0.203963	0.284839	0.494112	0.680048	0.0634917	-0.273024	0.512952	0.270208	0.517481	0.747762	0.032914	0.0600943	0.887594	-0.230325	0.583171	-0.41199	0.31048	-0.0874246	0.836912	0.535907	0.170987	0.260325	0.533495	0.169144	0.688851	0.246756	0.55577	-0.407844	0.31586	-0.101313	0.811334	0.243577
Zfp668	Zfp668	blue	0.813748	0.0139803	0.778966	0.0227195	-0.802754	0.016459	-0.571353	0.139024	-0.329151	0.425969	0.489272	0.218507	-0.302669	0.466202	-0.318436	0.442067	-0.604048	0.112755	-0.725306	0.0417297	0.402773	0.322501	-0.195914	0.641952	-0.282299	0.498138	-0.180299	0.669194	0.270063	0.517714	0.459059	0.252544	0.470319	0.239565	-0.717312	0.0451789	-0.231756	0.580767	-0.487274	0.22068	0.00763286	0.985689	0.0916255	0.829161	-0.367203	0.370882	-0.2286
Ndufb9	Ndufb9	blue	-0.81198	0.0143618	-0.749959	0.0321191	0.8281	0.011118	0.461198	0.250052	0.625646	0.0970888	-0.427965	0.290161	0.718513	0.0446501	0.524208	0.182327	0.507335	0.199371	0.806052	0.0156886	-0.0698757	0.869409	0.252079	0.546992	0.710718	0.0481497	0.189856	0.652483	-0.30086	0.469004	-0.253846	0.54409	-0.00390687	0.992675	0.508338	0.198335	0.579857	0.131894	0.32946	0.425508	0.169813	0.687668	-0.244878	0.558878	-0.204962	0.626324	0.275158
LOC288913	LOC288913	blue	-0.811546	0.0144564	-0.802208	0.0165888	0.795324	0.01828	0.349046	0.396752	0.418764	0.301783	-0.468811	0.241283	0.603745	0.112984	0.605465	0.111686	0.474665	0.234649	0.776455	0.0234547	-0.133484	0.752675	0.182845	0.66473	0.700663	0.0529009	0.0983789	0.816726	-0.250881	0.548965	-0.249898	0.550584	-0.117679	0.781381	0.641385	0.0865121	0.303904	0.464292	0.243345	0.561421	0.219477	0.601505	-0.251531	0.547893	-0.0610281	0.885856	0.382192
Rpl12	Rpl12	blue	-0.808459	0.015141	-0.834077	0.010046	0.720738	0.0436805	0.655979	0.077332	0.59948	0.11624	-0.668585	0.0698828	0.578627	0.132913	0.683287	0.061751	0.678226	0.0644831	0.843984	0.00841767	-0.0376314	0.929508	0.383529	0.34829	0.471753	0.237937	0.286601	0.491325	-0.324954	0.432244	0.00165044	0.996905	-0.189313	0.653428	0.5593	0.149487	0.560688	0.14826	0.533509	0.173279	0.0792007	0.852118	-0.102216	0.809676	-0.125402	0.767325	0.56731
Paqr6	Paqr6	blue	-0.807715	0.015309	-0.70985	0.0485494	0.909115	0.00175117	0.507218	0.199492	0.467571	0.242701	-0.477581	0.23138	0.431598	0.285634	0.493357	0.214099	0.698142	0.0541344	0.870625	0.00490196	-0.212955	0.612617	0.113358	0.789268	0.560968	0.148014	0.283916	0.495573	-0.133262	0.753076	-0.254673	0.542734	-0.135655	0.748751	0.619747	0.101235	0.384443	0.347044	0.394016	0.334122	0.176041	0.676679	-0.207019	0.622786	0.107638	0.799733	0.274014
Diras2	Diras2	blue	0.804472	0.0160547	0.692534	0.0569397	-0.668275	0.0700603	-0.673975	0.0668321	-0.445518	0.268609	0.502129	0.204792	-0.526978	0.179607	-0.488964	0.218842	-0.617825	0.102608	-0.851354	0.00732283	0.431244	0.286074	-0.509733	0.196899	-0.3304	0.424108	-0.399336	0.327039	0.0500429	0.906326	0.187308	0.656926	0.254666	0.542744	-0.463243	0.247682	-0.41013	0.312888	-0.657918	0.076157	-0.198589	0.63732	0.382258	0.350025	-0.051947	0.902774	-0.415804
Supt3h	Supt3h	blue	-0.80285	0.0164362	-0.718969	0.0444504	0.77342	0.0243629	0.612553	0.106426	0.371232	0.365247	-0.62015	0.100948	0.283171	0.496755	0.559442	0.149361	0.7511	0.0317111	0.798905	0.0173874	-0.343573	0.404701	0.231698	0.580864	0.336674	0.414817	0.37003	0.366924	-0.0967119	0.819793	-0.150028	0.722889	-0.331951	0.421804	0.603034	0.113523	0.21504	0.609057	0.477499	0.231471	0.0809089	0.848957	-0.1704	0.686632	0.280706	0.50067	0.414135
LOC100911519	LOC100911519	blue	0.801954	0.0166493	0.766483	0.0265192	-0.606015	0.111273	-0.337636	0.413399	-0.174171	0.679973	0.42307	0.296317	-0.477514	0.231454	-0.464423	0.246318	-0.309967	0.454966	-0.595076	0.119657	0.504859	0.20194	-0.33335	0.419729	-0.443665	0.270845	-0.0737426	0.862233	0.175812	0.677082	0.437391	0.278485	0.400903	0.324967	-0.620767	0.100511	0.029216	0.945251	-0.273229	0.512621	-0.155142	0.713743	0.358058	0.383816	-0.225624	0.591093	-0.331613
Abcf1	Abcf1	blue	-0.801032	0.0168703	-0.81783	0.013124	0.822687	0.0121492	0.727642	0.0407529	0.558456	0.150235	-0.65323	0.0790155	0.319883	0.439878	0.434509	0.28203	0.768247	0.0259603	0.762012	0.0279695	-0.122762	0.772124	0.200082	0.634738	0.264672	0.526428	0.264136	0.527297	-0.428601	0.289366	-0.222766	0.595927	-0.401658	0.32397	0.670253	0.0689298	0.502352	0.204558	0.555012	0.15331	-0.146017	0.730084	0.128547	0.761616	0.215065	0.609015	0.339946
Abca4	Abca4	blue	0.799331	0.0172829	0.839729	0.00909466	-0.507902	0.198785	-0.759457	0.0288198	-0.578194	0.133273	0.893217	0.00280545	-0.436942	0.279037	-0.805889	0.0157261	-0.6793	0.0638977	-0.608047	0.109753	0.109235	0.796807	-0.515848	0.190671	-0.243552	0.561077	-0.377635	0.356372	0.417023	0.304007	-0.155511	0.713084	0.403769	0.321192	-0.447168	0.266625	-0.357612	0.384451	-0.474885	0.234401	0.182056	0.666112	-0.0316075	0.940775	-0.039313	0.926364	-0.696534
Rph3a	Rph3a	blue	-0.796471	0.017991	-0.56184	0.147247	0.68282	0.0620002	0.620017	0.101043	0.539127	0.167934	-0.51785	0.188655	0.57536	0.135639	0.637321	0.0891759	0.664711	0.0721248	0.843212	0.00853812	-0.398394	0.328288	0.473975	0.235426	0.505769	0.200993	0.565978	0.143638	0.11081	0.793925	-0.0213409	0.959998	-0.0159487	0.970101	0.265339	0.525347	0.394874	0.332975	0.487691	0.220225	0.269575	0.5185	-0.517375	0.189132	-0.0581147	0.89128	0.398406
Ahrr	Ahrr	blue	0.795785	0.0181635	0.684515	0.0610986	-0.588295	0.125027	-0.621305	0.10013	-0.497837	0.209319	0.40112	0.32468	-0.729493	0.0399888	-0.453906	0.258599	-0.441873	0.273017	-0.81165	0.0144339	0.424432	0.294598	-0.639766	0.0875679	-0.410927	0.311855	-0.335414	0.416675	0.0915146	0.829366	0.241556	0.564392	0.168063	0.690765	-0.368722	0.368753	-0.506421	0.200318	-0.64323	0.0853185	-0.252181	0.546825	0.495378	0.211936	0.144457	0.732887	-0.382355
RGD1564883	RGD1564883	blue	-0.79511	0.0183342	-0.879572	0.00398153	0.504894	0.201904	0.691537	0.0574475	0.491349	0.216261	-0.549644	0.158171	0.672712	0.0675401	0.453262	0.259361	0.401895	0.323657	0.699857	0.0532934	-0.266368	0.523681	0.66389	0.0726054	0.236879	0.572187	0.140258	0.740445	-0.443461	0.271092	-0.248418	0.553024	-0.434814	0.281655	0.546006	0.161512	0.528578	0.178045	0.697429	0.0544865	0.00845349	0.98415	-0.164797	0.696554	-0.0883361	0.83523	0.513555
Hnrnpl	Hnrnpl	blue	-0.793024	0.0188681	-0.809112	0.0149947	0.674544	0.0665149	0.689002	0.05875	0.53873	0.168308	-0.684682	0.0610103	0.519085	0.187416	0.687819	0.0593638	0.705148	0.0507484	0.854163	0.00693091	-0.113071	0.789792	0.430598	0.286877	0.385675	0.345369	0.335208	0.41698	-0.244757	0.55908	0.0410155	0.923182	-0.235925	0.573781	0.546815	0.160765	0.501079	0.205895	0.598809	0.116756	0.102213	0.809681	-0.13856	0.743505	-0.0673852	0.874035	0.61378
Clptm1	Clptm1	blue	-0.791614	0.0192345	-0.801354	0.016793	0.62544	0.0972317	0.591958	0.12211	0.58521	0.127514	-0.496951	0.21026	0.780325	0.0223277	0.578948	0.132647	0.465807	0.244725	0.827586	0.0112135	-0.130768	0.757592	0.550161	0.157699	0.515997	0.190521	0.216411	0.606721	-0.292033	0.482774	-0.120946	0.775429	-0.123596	0.770607	0.470096	0.239819	0.62521	0.0973921	0.577051	0.134224	0.198533	0.637416	-0.29991	0.470478	-0.291874	0.483023	0.50385
AABR07035758.1	AABR07035758.1	blue	-0.791224	0.0193366	-0.765051	0.0269787	0.600991	0.11508	0.429294	0.288501	0.620231	0.100891	-0.337552	0.413522	0.860746	0.00606545	0.355865	0.386946	0.177397	0.674293	0.533678	0.173117	-0.184662	0.66155	0.467219	0.243104	0.592738	0.121493	0.0376352	0.929501	-0.515616	0.190905	-0.463974	0.246836	-0.152715	0.718081	0.393231	0.335173	0.549224	0.158554	0.281298	0.499729	-0.0023169	0.995656	-0.247065	0.55526	-0.24146	0.564552	0.159247
Cops3	Cops3	blue	-0.790173	0.0196134	-0.715378	0.0460384	0.88482	0.00349772	0.616947	0.103238	0.506552	0.200181	-0.471025	0.238764	0.419113	0.301339	0.396307	0.331062	0.725296	0.0417336	0.890212	0.00304184	-0.216825	0.606016	0.186224	0.658818	0.426114	0.292482	0.298702	0.472356	-0.183383	0.663788	-0.276388	0.50756	-0.20215	0.631169	0.618436	0.10217	0.50831	0.198364	0.552592	0.155491	0.120484	0.776269	-0.145174	0.731599	0.111438	0.792777	0.261972
Acadvl	Acadvl	blue	-0.789648	0.0197526	-0.679824	0.0636131	0.713528	0.0468697	0.657765	0.0762497	0.447775	0.265897	-0.512188	0.194386	0.486055	0.222012	0.515884	0.190635	0.676148	0.0656251	0.88793	0.00322978	-0.368132	0.36958	0.430413	0.287107	0.36329	0.376392	0.409784	0.313337	-0.0241942	0.954654	-0.137894	0.744707	-0.208505	0.620236	0.486371	0.221666	0.419251	0.301162	0.63707	0.0893421	0.221291	0.598426	-0.350715	0.394342	0.0499222	0.906551	0.425786
Esd	Esd	blue	-0.780602	0.0222483	-0.81282	0.0141799	0.725428	0.0416782	0.608497	0.109418	0.339407	0.410796	-0.738347	0.0364549	0.158145	0.708386	0.574425	0.136424	0.737927	0.036618	0.657916	0.0761583	-0.218873	0.602532	0.145393	0.731206	0.231143	0.581796	0.242357	0.563062	-0.325931	0.43078	-0.137676	0.745101	-0.506023	0.20073	0.712453	0.0473571	0.133474	0.752694	0.397553	0.329405	-0.130533	0.758016	0.102741	0.808713	0.392218	0.336531	0.465012
Spop	Spop	blue	-0.779867	0.0224592	-0.647563	0.0825523	0.858617	0.00633726	0.715547	0.0459629	0.54293	0.164367	-0.483385	0.224942	0.355675	0.387218	0.331628	0.422283	0.779202	0.0226512	0.859001	0.00628775	-0.303246	0.46531	0.236466	0.572877	0.305351	0.462059	0.411765	0.31077	-0.143512	0.734587	-0.276118	0.507992	-0.239835	0.567255	0.528439	0.17818	0.529638	0.177015	0.620425	0.100753	0.0463371	0.913242	-0.14075	0.739558	0.189791	0.652596	0.201652
Eny2	Eny2	blue	-0.778397	0.0228849	-0.795132	0.0183286	0.56221	0.146923	0.739577	0.0359799	0.513094	0.193463	-0.740255	0.0357193	0.487752	0.220159	0.713985	0.0466636	0.685601	0.0605251	0.784003	0.0212883	-0.178126	0.673011	0.537419	0.16955	0.272603	0.513627	0.380818	0.351997	-0.237225	0.571609	0.0999379	0.81386	-0.313257	0.449936	0.482815	0.225569	0.439126	0.276362	0.632909	0.0921205	0.0459733	0.913921	-0.141963	0.737375	-0.0299974	0.943789	0.674942
F7	F7	blue	0.778331	0.022904	0.695681	0.0553551	-0.641532	0.0864169	-0.696329	0.0550322	-0.593939	0.120548	0.660445	0.0746421	-0.5675	0.142324	-0.730054	0.0397589	-0.715862	0.0458224	-0.854624	0.00686784	0.165142	0.695942	-0.491851	0.215719	-0.43352	0.283253	-0.476423	0.232675	0.0999027	0.813925	-0.126761	0.764858	0.0990016	0.815581	-0.37358	0.361981	-0.518882	0.18762	-0.571858	0.138595	-0.164671	0.696777	0.28208	0.498486	0.142495	0.736417	-0.588032
Phb	Phb	blue	-0.777034	0.0232839	-0.791914	0.0191562	0.754422	0.0305416	0.601482	0.114705	0.560702	0.148248	-0.577062	0.134215	0.58243	0.129778	0.630326	0.0938699	0.667096	0.0707392	0.900115	0.00230849	-0.0339626	0.936369	0.332708	0.42068	0.512664	0.193901	0.264502	0.526704	-0.245898	0.557189	-0.0275806	0.948313	-0.117921	0.780939	0.573847	0.136911	0.580101	0.131693	0.546752	0.160824	0.180256	0.669269	-0.160143	0.704826	-0.157532	0.709478	0.52479
Eme1	Eme1	blue	0.775705	0.023677	0.804058	0.0161517	-0.666424	0.071128	-0.636801	0.0895202	-0.337959	0.412924	0.552279	0.155774	-0.411393	0.311252	-0.477595	0.231363	-0.615265	0.104452	-0.830304	0.0107147	0.317825	0.442992	-0.403097	0.322074	-0.250789	0.549115	-0.226038	0.590394	0.197777	0.638725	0.202609	0.630377	0.406937	0.317043	-0.665142	0.0718733	-0.34347	0.404851	-0.664548	0.0722197	-0.130771	0.757585	0.176789	0.675363	-0.14048	0.740045	-0.499307
Pex19	Pex19	blue	-0.774535	0.0240268	-0.644088	0.0847662	0.78604	0.0207258	0.442057	0.272793	0.523339	0.183186	-0.342875	0.40572	0.712241	0.0474537	0.525238	0.181313	0.517559	0.188947	0.90098	0.00225051	-0.21101	0.615943	0.325126	0.431986	0.695907	0.0552424	0.289204	0.487219	-0.0328534	0.938444	-0.19678	0.640452	0.077894	0.854538	0.436484	0.279599	0.521039	0.185467	0.422574	0.296945	0.374301	0.360981	-0.469782	0.240177	-0.224053	0.593749	0.310849
Acadl	Acadl	blue	-0.774298	0.0240978	-0.829236	0.010909	0.730879	0.0394223	0.510009	0.196616	0.327299	0.428733	-0.477869	0.231058	0.487521	0.220411	0.484944	0.223228	0.549725	0.158097	0.860884	0.00604807	-0.22396	0.593905	0.303553	0.464834	0.413584	0.308422	0.113691	0.788659	-0.222339	0.59665	-0.25212	0.546926	-0.308496	0.457222	0.728199	0.0405221	0.358568	0.383089	0.56318	0.146073	0.216967	0.605774	-0.197143	0.639822	0.0459303	0.914002	0.469097
Slc6a9	Slc6a9	blue	0.773637	0.024297	0.888018	0.00322236	-0.613788	0.105524	-0.685572	0.0605408	-0.566677	0.143034	0.735745	0.0374729	-0.536386	0.170531	-0.692768	0.0568208	-0.638326	0.0885125	-0.764136	0.0272746	-0.0193086	0.963805	-0.435604	0.280681	-0.347395	0.399143	-0.216138	0.607186	0.445855	0.268202	-0.0508006	0.904913	0.310499	0.454151	-0.59273	0.121499	-0.540723	0.166431	-0.569252	0.140818	0.0218988	0.958953	-0.0263421	0.950631	0.110873	0.79381	-0.659087
Aldh2	Aldh2	blue	-0.772925	0.024513	-0.852867	0.00710997	0.697477	0.0544629	0.501755	0.205185	0.336984	0.414359	-0.429916	0.287725	0.559248	0.149532	0.42511	0.293744	0.462909	0.248068	0.834648	0.00994701	-0.227419	0.588064	0.359506	0.381754	0.405685	0.318679	0.048129	0.909897	-0.289034	0.487488	-0.324625	0.432738	-0.328807	0.426481	0.728899	0.040233	0.406673	0.317388	0.586958	0.126101	0.206507	0.623666	-0.202799	0.630049	-0.00503953	0.990551	0.441235
Mrpl43	Mrpl43	blue	-0.771514	0.0249441	-0.722099	0.0430936	0.86111	0.00601976	0.614386	0.105089	0.419745	0.300534	-0.622275	0.0994458	0.182181	0.665893	0.476126	0.233008	0.815603	0.013587	0.773587	0.0243123	-0.204026	0.627935	0.0557496	0.895686	0.317521	0.443453	0.316237	0.445402	-0.218971	0.602365	-0.189068	0.653855	-0.343315	0.405077	0.671813	0.068046	0.286152	0.492034	0.433864	0.282827	-0.0373172	0.930095	0.0340564	0.936194	0.339865	0.410125	0.316686
Tead4	Tead4	blue	0.770818	0.0251585	0.86621	0.00540236	-0.605366	0.111761	-0.651474	0.0801019	-0.547286	0.160332	0.501826	0.20511	-0.688914	0.0587954	-0.438826	0.276729	-0.451482	0.261472	-0.777421	0.0231702	0.118989	0.778993	-0.537074	0.169877	-0.340734	0.40885	-0.111001	0.793576	0.450777	0.26231	0.229661	0.584288	0.309172	0.456185	-0.582451	0.129761	-0.6499	0.0810827	-0.67508	0.0662167	-0.0614771	0.885021	0.118473	0.779933	0.177191	0.674655	-0.472236
Aen	Aen	blue	-0.765986	0.0266781	-0.789903	0.0196849	0.737473	0.0367949	0.483909	0.224365	0.427396	0.290874	-0.513362	0.19319	0.578049	0.133393	0.635427	0.0904329	0.58651	0.126462	0.900192	0.00230328	-0.0971839	0.818924	0.301982	0.467265	0.562882	0.146333	0.189756	0.652655	-0.166869	0.692881	-0.0756957	0.858612	-0.118361	0.780137	0.625552	0.0971544	0.43675	0.279273	0.486999	0.220981	0.288021	0.489084	-0.253946	0.543926	-0.132771	0.753964	0.537946
Ube2l3	Ube2l3	blue	-0.763126	0.0276037	-0.734729	0.0378751	0.704345	0.0511298	0.615993	0.103925	0.453967	0.258527	-0.577535	0.13382	0.495325	0.211993	0.635722	0.0902364	0.69479	0.0558009	0.91016	0.00169286	-0.184196	0.662366	0.378663	0.354955	0.424316	0.294744	0.344798	0.402915	-0.0871918	0.837342	0.00159032	0.997018	-0.164163	0.69768	0.544415	0.162985	0.44679	0.267078	0.597194	0.118007	0.239162	0.568378	-0.260202	0.533695	-0.051825	0.903002	0.558606
Cdc27	Cdc27	blue	-0.762675	0.0277516	-0.729665	0.0399183	0.713968	0.0466715	0.647995	0.08228	0.57855	0.132977	-0.520073	0.18643	0.624682	0.0977596	0.573448	0.137248	0.651564	0.0800459	0.922212	0.00110914	-0.117071	0.782489	0.433438	0.283353	0.466815	0.243567	0.334805	0.417575	-0.161987	0.701546	-0.0357819	0.932966	-0.084806	0.841749	0.483063	0.225297	0.638491	0.0884038	0.637606	0.0889873	0.2271	0.588602	-0.262577	0.529829	-0.196686	0.640614	0.492515
Rpsa	Rpsa	blue	-0.762228	0.0278984	-0.734866	0.0378205	0.608519	0.109402	0.615329	0.104405	0.569166	0.140892	-0.626197	0.096707	0.649369	0.0814153	0.757883	0.0293514	0.621644	0.0998909	0.849102	0.00764716	-0.0904883	0.831258	0.499591	0.207463	0.505935	0.200821	0.370581	0.366155	-0.146494	0.729229	0.129932	0.759105	-0.0633944	0.881454	0.406694	0.317361	0.527423	0.179172	0.532524	0.174225	0.219483	0.601495	-0.294699	0.478599	-0.251016	0.548742	0.634978
Rmdn2	Rmdn2	blue	-0.762154	0.0279228	-0.783184	0.021517	0.80207	0.0166217	0.667415	0.0705553	0.458482	0.253218	-0.535313	0.171553	0.367708	0.370173	0.400097	0.326032	0.719272	0.0443178	0.866314	0.0053902	-0.170791	0.68594	0.241509	0.56447	0.288444	0.488417	0.233651	0.577587	-0.277517	0.505755	-0.227959	0.587153	-0.333536	0.419453	0.689569	0.058457	0.506752	0.199974	0.648189	0.0821574	0.0563052	0.894651	-0.0280477	0.947438	0.134623	0.750615	0.375902
Itga2	Itga2	blue	-0.759654	0.0287537	-0.747077	0.033164	0.865481	0.00548803	0.494424	0.212956	0.351841	0.39272	-0.572398	0.138137	0.21814	0.603778	0.496516	0.210723	0.734493	0.0379687	0.771078	0.0250784	-0.161528	0.702361	-0.00263182	0.995065	0.413343	0.308733	0.207698	0.621622	-0.223932	0.593953	-0.218238	0.603612	-0.307543	0.458685	0.732267	0.0388603	0.224429	0.593112	0.348263	0.397885	0.0370625	0.930571	0.00710297	0.986682	0.294401	0.479065	0.330624
Nr3c2	Nr3c2	blue	0.757984	0.029317	0.320143	0.439486	-0.77928	0.0226287	-0.395628	0.331968	-0.47049	0.239371	0.183881	0.662917	-0.516974	0.189536	-0.274329	0.510857	-0.468077	0.242122	-0.645398	0.083928	0.653872	0.0786202	-0.241565	0.564378	-0.607932	0.109839	-0.534019	0.172791	-0.23105	0.581953	0.456422	0.255633	-0.0845905	0.842148	-0.12622	0.765839	-0.215544	0.608198	-0.184274	0.662228	-0.247365	0.554763	0.669445	0.0693906	-0.144898	0.732094	0.152927
Slpi	Slpi	blue	-0.757618	0.0294416	-0.307642	0.458533	0.607158	0.110416	0.696432	0.0549807	0.53726	0.169701	-0.466566	0.243853	0.337806	0.41315	0.391288	0.337781	0.660075	0.074863	0.558675	0.150041	-0.734789	0.037851	0.457602	0.254249	0.258971	0.535703	0.790336	0.0195703	0.216331	0.606856	-0.19604	0.641734	-0.129571	0.759761	-0.011096	0.979197	0.191729	0.649221	0.371077	0.365463	0.00126197	0.997634	-0.528196	0.178418	0.305334	0.462087	0.0369412
Sgce	Sgce	blue	-0.756812	0.0297166	-0.952726	0.000254855	0.562836	0.146374	0.515623	0.190898	0.335463	0.416603	-0.563175	0.146078	0.564653	0.144788	0.533912	0.172892	0.400815	0.325083	0.720935	0.0435949	-0.107051	0.800807	0.433228	0.283614	0.333478	0.419539	-0.0428854	0.919688	-0.47516	0.234092	-0.211925	0.614378	-0.44282	0.271868	0.756745	0.0297394	0.373954	0.361461	0.557993	0.150646	0.0756681	0.858663	-0.0479166	0.910294	-0.0467253	0.912517	0.605395
Crcp	Crcp	blue	-0.756169	0.0299372	-0.841519	0.00880587	0.72278	0.0428015	0.407736	0.316001	0.46808	0.242119	-0.571763	0.138675	0.591928	0.122133	0.704504	0.0510545	0.529088	0.177549	0.789745	0.0197268	0.0663681	0.875925	0.214876	0.609338	0.639892	0.0874852	0.0867612	0.838137	-0.337005	0.414329	-0.042154	0.921055	-0.110758	0.79402	0.647799	0.0824038	0.415368	0.306128	0.314615	0.447868	0.178024	0.67319	-0.108588	0.797993	-0.178901	0.67165	0.552748
Cdkn1c	Cdkn1c	blue	-0.755774	0.0300731	-0.92187	0.00112357	0.574786	0.136121	0.515707	0.190814	0.3252	0.431875	-0.543832	0.163527	0.570518	0.139736	0.547405	0.160222	0.425731	0.292963	0.768507	0.0258784	-0.13903	0.742658	0.443793	0.27069	0.352865	0.391248	0.00257825	0.995166	-0.388771	0.341174	-0.187164	0.657178	-0.397381	0.329634	0.734569	0.0379385	0.374032	0.361353	0.582397	0.129805	0.143939	0.733819	-0.11937	0.778298	-0.0613611	0.885236	0.613516
Adamts12	Adamts12	blue	-0.75427	0.0305943	-0.27106	0.516109	0.638959	0.0880968	0.554438	0.153825	0.552392	0.155672	-0.409258	0.314021	0.45666	0.255354	0.498408	0.208714	0.604358	0.112521	0.593374	0.120992	-0.659889	0.0749738	0.402985	0.322222	0.489514	0.218244	0.775856	0.0236322	0.303381	0.465101	-0.135711	0.748648	0.0755569	0.858869	-0.0618413	0.884343	0.181403	0.667258	0.219107	0.602134	0.151989	0.719379	-0.662009	0.0737135	0.140757	0.739545	0.046381
Zbtb16	Zbtb16	blue	-0.754235	0.0306068	-0.688449	0.0590365	0.846614	0.00801578	0.607695	0.110016	0.469602	0.240382	-0.368189	0.369499	0.440947	0.274143	0.266839	0.522919	0.646475	0.0832421	0.881599	0.00378985	-0.264963	0.525956	0.228254	0.586656	0.365586	0.373155	0.247587	0.554396	-0.178863	0.671716	-0.371202	0.365289	-0.222269	0.596768	0.612796	0.106248	0.547115	0.160489	0.624267	0.0980492	0.146606	0.729028	-0.177266	0.674523	0.0976388	0.818087	0.19591
LOC300024	LOC300024	blue	0.753689	0.0307971	0.880132	0.00392793	-0.539573	0.167513	-0.656681	0.0769053	-0.441107	0.273948	0.624248	0.0980627	-0.577301	0.134015	-0.600251	0.115648	-0.529311	0.177333	-0.794647	0.018452	0.123297	0.77115	-0.548477	0.159239	-0.281403	0.499562	-0.160088	0.704925	0.356843	0.385549	0.0434833	0.918572	0.362371	0.377691	-0.614069	0.10532	-0.494517	0.212857	-0.684638	0.0610338	-0.0996654	0.814361	0.115441	0.785464	0.113632	0.788766	-0.667671
Gps2	Gps2	blue	-0.753049	0.0310217	-0.761711	0.028069	0.679505	0.0637858	0.581815	0.130283	0.416304	0.304927	-0.622947	0.0989737	0.461981	0.249143	0.695142	0.0556245	0.688093	0.0592213	0.879563	0.00398241	-0.139069	0.742589	0.348292	0.397844	0.427864	0.290288	0.306975	0.459558	-0.11611	0.784243	0.0509349	0.904662	-0.189878	0.652444	0.578695	0.132857	0.380364	0.352619	0.545765	0.161734	0.221604	0.597895	-0.212231	0.613855	-0.0382806	0.928294	0.620114
Zfp524	Zfp524	blue	-0.753018	0.0310325	-0.787561	0.0203119	0.730805	0.0394528	0.544308	0.163084	0.426986	0.291388	-0.388769	0.341177	0.601835	0.114436	0.39999	0.326174	0.51533	0.191195	0.898563	0.00241486	-0.186268	0.658742	0.368945	0.36844	0.434047	0.282601	0.129133	0.760554	-0.229619	0.584358	-0.278664	0.503924	-0.209347	0.618792	0.648113	0.082205	0.551373	0.156596	0.642572	0.0857428	0.251255	0.548347	-0.24251	0.562808	-0.0994797	0.814703	0.399069
Ptpn1	Ptpn1	blue	-0.752743	0.0311295	-0.822317	0.0122217	0.693173	0.0566155	0.584232	0.128308	0.354319	0.389161	-0.564576	0.144856	0.434802	0.281669	0.553199	0.154942	0.634257	0.0912148	0.873902	0.00455052	-0.171428	0.684814	0.334069	0.418663	0.34191	0.407129	0.184198	0.662362	-0.212384	0.613592	-0.110778	0.793984	-0.318688	0.441685	0.69972	0.0533605	0.388864	0.341049	0.621766	0.0998044	0.183239	0.664041	-0.139408	0.741977	0.039105	0.926753	0.563943
Apol2	Apol2	blue	0.750662	0.0318673	0.851157	0.0073509	-0.550904	0.157022	-0.691913	0.0572558	-0.639756	0.0875742	0.748201	0.0327543	-0.599971	0.115862	-0.733283	0.0384518	-0.604208	0.112634	-0.714448	0.0464551	-0.0738749	0.861988	-0.492987	0.214497	-0.369676	0.367419	-0.252094	0.546969	0.463569	0.247304	-0.130547	0.757991	0.238638	0.569252	-0.48189	0.22659	-0.598755	0.116798	-0.534132	0.172682	0.0466152	0.912723	-0.0158361	0.970312	0.217086	0.605571	-0.671486
LOC100911804	LOC100911804	blue	0.750662	0.0318673	0.851157	0.0073509	-0.550904	0.157022	-0.691913	0.0572558	-0.639756	0.0875742	0.748201	0.0327543	-0.599971	0.115862	-0.733283	0.0384518	-0.604208	0.112634	-0.714448	0.0464551	-0.0738749	0.861988	-0.492987	0.214497	-0.369676	0.367419	-0.252094	0.546969	0.463569	0.247304	-0.130547	0.757991	0.238638	0.569252	-0.48189	0.22659	-0.598755	0.116798	-0.534132	0.172682	0.0466152	0.912723	-0.0158361	0.970312	0.217086	0.605571	-0.671486
Lamb1	Lamb1	blue	-0.749902	0.0321396	-0.616534	0.103535	0.757509	0.0294786	0.595277	0.1195	0.533518	0.17327	-0.359361	0.38196	0.623051	0.0989005	0.425706	0.292995	0.608127	0.109693	0.936415	0.000612423	-0.273999	0.511387	0.402364	0.323039	0.491343	0.216267	0.373291	0.362383	-0.0107482	0.979849	-0.186697	0.657992	-0.0189063	0.964559	0.42176	0.297975	0.605333	0.111785	0.627577	0.0957533	0.318264	0.442327	-0.418234	0.30246	-0.144009	0.733693	0.309714
Cdc20	Cdc20	blue	-0.749902	0.0321398	-0.816198	0.0134623	0.636367	0.089808	0.603684	0.113031	0.500483	0.206522	-0.517979	0.188525	0.656459	0.0770402	0.568221	0.141703	0.540942	0.166226	0.881526	0.00379663	-0.0872054	0.837317	0.48136	0.227177	0.4287	0.289242	0.187595	0.656424	-0.267757	0.521435	-0.0708044	0.867685	-0.18286	0.664704	0.572718	0.137866	0.598589	0.116927	0.655077	0.0778818	0.219148	0.602064	-0.215486	0.608297	-0.221509	0.598056	0.571642
Kif21a	Kif21a	blue	-0.749801	0.0321761	-0.596133	0.118831	0.876421	0.00429169	0.686768	0.0599127	0.592501	0.12168	-0.470795	0.239025	0.38938	0.340352	0.390797	0.338441	0.81241	0.0142684	0.901873	0.00219168	-0.209481	0.618562	0.200349	0.634278	0.393538	0.334762	0.455499	0.25672	-0.0808879	0.848995	-0.169487	0.688246	-0.0962902	0.820569	0.468755	0.241348	0.595527	0.119304	0.585825	0.127016	0.115433	0.785479	-0.173554	0.681061	0.0767851	0.856593	0.219984
Ebna1bp2	Ebna1bp2	blue	-0.749612	0.0322439	-0.833847	0.0100858	0.619534	0.101386	0.666399	0.0711428	0.619702	0.101267	-0.679367	0.063861	0.607347	0.110276	0.691388	0.0575234	0.627316	0.0959331	0.79912	0.0173346	0.0636874	0.880909	0.444851	0.269413	0.416877	0.304194	0.246891	0.555547	-0.392548	0.336089	0.0885122	0.834904	-0.183605	0.663399	0.519532	0.18697	0.6314	0.0931404	0.567702	0.142149	0.0479008	0.910323	-0.0396841	0.92567	-0.229587	0.584413	0.633548
RGD1563812	RGD1563812	blue	-0.749562	0.0322621	-0.522192	0.184322	0.839934	0.00906123	0.398985	0.327504	0.421733	0.298009	-0.299216	0.471556	0.530775	0.175914	0.464738	0.245955	0.59088	0.122964	0.883193	0.00364338	-0.350445	0.394732	0.187154	0.657194	0.661367	0.0740938	0.38132	0.351308	0.148287	0.726011	-0.239882	0.567178	0.0809324	0.848913	0.411979	0.310494	0.343742	0.404454	0.348721	0.397222	0.395935	0.331559	-0.521372	0.185135	-0.0185296	0.965265	0.190574
B3gnt3	B3gnt3	blue	-0.748924	0.0324922	-0.204747	0.626694	0.599557	0.116181	0.499091	0.207991	0.519554	0.186948	-0.365057	0.373899	0.390156	0.339305	0.38771	0.342609	0.50217	0.204749	0.402435	0.322946	-0.788066	0.0201757	0.358678	0.382933	0.44503	0.269197	0.763143	0.0275982	0.26453	0.526659	-0.290904	0.484546	0.00236851	0.995559	-0.136732	0.746805	0.026855	0.949671	0.0597056	0.888318	0.0119303	0.977633	-0.645918	0.0835961	0.296945	0.475092	-0.137271
Mrps36	Mrps36	blue	-0.748818	0.0325303	-0.797959	0.0176204	0.761184	0.0282434	0.620508	0.100695	0.401929	0.323613	-0.728434	0.0404248	0.190325	0.651665	0.60183	0.114439	0.796886	0.0178872	0.743423	0.0345182	-0.0853298	0.840782	0.114696	0.786823	0.280558	0.500906	0.258148	0.537047	-0.309385	0.455858	-0.0402587	0.924596	-0.393879	0.334306	0.706455	0.0501312	0.273747	0.51179	0.444643	0.269663	-0.0696022	0.869917	0.12379	0.770253	0.267595	0.521698	0.502596
Rpl11	Rpl11	blue	-0.748729	0.0325626	-0.745806	0.0336314	0.62697	0.0961722	0.671986	0.0679486	0.582479	0.129739	-0.759759	0.0287185	0.479717	0.228999	0.808993	0.0150211	0.749165	0.0324051	0.797671	0.0176917	-0.0108501	0.979658	0.393236	0.335167	0.417041	0.303984	0.411299	0.311373	-0.214024	0.610791	0.225567	0.591188	-0.143826	0.734022	0.442443	0.272324	0.476003	0.233145	0.492654	0.214855	0.0693215	0.870438	-0.101055	0.811808	-0.118168	0.780489	0.67068
Snrpd2	Snrpd2	blue	-0.747491	0.0330128	-0.7704	0.0252876	0.759482	0.0288114	0.481235	0.227316	0.520691	0.185813	-0.358687	0.382919	0.698445	0.0539852	0.428589	0.289381	0.471628	0.238079	0.874857	0.00445128	-0.0692373	0.870594	0.320108	0.439538	0.575475	0.135542	0.104369	0.805725	-0.281159	0.49995	-0.262948	0.529228	-0.0751259	0.859668	0.591846	0.122198	0.633115	0.0919817	0.526459	0.180115	0.253337	0.544925	-0.239187	0.568335	-0.233145	0.578436	0.348789
Plod2	Plod2	blue	-0.747236	0.0331058	-0.627948	0.095498	0.71493	0.0462389	0.776932	0.0233139	0.601841	0.114431	-0.514274	0.192264	0.490294	0.2174	0.438066	0.277658	0.745376	0.0337903	0.889793	0.00307579	-0.260124	0.533822	0.451151	0.261866	0.285689	0.492767	0.48255	0.225862	-0.0926869	0.827205	-0.0843224	0.842643	-0.15665	0.711051	0.393771	0.334449	0.646498	0.0832276	0.733781	0.0382524	0.124036	0.769806	-0.242254	0.563233	-0.0275745	0.948324	0.36491
Atxn1l	Atxn1l	blue	-0.746229	0.0334755	-0.76982	0.0254679	0.773856	0.024231	0.54785	0.159814	0.296063	0.476468	-0.473813	0.235609	0.328008	0.427674	0.39592	0.331578	0.639863	0.0875043	0.849386	0.00760572	-0.267358	0.52208	0.205622	0.625188	0.310304	0.454449	0.16614	0.694173	-0.180025	0.669675	-0.28357	0.496122	-0.360152	0.380837	0.741132	0.0353844	0.318567	0.441869	0.583612	0.128813	0.154953	0.71408	-0.1232	0.771326	0.204351	0.627376	0.383068
Mbd5	Mbd5	blue	-0.746011	0.0335556	-0.616577	0.103504	0.787015	0.02046	0.513468	0.193082	0.542525	0.164744	-0.382066	0.350289	0.64383	0.0849321	0.534215	0.172603	0.615994	0.103925	0.945271	0.000393179	-0.174468	0.67945	0.321175	0.437928	0.622382	0.0993704	0.358747	0.382834	0.00538242	0.989908	-0.102759	0.808679	0.0817452	0.847409	0.42386	0.29532	0.575279	0.135707	0.506639	0.200091	0.365975	0.372608	-0.422741	0.296733	-0.21251	0.613377	0.352532
Arpc4	Arpc4	blue	-0.745662	0.0336844	-0.730688	0.0395001	0.813802	0.0139688	0.499387	0.207679	0.417065	0.303952	-0.392522	0.336124	0.524557	0.181984	0.443862	0.270607	0.604954	0.11207	0.935648	0.000634503	-0.163641	0.698606	0.233355	0.578084	0.509899	0.196729	0.189354	0.653356	-0.128593	0.761533	-0.229184	0.585091	-0.122615	0.772391	0.64569	0.0837416	0.497066	0.210138	0.55685	0.151664	0.295937	0.476664	-0.254806	0.542515	-0.0535743	0.89974	0.367747
Cdo1	Cdo1	blue	-0.744235	0.0342146	-0.804337	0.0160864	0.61728	0.102998	0.58014	0.131661	0.433359	0.283451	-0.557269	0.151291	0.595701	0.119169	0.63879	0.0882077	0.570161	0.14004	0.883348	0.00362927	-0.117762	0.781229	0.464376	0.246373	0.422793	0.296667	0.216429	0.606691	-0.192161	0.648469	-0.0041701	0.992181	-0.194106	0.645089	0.58039	0.131455	0.488217	0.219653	0.625881	0.096926	0.253133	0.54526	-0.243404	0.561323	-0.170474	0.6865	0.635782
LOC100910237	LOC100910237	blue	-0.743427	0.0345169	-0.791265	0.0193258	0.624365	0.0979807	0.605718	0.111495	0.483719	0.224574	-0.581289	0.130715	0.601758	0.114494	0.662555	0.0733903	0.603045	0.113515	0.886267	0.00337129	-0.0819078	0.847108	0.464119	0.246669	0.432699	0.284268	0.255378	0.541578	-0.197316	0.639523	0.0410935	0.923036	-0.16041	0.704351	0.545369	0.162101	0.531785	0.174937	0.622287	0.0994377	0.233445	0.577933	-0.226309	0.589936	-0.198161	0.63806	0.638896
Kctd9	Kctd9	blue	-0.74211	0.0350132	-0.608557	0.109374	0.778985	0.0227139	0.609978	0.10832	0.623525	0.0985681	-0.38387	0.347825	0.649294	0.0814626	0.454265	0.258175	0.638536	0.0883743	0.932313	0.000736459	-0.169234	0.688693	0.372735	0.363155	0.535186	0.171674	0.392609	0.336007	-0.0608146	0.886253	-0.129451	0.759978	0.0489208	0.90842	0.38432	0.347212	0.696053	0.0551694	0.595145	0.119602	0.27965	0.502351	-0.360997	0.379638	-0.21562	0.608069	0.301664
LOC102555453	LOC102555453	blue	-0.741476	0.0352537	-0.826117	0.0114891	0.647434	0.082634	0.647183	0.0827933	0.543988	0.163381	-0.660425	0.074654	0.546417	0.161132	0.681687	0.0626072	0.662498	0.0734241	0.850716	0.00741384	0.0263795	0.950561	0.40148	0.324205	0.402299	0.323125	0.245304	0.558173	-0.315338	0.446768	0.0821418	0.846676	-0.197999	0.638341	0.575344	0.135653	0.574371	0.13647	0.597076	0.118098	0.112064	0.791633	-0.0660915	0.876439	-0.170736	0.686037	0.648035
Fam65c	Fam65c	blue	-0.741181	0.0353658	-0.367816	0.370022	0.761489	0.0281422	0.495035	0.212303	0.475971	0.233181	-0.204389	0.62731	0.530784	0.175905	0.271808	0.514906	0.532125	0.17461	0.765416	0.0268613	-0.602149	0.114196	0.330057	0.424618	0.515149	0.191378	0.536122	0.170782	0.231195	0.581708	-0.380054	0.353045	0.0529603	0.900885	0.184809	0.661293	0.354271	0.389228	0.399196	0.327225	0.302432	0.466569	-0.643227	0.0853201	0.0747659	0.860335	-0.0306192
Herc6	Herc6	blue	-0.740497	0.0356269	-0.826661	0.0113866	0.569709	0.140427	0.634909	0.0907786	0.276519	0.50735	-0.601483	0.114704	0.364409	0.374812	0.511152	0.195444	0.582468	0.129747	0.771346	0.0249958	-0.296358	0.476007	0.440789	0.274335	0.164411	0.697239	0.18502	0.660923	-0.236272	0.5732	-0.138299	0.743977	-0.485837	0.22225	0.680674	0.0631527	0.276908	0.506729	0.674467	0.066558	0.0903567	0.831501	-0.117477	0.781748	0.159163	0.706571	0.5908
Khsrp	Khsrp	blue	-0.738221	0.0365039	-0.67151	0.0682173	0.849945	0.00752469	0.730055	0.0397585	0.573649	0.137079	-0.542078	0.165163	0.312006	0.451846	0.372976	0.36282	0.827337	0.01126	0.856965	0.00655353	-0.141822	0.737627	0.18128	0.667473	0.281614	0.499226	0.379786	0.353412	-0.224366	0.59322	-0.168435	0.690106	-0.23338	0.578042	0.562145	0.14698	0.593628	0.120792	0.624753	0.0977097	-0.00514282	0.990357	0.00166413	0.99688	0.145522	0.730973	0.270764
Stat6	Stat6	blue	-0.736812	0.0370533	-0.856774	0.00657877	0.64909	0.0815908	0.493881	0.213537	0.360909	0.379762	-0.494811	0.212542	0.584779	0.127864	0.563091	0.14615	0.494818	0.212534	0.865537	0.00548143	-0.0889562	0.834085	0.377084	0.357131	0.44588	0.268172	0.0650456	0.878383	-0.27332	0.512475	-0.129241	0.760359	-0.24578	0.557385	0.701357	0.0525643	0.448219	0.265365	0.583267	0.129095	0.254401	0.543179	-0.185544	0.660007	-0.136275	0.74763	0.588726
Mak16	Mak16	blue	-0.736628	0.0371256	-0.775732	0.023669	0.482034	0.226432	0.743664	0.0344281	0.652287	0.0795976	-0.844931	0.00827154	0.51355	0.193	0.823689	0.011954	0.672622	0.0675907	0.64555	0.083831	0.0223161	0.958171	0.52803	0.17858	0.303537	0.464859	0.4005	0.325499	-0.380798	0.352024	0.270533	0.516957	-0.239865	0.567207	0.355527	0.38743	0.506077	0.200674	0.490769	0.216886	-0.109947	0.795505	0.00536732	0.989936	-0.150406	0.722212	0.713239
Prr15	Prr15	blue	-0.735232	0.0376754	-0.906089	0.00192744	0.552014	0.156014	0.468804	0.241291	0.250237	0.550025	-0.494161	0.213237	0.547929	0.159741	0.504623	0.202186	0.377175	0.357006	0.752765	0.0311214	-0.186943	0.657562	0.433726	0.282998	0.334304	0.418316	-0.037521	0.929714	-0.353721	0.390018	-0.234092	0.576848	-0.419541	0.300793	0.753603	0.0308275	0.308379	0.457401	0.575445	0.135567	0.178638	0.672111	-0.15213	0.719126	-0.0275834	0.948307	0.593893
Ifit1bl	Ifit1bl	blue	-0.735102	0.0377272	-0.869748	0.00499883	0.59964	0.116117	0.609923	0.108361	0.378259	0.355512	-0.622502	0.099286	0.481104	0.227461	0.609323	0.108805	0.589987	0.123674	0.831747	0.0104557	-0.0921729	0.828152	0.421758	0.297977	0.300498	0.469565	0.14461	0.732612	-0.30684	0.459766	-0.0274952	0.948472	-0.352249	0.392133	0.686639	0.05998	0.430451	0.28706	0.649337	0.0814353	0.136148	0.74786	-0.0798011	0.851007	-0.0458371	0.914176	0.668846
Clasp1	Clasp1	blue	-0.735019	0.0377598	-0.700074	0.0531878	0.576513	0.134673	0.727859	0.0406626	0.634155	0.0912836	-0.720778	0.0436631	0.545853	0.161654	0.765309	0.0268957	0.724977	0.0418683	0.804372	0.0160782	-0.0509821	0.904574	0.505188	0.201597	0.377098	0.357112	0.469238	0.240797	-0.180022	0.669681	0.233518	0.57781	-0.107759	0.79951	0.344725	0.403021	0.569853	0.140303	0.576564	0.13463	0.0860337	0.839481	-0.170058	0.687236	-0.191743	0.649197	0.650128
Ttc3	Ttc3	blue	-0.734377	0.0380148	-0.647615	0.0825199	0.703434	0.0515646	0.7213	0.0434374	0.648902	0.0817084	-0.509662	0.196972	0.595645	0.119212	0.517916	0.188589	0.702477	0.0520239	0.909128	0.00175048	-0.130531	0.758021	0.455017	0.257287	0.401503	0.324175	0.437066	0.278885	-0.125019	0.76802	-0.0058526	0.989027	-0.0475599	0.91096	0.377722	0.356252	0.718933	0.0444661	0.684243	0.061243	0.181165	0.667675	-0.25524	0.541804	-0.194683	0.644088	0.4259
Racgap1	Racgap1	blue	-0.731562	0.039145	-0.607393	0.110241	0.756659	0.0297691	0.207931	0.621221	0.47474	0.234565	-0.17487	0.678741	0.782425	0.0217305	0.394726	0.333173	0.252896	0.54565	0.701419	0.0525343	-0.185445	0.66018	0.201665	0.632004	0.831582	0.010485	0.0807797	0.849196	-0.151733	0.719836	-0.413636	0.308355	0.127279	0.763917	0.414901	0.306728	0.416283	0.304954	0.14187	0.737541	0.330017	0.424678	-0.464634	0.246074	-0.253051	0.545396	0.0963614
Taf4	Taf4	blue	-0.729259	0.040085	-0.690956	0.0577442	0.511352	0.19524	0.798732	0.0174299	0.672211	0.0678218	-0.635064	0.0906754	0.632756	0.0922237	0.610762	0.107742	0.630512	0.0937439	0.777812	0.0230557	-0.136286	0.747611	0.65455	0.078204	0.274281	0.510934	0.451971	0.260891	-0.232666	0.579239	0.109828	0.795722	-0.161267	0.702825	0.288443	0.488419	0.688254	0.0591376	0.710423	0.0482854	0.0527451	0.901286	-0.207848	0.621363	-0.232555	0.579426	0.569308
Uqcrc1	Uqcrc1	blue	-0.728793	0.0402768	-0.75834	0.0291966	0.847653	0.00786046	0.626559	0.0964561	0.439073	0.276427	-0.513667	0.192881	0.266176	0.523992	0.330447	0.424038	0.736842	0.0370417	0.818662	0.0129536	-0.120647	0.775972	0.0978226	0.817749	0.273391	0.512361	0.190043	0.652156	-0.320609	0.438782	-0.277206	0.506251	-0.348514	0.397522	0.730088	0.0397452	0.47536	0.233867	0.574689	0.136203	-0.0113158	0.978785	0.0831283	0.844851	0.219814	0.600932	0.285315
Vom2r5	Vom2r5	blue	-0.728681	0.0403228	-0.961504	0.000138536	0.519006	0.187496	0.455126	0.257159	0.252525	0.54626	-0.519923	0.18658	0.527588	0.179011	0.463961	0.246852	0.312169	0.451598	0.646599	0.0831635	-0.131022	0.757131	0.407198	0.316702	0.288035	0.489062	-0.140903	0.739284	-0.522493	0.184023	-0.295181	0.477845	-0.516641	0.189871	0.800041	0.0171099	0.291142	0.484172	0.520251	0.186252	0.0445032	0.916667	-0.0110865	0.979215	0.0108185	0.979717	0.569337
LOC100909608	LOC100909608	blue	-0.728681	0.0403228	-0.961504	0.000138536	0.519006	0.187496	0.455126	0.257159	0.252525	0.54626	-0.519923	0.18658	0.527588	0.179011	0.463961	0.246852	0.312169	0.451598	0.646599	0.0831635	-0.131022	0.757131	0.407198	0.316702	0.288035	0.489062	-0.140903	0.739284	-0.522493	0.184023	-0.295181	0.477845	-0.516641	0.189871	0.800041	0.0171099	0.291142	0.484172	0.520251	0.186252	0.0445032	0.916667	-0.0110865	0.979215	0.0108185	0.979717	0.569337
Bin3	Bin3	blue	-0.728676	0.0403248	-0.716877	0.0453716	0.624016	0.0982245	0.635174	0.0906016	0.534552	0.17228	-0.486353	0.221685	0.66215	0.0736299	0.56362	0.145689	0.579666	0.132053	0.908598	0.00178052	-0.139928	0.74104	0.521623	0.184886	0.425562	0.293175	0.310554	0.454067	-0.13491	0.750096	-0.0133783	0.974919	-0.0900357	0.832093	0.451713	0.261197	0.633778	0.0915362	0.686166	0.0602279	0.273553	0.512101	-0.317149	0.444017	-0.254165	0.543567	0.539405
Cdk8	Cdk8	blue	-0.728671	0.0403272	-0.657275	0.0765455	0.659949	0.0749382	0.456101	0.256011	0.629136	0.0946827	-0.415424	0.306056	0.817911	0.0131073	0.641963	0.0861375	0.462321	0.248749	0.833064	0.0102228	-0.0251608	0.952843	0.423611	0.295633	0.714776	0.046308	0.276886	0.506763	-0.14452	0.732774	-0.00930536	0.982553	0.151942	0.719463	0.332008	0.421719	0.63798	0.0887404	0.395818	0.331715	0.320344	0.439182	-0.401842	0.323728	-0.436697	0.279337	0.436001
Exoc3	Exoc3	blue	0.727491	0.0408157	0.654485	0.0782441	-0.405195	0.319321	-0.426524	0.291967	-0.379531	0.353762	0.385254	0.345941	-0.807602	0.0153346	-0.608644	0.109309	-0.246095	0.556864	-0.691884	0.0572701	0.378144	0.35567	-0.689523	0.0584808	-0.516597	0.189915	-0.243709	0.560816	0.0367846	0.931091	0.106143	0.802472	0.0813601	0.848122	-0.287523	0.48987	-0.320556	0.438863	-0.453491	0.259089	-0.355818	0.387014	0.608931	0.109096	0.290039	0.485906	-0.516832
Gcgr	Gcgr	blue	-0.727067	0.040992	-0.745945	0.03358	0.626921	0.096206	0.637392	0.0891286	0.557654	0.150948	-0.606174	0.111153	0.601564	0.114642	0.693192	0.0566062	0.653136	0.0790731	0.884977	0.00348386	-0.0266765	0.950005	0.45699	0.254967	0.445634	0.268469	0.327591	0.428296	-0.181697	0.666742	0.123416	0.770933	-0.0889284	0.834136	0.46952	0.240475	0.59563	0.119224	0.609612	0.108591	0.211419	0.615243	-0.209608	0.618345	-0.244967	0.558732	0.633478
Nfs1	Nfs1	blue	-0.725613	0.0416005	-0.815161	0.0136801	0.613418	0.105794	0.787864	0.0202303	0.559232	0.149547	-0.611054	0.107527	0.476048	0.233095	0.439135	0.276352	0.651604	0.0800209	0.795052	0.0183489	-0.0870466	0.83761	0.47882	0.229997	0.157013	0.710403	0.24348	0.561196	-0.411627	0.310949	-0.0902407	0.831715	-0.376448	0.358009	0.575456	0.135558	0.664064	0.072503	0.777378	0.0231829	-0.0420898	0.921175	0.0338543	0.936572	-0.0356026	0.933302	0.511159
Plin2	Plin2	blue	-0.724373	0.0421235	-0.7102	0.048388	0.842736	0.00861283	0.533404	0.17338	0.321917	0.43681	-0.591251	0.122669	0.0934961	0.825714	0.435171	0.281214	0.774674	0.0239851	0.718505	0.0446538	-0.186298	0.658689	-0.0391055	0.926752	0.290231	0.485604	0.233049	0.578597	-0.228826	0.585693	-0.220334	0.60005	-0.383339	0.348549	0.727546	0.0407927	0.182604	0.665153	0.368332	0.369299	-0.0490975	0.90809	0.0926985	0.827184	0.410828	0.311983	0.294319
Vnn1	Vnn1	blue	-0.723672	0.0424213	-0.697806	0.0543	0.651731	0.0799423	0.644776	0.0843252	0.620024	0.101038	-0.350273	0.39498	0.729845	0.0398445	0.32442	0.433046	0.46785	0.242382	0.828226	0.0110948	-0.15848	0.707788	0.515821	0.190699	0.396716	0.330518	0.229406	0.584716	-0.282635	0.497605	-0.254325	0.543305	-0.111523	0.792622	0.422982	0.296428	0.774811	0.0239441	0.692171	0.0571241	0.16155	0.702323	-0.260049	0.533944	-0.259485	0.534865	0.300108
Birc5	Birc5	blue	-0.723347	0.0425595	-0.757095	0.0296199	0.429608	0.28811	0.614961	0.104672	0.581609	0.130451	-0.6091	0.10897	0.764152	0.0272696	0.732941	0.0385889	0.444986	0.269249	0.728142	0.0405456	-0.0705679	0.868124	0.674262	0.0666719	0.434246	0.282355	0.2863	0.4918	-0.268098	0.520884	0.1328	0.753913	-0.111801	0.792114	0.328629	0.426747	0.570389	0.139846	0.557004	0.151527	0.159388	0.70617	-0.287595	0.489756	-0.37607	0.358532	0.681059
Rsph9	Rsph9	blue	-0.723238	0.0426061	-0.228517	0.586214	0.594772	0.119895	0.453362	0.259243	0.424119	0.294992	-0.211811	0.614573	0.447302	0.266464	0.235374	0.574703	0.397137	0.329958	0.471157	0.238613	-0.838507	0.00929522	0.394685	0.333228	0.416248	0.304999	0.632197	0.0926007	0.278496	0.504193	-0.442708	0.272004	-0.0283506	0.946871	-0.042771	0.919902	0.0753752	0.859206	0.186158	0.658933	0.13131	0.75661	-0.714471	0.046445	0.258843	0.535912	-0.175502
Tlk1	Tlk1	blue	-0.722485	0.0429281	-0.567439	0.142376	0.855448	0.00675612	0.611166	0.107444	0.56817	0.141746	-0.438685	0.276901	0.449365	0.263994	0.469878	0.240067	0.783939	0.021306	0.946208	0.000373607	-0.160844	0.703579	0.202807	0.630036	0.492815	0.214682	0.451995	0.260863	0.00994734	0.98135	-0.0789939	0.852501	0.0233643	0.956208	0.438244	0.277441	0.589681	0.123918	0.549808	0.158021	0.245506	0.557838	-0.269779	0.518173	-0.0435571	0.918434	0.285553
Nrcam	Nrcam	blue	-0.722334	0.0429928	-0.79719	0.0178115	0.708543	0.0491548	0.590092	0.123591	0.348567	0.397445	-0.514988	0.191541	0.410032	0.313015	0.478644	0.230193	0.643234	0.085316	0.895839	0.00260912	-0.156098	0.712037	0.30521	0.462277	0.30862	0.457032	0.170945	0.685667	-0.203475	0.628884	-0.139066	0.742593	-0.309675	0.455414	0.711728	0.0476872	0.439238	0.276226	0.668985	0.0696534	0.194548	0.644322	-0.117959	0.780871	0.0406368	0.92389	0.520226
Ccndbp1	Ccndbp1	blue	-0.721913	0.0431732	-0.797295	0.0177853	0.647234	0.0827611	0.614798	0.10479	0.619519	0.101397	-0.547615	0.160029	0.675522	0.0659719	0.588654	0.124739	0.564908	0.144566	0.841558	0.00879961	0.0718688	0.865709	0.428264	0.289787	0.469058	0.241002	0.196395	0.641118	-0.361416	0.379044	0.0032095	0.993982	-0.101349	0.811269	0.515083	0.191444	0.715901	0.0458052	0.592927	0.121344	0.136158	0.747841	-0.104838	0.804864	-0.311569	0.452513	0.545779
Cpa3	Cpa3	blue	-0.720936	0.0435945	-0.369866	0.367153	0.667231	0.0706613	0.360875	0.379811	0.251633	0.547726	-0.288493	0.48834	0.348171	0.398019	0.385753	0.345263	0.482002	0.226467	0.618728	0.101961	-0.696524	0.054935	0.244226	0.559959	0.473198	0.236302	0.48446	0.223759	0.28878	0.487887	-0.336101	0.415662	-0.0818819	0.847156	0.241051	0.565233	-0.040195	0.924716	0.202474	0.63061	0.27008	0.517687	-0.627093	0.0960872	0.289497	0.486759	0.0584158
Whsc1l1	Whsc1l1	blue	-0.720177	0.0439237	-0.792521	0.0189983	0.715238	0.046101	0.517447	0.18906	0.305013	0.462581	-0.396262	0.331123	0.470778	0.239044	0.373604	0.361947	0.531571	0.175145	0.884144	0.00355775	-0.212716	0.613026	0.303434	0.465019	0.34676	0.400064	0.0837814	0.843643	-0.206525	0.623636	-0.287153	0.490454	-0.30333	0.46518	0.733096	0.0385267	0.431448	0.28582	0.652418	0.0795168	0.245656	0.557591	-0.185661	0.659803	0.0252692	0.95264	0.425617
Eif1ax	Eif1ax	blue	-0.719622	0.0441653	-0.664315	0.0723563	0.738992	0.0362053	0.736871	0.0370304	0.553571	0.154606	-0.524226	0.18231	0.436682	0.279356	0.452006	0.26085	0.767341	0.0262465	0.917277	0.00132887	-0.163465	0.69892	0.362323	0.37776	0.290268	0.485545	0.406047	0.318206	-0.126295	0.765704	-0.0548736	0.897318	-0.1696	0.688045	0.49208	0.215472	0.635967	0.0900738	0.728097	0.0405641	0.13968	0.741487	-0.156691	0.710978	-0.0225629	0.957709	0.413638
Atp6v1f	Atp6v1f	blue	-0.718623	0.044602	-0.889863	0.00307011	0.602588	0.113862	0.418761	0.301786	0.432586	0.284408	-0.474603	0.234718	0.70131	0.0525874	0.56972	0.140417	0.361089	0.379506	0.763437	0.027502	0.0522194	0.902266	0.373989	0.361413	0.534787	0.172055	-0.0530475	0.900722	-0.441111	0.273943	-0.145812	0.730453	-0.19489	0.643728	0.671082	0.0684593	0.514808	0.191723	0.461568	0.249622	0.18761	0.656399	-0.115165	0.785968	-0.279382	0.502779	0.563809
Fam84a	Fam84a	blue	-0.718201	0.0447873	-0.725915	0.0414734	0.625226	0.0973807	0.642765	0.0856185	0.574479	0.136379	-0.607946	0.109828	0.598653	0.116877	0.699232	0.0535991	0.66601	0.071368	0.884123	0.00355964	-0.0139104	0.973921	0.453382	0.259219	0.448621	0.264884	0.350547	0.394585	-0.167998	0.69088	0.148424	0.725765	-0.0638181	0.880666	0.443228	0.271373	0.610363	0.108036	0.604883	0.112124	0.210482	0.616847	-0.210495	0.616825	-0.258246	0.536886	0.629119
Zfp644	Zfp644	blue	-0.717835	0.0449483	-0.7871	0.0204369	0.835264	0.00984119	0.533704	0.173093	0.487952	0.219941	-0.512226	0.194347	0.426212	0.292358	0.484551	0.22366	0.685104	0.0607873	0.875303	0.0044054	0.052303	0.902111	0.109816	0.795744	0.46744	0.24285	0.138872	0.742944	-0.320869	0.438389	-0.137488	0.745441	-0.171401	0.684861	0.710626	0.0481919	0.554919	0.153394	0.502268	0.204647	0.118995	0.778982	0.0199352	0.962631	-0.0312373	0.941468	0.406885
Taf9b	Taf9b	blue	-0.71744	0.0451225	-0.81808	0.0130726	0.597591	0.117698	0.599811	0.115985	0.414168	0.307671	-0.471016	0.238773	0.606578	0.110851	0.479959	0.22873	0.502651	0.204245	0.873772	0.00456416	-0.135648	0.748762	0.494607	0.21276	0.330988	0.423234	0.130597	0.757901	-0.264346	0.526958	-0.131506	0.756254	-0.264412	0.52685	0.622959	0.0989654	0.565152	0.144355	0.726456	0.0412469	0.227181	0.588464	-0.20144	0.632392	-0.164161	0.697683	0.563806
Arhgap12	Arhgap12	blue	-0.717232	0.0452145	-0.709399	0.0487576	0.637254	0.0892202	0.682583	0.0621269	0.628253	0.0952882	-0.672191	0.067833	0.545827	0.161677	0.731186	0.0392975	0.731477	0.0391795	0.852034	0.0072267	0.0274701	0.948519	0.416668	0.304462	0.429285	0.288512	0.407073	0.316866	-0.195199	0.643193	0.206597	0.623513	-0.0625147	0.88309	0.409251	0.314029	0.618967	0.101791	0.569959	0.140213	0.128781	0.761192	-0.135869	0.748364	-0.224718	0.592623	0.623095
Kptn	Kptn	blue	-0.716836	0.0453895	-0.773588	0.0243119	0.786895	0.0204925	0.695999	0.0551966	0.501581	0.205368	-0.517442	0.189065	0.336849	0.414558	0.308548	0.457141	0.710076	0.048445	0.818437	0.0129995	-0.0873122	0.83712	0.211009	0.615945	0.215789	0.607781	0.191863	0.648987	-0.381018	0.351722	-0.249873	0.550624	-0.357405	0.384747	0.687159	0.0597079	0.599026	0.116589	0.673821	0.0669182	-0.0386665	0.927573	0.0998104	0.814095	0.126787	0.76481	0.318938
Fkbp10	Fkbp10	blue	-0.714566	0.0464023	-0.451724	0.261185	0.613519	0.10572	0.492084	0.215468	0.355234	0.387849	-0.3673	0.370745	0.499405	0.20766	0.523299	0.183225	0.554982	0.153337	0.796869	0.0178916	-0.528412	0.178207	0.43618	0.279973	0.462185	0.248906	0.519346	0.187156	0.27286	0.513213	-0.101379	0.811213	-0.00996214	0.981322	0.243842	0.560596	0.227054	0.588679	0.452017	0.260836	0.381088	0.351627	-0.638522	0.0883841	0.0154719	0.970995	0.319145
Snapc2	Snapc2	blue	-0.714259	0.0465401	-0.806587	0.0155659	0.676023	0.0656941	0.34063	0.409003	0.317688	0.4432	-0.318658	0.441732	0.667818	0.0703235	0.452273	0.260533	0.34568	0.401632	0.838099	0.00936289	-0.116235	0.784015	0.309737	0.455318	0.573052	0.137583	-0.0392696	0.926445	-0.242959	0.562062	-0.289661	0.486501	-0.147769	0.726939	0.690707	0.0578719	0.426936	0.29145	0.472419	0.237184	0.347488	0.399008	-0.290641	0.48496	-0.194118	0.645069	0.435616
Sgo2	Sgo2	blue	-0.713703	0.0467907	-0.462288	0.248787	0.788796	0.0199798	0.666376	0.0711558	0.656686	0.0769022	-0.226388	0.589803	0.533619	0.173173	0.0819958	0.846946	0.568515	0.14145	0.744591	0.0340817	-0.38532	0.345851	0.329479	0.425479	0.344659	0.403118	0.431746	0.28545	-0.111219	0.793178	-0.457924	0.253872	-0.0638321	0.88064	0.263839	0.52778	0.696059	0.0551663	0.580609	0.131275	0.056406	0.894463	-0.304553	0.463291	0.0260287	0.951218	-0.102818
Pdcd6ip	Pdcd6ip	blue	-0.713666	0.0468073	-0.537257	0.169703	0.80841	0.0151521	0.657315	0.0765215	0.540253	0.166874	-0.349764	0.395714	0.460093	0.251339	0.309859	0.455132	0.714664	0.0463583	0.919745	0.00121574	-0.301068	0.468682	0.299229	0.471536	0.374411	0.360829	0.447448	0.266288	0.0195689	0.963318	-0.218144	0.603771	-0.055141	0.89682	0.407696	0.316053	0.612552	0.106427	0.658888	0.0755735	0.229012	0.58538	-0.321893	0.436846	0.00706071	0.986762	0.190463
RGD1563601	RGD1563601	blue	0.713588	0.0468429	0.92183	0.00112525	-0.541875	0.165352	-0.563184	0.14607	-0.420826	0.299159	0.495427	0.211884	-0.626591	0.0964338	-0.428161	0.289916	-0.372376	0.363654	-0.726738	0.0411292	0.0375306	0.929696	-0.478654	0.230182	-0.292529	0.481996	0.0544362	0.898134	0.532396	0.174349	0.230769	0.582424	0.395527	0.332103	-0.70186	0.0523213	-0.560432	0.148486	-0.647817	0.0823919	-0.0537789	0.899359	0.0119819	0.977536	0.156235	0.711791	-0.544286
Uqcrb	Uqcrb	blue	-0.713319	0.0469644	-0.53399	0.172818	0.73812	0.036543	0.781609	0.0219614	0.725555	0.0416247	-0.553171	0.154967	0.475829	0.233341	0.509466	0.197173	0.8251	0.0116823	0.862094	0.00589725	-0.138137	0.74427	0.374952	0.360079	0.360021	0.381023	0.596039	0.118905	-0.0632647	0.881695	0.0606127	0.886629	0.00172783	0.99676	0.258408	0.536622	0.717416	0.0451332	0.627133	0.0960593	0.0828134	0.845433	-0.204283	0.627493	-0.102248	0.809617	0.329955
Ppm1d	Ppm1d	blue	-0.713208	0.0470146	-0.866171	0.00540687	0.452465	0.260305	0.556157	0.152283	0.363224	0.376485	-0.554136	0.154097	0.644346	0.0846009	0.609401	0.108747	0.39906	0.327404	0.764998	0.0269959	-0.126741	0.764893	0.594619	0.120014	0.321012	0.438174	0.0810827	0.848635	-0.320661	0.438704	-0.0390466	0.926862	-0.323426	0.434539	0.594747	0.119914	0.439807	0.275531	0.647931	0.0823205	0.192374	0.648099	-0.20416	0.627704	-0.203622	0.62863	0.705213
Rpl21	Rpl21	blue	-0.70983	0.0485583	-0.743613	0.0344471	0.618012	0.102473	0.613852	0.105478	0.533824	0.172978	-0.722802	0.0427921	0.474375	0.234975	0.807471	0.0153643	0.723731	0.0423959	0.817853	0.0131193	0.0475598	0.91096	0.352296	0.392065	0.438605	0.276999	0.351101	0.393786	-0.198988	0.63663	0.247654	0.554286	-0.11227	0.791255	0.48023	0.228429	0.471956	0.237707	0.486926	0.22106	0.128847	0.761072	-0.0955509	0.82193	-0.16067	0.703889	0.69845
Rpl24	Rpl24	blue	-0.709726	0.0486065	-0.700535	0.0529632	0.587827	0.125402	0.59388	0.120594	0.524922	0.181624	-0.603616	0.113082	0.603273	0.113342	0.751378	0.0316123	0.636358	0.0898141	0.871224	0.00483647	-0.0502083	0.906018	0.468406	0.241746	0.47948	0.229263	0.363613	0.375936	-0.0946022	0.823676	0.187495	0.656598	-0.0353494	0.933775	0.412479	0.309848	0.526366	0.180207	0.558231	0.150434	0.266621	0.523272	-0.28589	0.492448	-0.267193	0.522347	0.664142
Inpp5k	Inpp5k	blue	-0.708999	0.0489431	-0.858937	0.00629591	0.633872	0.091473	0.474904	0.23438	0.359189	0.382205	-0.476607	0.232468	0.59395	0.120539	0.550797	0.15712	0.473125	0.236385	0.863642	0.00570784	-0.0303176	0.943189	0.364869	0.374164	0.446577	0.267334	0.0243386	0.954383	-0.300128	0.47014	-0.114382	0.787397	-0.229042	0.58533	0.711951	0.0475857	0.482247	0.226197	0.588058	0.125217	0.261313	0.531885	-0.155212	0.713618	-0.181189	0.667633	0.599065
Gatad2a	Gatad2a	blue	-0.708426	0.0492091	-0.652894	0.0792226	0.835566	0.0097894	0.654498	0.0782362	0.623239	0.0987683	-0.551187	0.156765	0.415748	0.30564	0.525542	0.181014	0.819385	0.0128067	0.905229	0.00197958	0.0185849	0.965161	0.171165	0.685279	0.444705	0.269589	0.3856	0.345471	-0.176245	0.676321	0.00912726	0.982887	-0.0430188	0.919439	0.50413	0.202699	0.656151	0.0772271	0.548762	0.158977	0.111935	0.791869	-0.0562571	0.89474	-0.068394	0.872161	0.37679
Dcn	Dcn	blue	-0.707662	0.0495656	-0.631843	0.09284	0.770468	0.0252667	0.838997	0.00921447	0.663942	0.0725747	-0.582025	0.130111	0.285531	0.493016	0.312629	0.450895	0.834524	0.0099684	0.761052	0.0282873	-0.131324	0.756585	0.258671	0.536193	0.141934	0.737426	0.442614	0.272117	-0.308778	0.456789	-0.139491	0.741827	-0.284083	0.495309	0.453308	0.259307	0.679476	0.0638019	0.675767	0.0658358	-0.162352	0.700896	0.0988546	0.815852	0.155471	0.713155	0.230242
Kdm5c	Kdm5c	blue	-0.707517	0.0496333	-0.75021	0.032029	0.749171	0.0324027	0.631535	0.0930487	0.396402	0.330936	-0.48574	0.222356	0.377956	0.355929	0.405864	0.318446	0.69272	0.0568453	0.910507	0.00167378	-0.151454	0.720337	0.270286	0.517355	0.278901	0.503546	0.217198	0.605381	-0.191359	0.649865	-0.162207	0.701154	-0.283329	0.496504	0.681314	0.0628078	0.513168	0.193387	0.703033	0.051757	0.167026	0.692602	-0.0903504	0.831513	0.0599374	0.887886	0.438886
Rbms2	Rbms2	blue	-0.70745	0.0496647	-0.763859	0.0273648	0.609511	0.108666	0.514171	0.192368	0.525205	0.181346	-0.478773	0.23005	0.730004	0.0397795	0.63406	0.0913469	0.490657	0.217008	0.87422	0.00451728	0.0100699	0.98112	0.458701	0.252962	0.550116	0.15774	0.180514	0.668817	-0.222408	0.596533	0.0206101	0.961367	-0.0268155	0.949745	0.495703	0.211589	0.623885	0.098316	0.559307	0.149481	0.298834	0.472151	-0.273963	0.511444	-0.372062	0.36409	0.588678
Tsg101	Tsg101	blue	-0.707331	0.04972	-0.62314	0.0988381	0.785198	0.0209572	0.559065	0.149695	0.481479	0.227046	-0.277977	0.50502	0.568537	0.141431	0.288652	0.488089	0.575057	0.135893	0.931922	0.000749062	-0.236934	0.572096	0.314137	0.448595	0.442345	0.272444	0.263305	0.528648	-0.0698775	0.869405	-0.295122	0.477936	-0.0642741	0.879817	0.511811	0.194771	0.630465	0.0937756	0.655079	0.0778805	0.302305	0.466765	-0.330343	0.424192	-0.100685	0.812487	0.230775
AABR07049880.1	AABR07049880.1	blue	-0.706675	0.0500278	-0.730238	0.0396838	0.613055	0.106059	0.681022	0.0629652	0.674451	0.066567	-0.669359	0.0694399	0.592962	0.121316	0.715511	0.0459791	0.685082	0.0607991	0.813077	0.0141244	0.0964221	0.820326	0.43182	0.285358	0.43481	0.281659	0.359078	0.382364	-0.288807	0.487845	0.199375	0.635961	-0.0586697	0.890246	0.398954	0.327545	0.683273	0.0617586	0.556383	0.152082	0.0799571	0.850718	-0.080702	0.84934	-0.287435	0.490007	0.614393
Tbc1d32	Tbc1d32	blue	-0.706386	0.0501636	-0.597201	0.118001	0.583957	0.128532	0.560527	0.148403	0.576158	0.13497	-0.380549	0.352365	0.779413	0.0225902	0.558289	0.150384	0.484485	0.223732	0.873235	0.00462069	-0.192804	0.647352	0.571152	0.139196	0.541705	0.165512	0.375129	0.359833	-0.0135723	0.974555	-0.0124371	0.976683	0.085004	0.841384	0.271978	0.514632	0.645235	0.0840322	0.592438	0.12173	0.365478	0.373307	-0.503475	0.203383	-0.380443	0.352511	0.448237
Stk11	Stk11	blue	-0.704709	0.0509567	-0.874597	0.00447808	0.575083	0.135871	0.520953	0.185552	0.41387	0.308054	-0.459017	0.252593	0.663732	0.0726982	0.488994	0.218809	0.404925	0.319674	0.816489	0.0134016	-0.0269741	0.949448	0.461545	0.249649	0.391743	0.33717	-0.00274713	0.994849	-0.393482	0.334836	-0.157393	0.709726	-0.26367	0.528054	0.670523	0.0687764	0.572708	0.137874	0.642121	0.0860347	0.197651	0.638943	-0.130382	0.758291	-0.237703	0.570811	0.575031
Fam120a	Fam120a	blue	-0.702031	0.0522386	-0.59182	0.122218	0.872327	0.00471735	0.660418	0.0746583	0.550481	0.157407	-0.496865	0.210351	0.303637	0.464704	0.416959	0.304089	0.852831	0.00711503	0.903704	0.00207426	-0.118002	0.780792	0.116809	0.782967	0.369658	0.367444	0.426549	0.291936	-0.0830279	0.845037	-0.0911428	0.830051	-0.0961613	0.820806	0.5143	0.192237	0.569944	0.140226	0.569889	0.140273	0.112341	0.791126	-0.0868341	0.838003	0.0927953	0.827005	0.269789
Tspan18	Tspan18	blue	-0.700899	0.0527862	-0.685741	0.0604515	0.618827	0.10189	0.61646	0.103589	0.528883	0.177749	-0.564785	0.144673	0.587578	0.125602	0.685102	0.0607883	0.659368	0.0752858	0.907247	0.00185872	-0.0598715	0.888009	0.452953	0.259727	0.45209	0.26075	0.367938	0.369852	-0.0801277	0.850402	0.148113	0.726323	-0.0344734	0.935413	0.427653	0.290551	0.576749	0.134476	0.615511	0.104273	0.278943	0.503479	-0.280803	0.500517	-0.253684	0.544357	0.620787
Cep83	Cep83	blue	-0.70036	0.0530485	-0.709028	0.0489298	0.76479	0.027063	0.703887	0.0513482	0.517106	0.189402	-0.518348	0.188155	0.387197	0.343304	0.412629	0.309654	0.760217	0.0285654	0.908922	0.0017621	-0.0878036	0.836212	0.275732	0.50861	0.273913	0.511523	0.305948	0.46114	-0.211169	0.615672	-0.0942377	0.824348	-0.219288	0.601826	0.593552	0.120852	0.632571	0.0923485	0.716152	0.0456932	0.105505	0.803641	-0.0452796	0.915217	0.0103697	0.980558	0.40868
Nrd1	Nrd1	blue	-0.700051	0.0531989	-0.789935	0.0196765	0.599306	0.116374	0.566514	0.143175	0.497225	0.209968	-0.508124	0.198556	0.66625	0.0712292	0.604444	0.112455	0.528002	0.178607	0.884406	0.00353434	0.00239368	0.995512	0.467563	0.24271	0.452304	0.260497	0.172286	0.683299	-0.249343	0.551499	0.0201304	0.962266	-0.112956	0.790003	0.547087	0.160515	0.625478	0.0972054	0.639138	0.0879789	0.260341	0.533469	-0.208071	0.620981	-0.308871	0.456646	0.619035
Tsn	Tsn	blue	-0.699894	0.0532755	-0.744616	0.0340727	0.749963	0.0321177	0.632272	0.0925505	0.516171	0.190345	-0.504487	0.202328	0.48614	0.221919	0.486518	0.221506	0.697364	0.0545184	0.931436	0.000764943	-0.0100871	0.981088	0.289202	0.487223	0.38249	0.349708	0.24008	0.566849	-0.226328	0.589904	-0.0527791	0.901223	-0.147255	0.727862	0.608877	0.109136	0.650464	0.0807307	0.671271	0.0683524	0.184179	0.662395	-0.0880312	0.835792	-0.119639	0.777808	0.476851
Nags	Nags	blue	0.699655	0.0533922	0.886655	0.00333791	-0.440068	0.275213	-0.571649	0.138773	-0.281877	0.498809	0.765064	0.0269744	-0.354333	0.38914	-0.729625	0.0399345	-0.539133	0.167928	-0.636356	0.0898149	0.0856916	0.840113	-0.428648	0.289307	-0.195819	0.642117	-0.115713	0.784967	0.378339	0.355402	-0.09092	0.830462	0.491339	0.216271	-0.6661	0.0713158	-0.190558	0.651259	-0.507372	0.199333	0.0124562	0.976647	-0.0364483	0.93172	-0.069142	0.870771	-0.787809
AABR07002896.1	AABR07002896.1	blue	-0.699636	0.0534013	-0.709114	0.0488896	0.37136	0.365069	0.782882	0.0216019	0.611047	0.107531	-0.662312	0.0735339	0.641711	0.0863004	0.639108	0.0879989	0.53182	0.174904	0.685509	0.0605736	-0.155505	0.713094	0.754387	0.0305535	0.197251	0.639636	0.402455	0.32292	-0.273463	0.512247	0.148658	0.725346	-0.238172	0.570028	0.262847	0.52939	0.610274	0.108102	0.707356	0.0497084	0.0188841	0.964601	-0.202393	0.630749	-0.246127	0.556811	0.65225
AABR07002870.1	AABR07002870.1	blue	-0.699636	0.0534013	-0.709114	0.0488896	0.37136	0.365069	0.782882	0.0216019	0.611047	0.107531	-0.662312	0.0735339	0.641711	0.0863004	0.639108	0.0879989	0.53182	0.174904	0.685509	0.0605736	-0.155505	0.713094	0.754387	0.0305535	0.197251	0.639636	0.402455	0.32292	-0.273463	0.512247	0.148658	0.725346	-0.238172	0.570028	0.262847	0.52939	0.610274	0.108102	0.707356	0.0497084	0.0188841	0.964601	-0.202393	0.630749	-0.246127	0.556811	0.65225
Ascc2	Ascc2	blue	-0.699376	0.0535284	-0.846596	0.00801851	0.571105	0.139235	0.405611	0.318776	0.326123	0.430493	-0.459958	0.251495	0.654375	0.0783113	0.608451	0.109452	0.390612	0.338691	0.828489	0.0110461	-0.0420809	0.921191	0.408197	0.3154	0.504939	0.201856	0.0034366	0.993556	-0.265075	0.525775	-0.0819074	0.847109	-0.18495	0.661047	0.666702	0.0709672	0.419765	0.300507	0.521259	0.185248	0.316593	0.444862	-0.237881	0.570514	-0.247655	0.554284	0.638577
Dctn1	Dctn1	blue	-0.699191	0.0536191	-0.636377	0.0898013	0.761548	0.0281229	0.578576	0.132956	0.460064	0.251372	-0.433684	0.283049	0.485979	0.222094	0.502363	0.204547	0.702358	0.0520812	0.970787	6.09662e-05	-0.152715	0.71808	0.292898	0.481417	0.448753	0.264725	0.346301	0.40073	-0.00031699	0.999406	-0.0473486	0.911354	-0.0430673	0.919349	0.517653	0.188853	0.551315	0.156648	0.632172	0.0926176	0.326504	0.429923	-0.295521	0.477314	-0.101132	0.811666	0.431477
Map4k5	Map4k5	blue	-0.698973	0.0537261	-0.592899	0.121366	0.744757	0.0340202	0.578906	0.132681	0.529615	0.177038	-0.379012	0.354475	0.588601	0.124782	0.480534	0.228093	0.652671	0.0793599	0.965898	9.66281e-05	-0.164061	0.697861	0.356968	0.38537	0.50018	0.206842	0.38008	0.353008	0.0200911	0.962339	-0.0604793	0.886878	0.0451981	0.915369	0.418835	0.301693	0.633456	0.0917521	0.628586	0.0950594	0.355274	0.387793	-0.37868	0.354933	-0.203998	0.627983	0.378976
Pald1	Pald1	blue	-0.698705	0.0538573	-0.167675	0.691453	0.595328	0.11946	0.473	0.236527	0.483685	0.224611	-0.187132	0.657233	0.458287	0.253447	0.210243	0.617256	0.415007	0.306592	0.467857	0.242374	-0.814184	0.0138873	0.393743	0.334487	0.42068	0.299345	0.687286	0.0596417	0.305038	0.462542	-0.413768	0.308185	0.0433526	0.918816	-0.122285	0.772991	0.146942	0.728425	0.188193	0.655381	0.125415	0.767302	-0.723402	0.0425362	0.213591	0.611531	-0.224668
Zfp426	Zfp426	blue	-0.698613	0.0539027	-0.449468	0.263871	0.835808	0.00974811	0.477938	0.23098	0.412472	0.309857	-0.429357	0.288422	0.300769	0.469145	0.530852	0.175839	0.779971	0.0224292	0.860854	0.00605191	-0.308451	0.457291	0.0882172	0.835449	0.531033	0.175664	0.52268	0.183837	0.217809	0.604341	-0.0547753	0.897501	0.049235	0.907833	0.378203	0.35559	0.272015	0.514573	0.346475	0.400478	0.29886	0.47211	-0.386153	0.344719	0.129419	0.760035	0.243292
Tspo	Tspo	blue	-0.697968	0.0542203	-0.730756	0.0394726	0.690543	0.0579562	0.438017	0.277719	0.387206	0.343291	-0.466624	0.243786	0.574079	0.136716	0.647501	0.0825921	0.571751	0.138686	0.925436	0.000979299	-0.0467503	0.912471	0.296555	0.4757	0.569652	0.140475	0.189722	0.652715	-0.0796643	0.85126	0.013615	0.974475	-0.0342333	0.935863	0.588763	0.124652	0.448663	0.264833	0.501744	0.205196	0.380841	0.351965	-0.296887	0.475182	-0.21411	0.610645	0.579291
Fcgbp	Fcgbp	blue	-0.69754	0.0544317	-0.920914	0.00116445	0.577844	0.133564	0.439408	0.276017	0.316159	0.445521	-0.459683	0.251816	0.594055	0.120456	0.474178	0.235198	0.356693	0.385764	0.760142	0.0285903	-0.0160305	0.969948	0.369087	0.368242	0.387056	0.343494	-0.1183	0.780247	-0.456504	0.255538	-0.222887	0.595721	-0.348188	0.397994	0.776656	0.0233953	0.445815	0.26825	0.559105	0.149659	0.163754	0.698406	-0.054616	0.897798	-0.14544	0.731122	0.571591
Acbd4	Acbd4	blue	-0.696265	0.055064	-0.923877	0.00104076	0.495469	0.211839	0.43521	0.281166	0.346571	0.400338	-0.403481	0.32157	0.672417	0.0677056	0.363808	0.375661	0.203866	0.62821	0.628569	0.0950709	-0.0689121	0.871198	0.459245	0.252328	0.340139	0.409723	-0.185908	0.659372	-0.579601	0.132107	-0.357339	0.384841	-0.410193	0.312806	0.714245	0.0465463	0.46605	0.244445	0.532685	0.174071	0.0602213	0.887358	-0.0445099	0.916654	-0.161645	0.702154	0.47063
Rplp0	Rplp0	blue	-0.695917	0.0552372	-0.776606	0.0234101	0.59707	0.118103	0.502206	0.204711	0.484596	0.22361	-0.444231	0.270161	0.726787	0.0411088	0.586231	0.126688	0.457247	0.254665	0.877616	0.00417232	-0.00566481	0.989379	0.465817	0.244713	0.519587	0.186915	0.132374	0.754683	-0.233177	0.578383	-0.0251818	0.952804	-0.0617122	0.884583	0.532793	0.173967	0.619506	0.101406	0.593896	0.120582	0.313386	0.44974	-0.271695	0.515087	-0.361471	0.378965	0.58266
Fam104b	Fam104b	blue	-0.69446	0.0559665	-0.606468	0.110932	0.753895	0.0307252	0.56231	0.146835	0.474968	0.234309	-0.430724	0.28672	0.507785	0.198906	0.537269	0.169692	0.701344	0.0525705	0.97108	5.91648e-05	-0.149059	0.724626	0.298883	0.472075	0.488706	0.219122	0.379745	0.353469	0.042535	0.920343	-0.00708486	0.986716	0.0139673	0.973815	0.469423	0.240585	0.548126	0.15956	0.60047	0.11548	0.355433	0.387565	-0.339886	0.410094	-0.13891	0.742874	0.43603
Myo1b	Myo1b	blue	-0.694261	0.0560667	-0.560344	0.148564	0.840275	0.00900582	0.570766	0.139524	0.467976	0.242237	-0.280343	0.501249	0.445335	0.268829	0.249373	0.551449	0.660453	0.0746375	0.925112	0.000991899	-0.271853	0.514833	0.211715	0.614737	0.407078	0.31686	0.330439	0.42405	-0.00750136	0.985935	-0.304305	0.463673	-0.0663276	0.876	0.502509	0.204394	0.579119	0.132505	0.624942	0.0975781	0.267042	0.522591	-0.296306	0.476089	0.0223119	0.958179	0.15308
Msh4	Msh4	blue	-0.692436	0.0569894	-0.779464	0.0225753	0.44363	0.270888	0.810966	0.0145835	0.436314	0.279807	-0.671101	0.0684487	0.395822	0.33171	0.495959	0.211316	0.616556	0.103519	0.713717	0.0467843	-0.22523	0.591758	0.611724	0.107034	0.00283433	0.994686	0.301312	0.468304	-0.315741	0.446155	0.00423094	0.992067	-0.486424	0.221608	0.508366	0.198307	0.482421	0.226004	0.813486	0.0140364	-0.0492276	0.907847	-0.0294255	0.944859	0.051455	0.903692	0.627904
Dnajc8	Dnajc8	blue	-0.692294	0.0570615	-0.783546	0.0214157	0.608648	0.109306	0.599436	0.116274	0.466116	0.24437	-0.497492	0.209686	0.609431	0.108725	0.549566	0.158242	0.558969	0.14978	0.903193	0.00210659	-0.0382322	0.928384	0.461283	0.249953	0.381134	0.351563	0.180932	0.668084	-0.230249	0.583298	-0.010475	0.980361	-0.16359	0.698696	0.576454	0.134723	0.620986	0.100356	0.703118	0.0517161	0.253068	0.545368	-0.190114	0.652032	-0.242704	0.562485	0.602097
Nup188	Nup188	blue	-0.692222	0.0570982	-0.762454	0.027824	0.628687	0.0949902	0.474149	0.23523	0.509154	0.197494	-0.463419	0.247477	0.715783	0.0458576	0.634243	0.0912242	0.488205	0.219667	0.878591	0.00407647	0.0535472	0.899791	0.401493	0.324188	0.580869	0.13106	0.147361	0.727671	-0.225669	0.591017	0.0227047	0.957443	-0.00316128	0.994073	0.522489	0.184027	0.615766	0.104089	0.525142	0.181408	0.315018	0.447255	-0.252589	0.546155	-0.379734	0.353484	0.582472
Erc2	Erc2	blue	-0.691758	0.0573346	-0.248263	0.553281	0.634414	0.0911101	0.543909	0.163455	0.532679	0.174077	-0.266674	0.523186	0.527857	0.178748	0.379328	0.354042	0.560569	0.148365	0.70395	0.051318	-0.610659	0.107818	0.437992	0.277749	0.4751	0.23416	0.709416	0.0487498	0.348311	0.397816	-0.167255	0.692195	0.148149	0.726259	-0.0344294	0.935496	0.346712	0.400133	0.379365	0.353991	0.292901	0.481413	-0.715859	0.0458237	0.00126814	0.997622	0.0355585
Mphosph9	Mphosph9	blue	-0.691724	0.0573521	-0.629494	0.0944379	0.797332	0.0177761	0.570127	0.14007	0.354358	0.389104	-0.407952	0.31572	0.327184	0.428905	0.379932	0.353212	0.72059	0.0437442	0.928763	0.000856157	-0.251453	0.548022	0.192467	0.647937	0.338851	0.411613	0.307833	0.45824	-0.00286178	0.994634	-0.181845	0.666483	-0.180153	0.66945	0.607847	0.109902	0.425987	0.292642	0.629975	0.0941095	0.259291	0.53518	-0.222452	0.596459	0.116815	0.782956	0.335509
Prr5	Prr5	blue	-0.691341	0.0575473	-0.195079	0.643401	0.732184	0.0388938	0.258113	0.537103	0.43765	0.278169	-0.103216	0.80784	0.491067	0.216565	0.250171	0.550133	0.372339	0.363705	0.516226	0.190289	-0.654045	0.0785138	0.150617	0.721835	0.677873	0.0646762	0.529811	0.176847	0.295076	0.478009	-0.460931	0.250363	0.19201	0.648732	0.00575231	0.989215	0.104179	0.806073	-0.0177742	0.96668	0.248016	0.553688	-0.714821	0.0462878	0.139355	0.742073	-0.269516
Atf6	Atf6	blue	-0.690956	0.0577443	-0.575134	0.135829	0.880287	0.00391317	0.519981	0.186522	0.389574	0.34009	-0.463589	0.247281	0.227403	0.58809	0.453998	0.258491	0.813181	0.014102	0.887815	0.00323945	-0.184287	0.662205	0.0134882	0.974713	0.429894	0.287754	0.371857	0.364377	0.0238825	0.955237	-0.117402	0.781886	-0.10137	0.81123	0.579161	0.132471	0.347228	0.399385	0.446471	0.267462	0.204049	0.627895	-0.156987	0.71045	0.188337	0.65513	0.278925
Gid4	Gid4	blue	-0.690574	0.0579404	-0.707395	0.0496901	0.716642	0.0454755	0.718453	0.0446766	0.451646	0.261277	-0.433474	0.283309	0.368142	0.369565	0.238547	0.569403	0.663429	0.0728758	0.846421	0.00804486	-0.219484	0.601493	0.333162	0.420006	0.145912	0.730274	0.241014	0.565294	-0.252291	0.546645	-0.273108	0.512815	-0.348635	0.397347	0.614003	0.105368	0.60372	0.113003	0.787335	0.0203731	0.0550645	0.896963	-0.0474954	0.91108	0.106103	0.802545	0.306778
RT1.A2	RT1.A2	blue	-0.688854	0.0588265	-0.784963	0.021022	0.643103	0.0854002	0.374769	0.360333	0.354307	0.389177	-0.277319	0.506071	0.712362	0.0473985	0.396125	0.331306	0.320824	0.438458	0.846431	0.0080434	-0.102364	0.809403	0.370128	0.366787	0.535799	0.171089	-0.035409	0.933664	-0.252989	0.545497	-0.292485	0.482065	-0.125846	0.766518	0.647455	0.0826211	0.52598	0.180584	0.546081	0.161442	0.353001	0.391052	-0.299998	0.470342	-0.26264	0.529728	0.417989
Trim21	Trim21	blue	-0.688165	0.059184	-0.763592	0.0274515	0.553907	0.154304	0.596958	0.11819	0.359885	0.381216	-0.559892	0.148963	0.503292	0.203575	0.619663	0.101295	0.591659	0.122346	0.876897	0.00424387	-0.13796	0.744588	0.475641	0.233552	0.31162	0.452436	0.236045	0.573581	-0.12941	0.760052	0.0566984	0.893918	-0.234543	0.576094	0.574024	0.136763	0.44245	0.272316	0.68872	0.058896	0.263897	0.527686	-0.227731	0.587538	-0.122557	0.772497	0.679983
Noct	Noct	blue	0.687205	0.0596843	0.810151	0.0147633	-0.334323	0.418288	-0.413783	0.308166	-0.290027	0.485924	0.503484	0.203374	-0.72084	0.0436364	-0.674823	0.0663597	-0.232233	0.579966	-0.654066	0.0785009	0.186714	0.657963	-0.647189	0.0827893	-0.411632	0.310942	-0.0503495	0.905754	0.248146	0.553474	0.0204755	0.961619	0.253821	0.544132	-0.487062	0.220911	-0.282283	0.498164	-0.483923	0.22435	-0.261286	0.531929	0.353273	0.390661	0.272708	0.513459	-0.715166
LOC103690131	LOC103690131	blue	-0.687052	0.0597641	-0.692624	0.056894	0.605454	0.111694	0.682832	0.0619938	0.692923	0.0567426	-0.66515	0.0718688	0.583494	0.128909	0.718535	0.0446404	0.698992	0.0537167	0.806333	0.015624	0.113239	0.789484	0.422964	0.29645	0.436079	0.280097	0.391743	0.337169	-0.262387	0.530139	0.235712	0.574138	-0.0190154	0.964355	0.355387	0.387629	0.69897	0.0537276	0.545286	0.162178	0.0805643	0.849594	-0.0841393	0.842982	-0.305143	0.46238	0.60267
Runx1t1	Runx1t1	blue	-0.686767	0.0599133	-0.620638	0.100602	0.726344	0.0412938	0.519178	0.187323	0.446347	0.267611	-0.506462	0.200275	0.474264	0.235101	0.66056	0.0745732	0.716848	0.0453843	0.94277	0.000448734	-0.0897105	0.832693	0.263202	0.528814	0.526458	0.180116	0.377872	0.356045	0.0471596	0.911707	0.104897	0.804756	0.0257253	0.951786	0.475909	0.233251	0.458527	0.253166	0.512458	0.194111	0.353303	0.390618	-0.312042	0.451792	-0.142265	0.73683	0.530654
Ap4s1	Ap4s1	blue	-0.685351	0.060657	-0.632749	0.0922286	0.858743	0.00632108	0.492913	0.214576	0.590497	0.123268	-0.368394	0.369212	0.556596	0.151891	0.440595	0.27457	0.653796	0.0786671	0.917622	0.00131262	0.0418457	0.921631	0.129727	0.759476	0.606436	0.110957	0.248244	0.553312	-0.161771	0.70193	-0.125732	0.766725	0.0839826	0.843271	0.514804	0.191727	0.688209	0.059161	0.467499	0.242783	0.25098	0.5488	-0.173362	0.681401	-0.207692	0.621631	0.273143
Mrps27	Mrps27	blue	-0.684631	0.0610375	-0.710698	0.0481591	0.717916	0.0449126	0.534256	0.172564	0.35103	0.393889	-0.484944	0.223228	0.420017	0.300188	0.548922	0.158831	0.676466	0.0654498	0.944431	0.000411299	-0.116015	0.784415	0.26381	0.527828	0.403201	0.321939	0.24177	0.564037	-0.0575178	0.892392	-0.0225158	0.957797	-0.149388	0.724037	0.633919	0.0914416	0.438761	0.276809	0.617892	0.102559	0.312707	0.450776	-0.214085	0.610687	-0.0454308	0.914934	0.539116
LOC103692169	LOC103692169	blue	-0.684249	0.0612394	-0.56698	0.142772	0.763714	0.0274117	0.625122	0.0974527	0.509284	0.197361	-0.253046	0.545404	0.518816	0.187686	0.181539	0.66702	0.587524	0.125646	0.887953	0.00322787	-0.292068	0.482719	0.337375	0.413783	0.333282	0.419829	0.313954	0.448874	-0.0738996	0.861942	-0.341466	0.407779	-0.103396	0.80751	0.450657	0.262454	0.669418	0.069406	0.709163	0.0488671	0.224572	0.59287	-0.298816	0.472178	-0.0393069	0.926375	0.140429
Rpl18a	Rpl18a	blue	-0.682888	0.0619639	-0.760099	0.0286046	0.534339	0.172484	0.599706	0.116066	0.532015	0.174716	-0.688549	0.0589849	0.563368	0.145909	0.798914	0.0173853	0.628903	0.0948424	0.801918	0.0166579	0.0797265	0.851145	0.447218	0.266565	0.428362	0.289665	0.291251	0.484001	-0.237811	0.570631	0.260814	0.532698	-0.103173	0.807919	0.457368	0.254523	0.526874	0.179709	0.529356	0.177289	0.158213	0.708264	-0.121285	0.77481	-0.275318	0.509272	0.745363
Crebbp	Crebbp	blue	-0.68249	0.0621766	-0.491466	0.216134	0.815987	0.0135064	0.65517	0.0778249	0.550771	0.157144	-0.407029	0.316923	0.38756	0.342812	0.396323	0.331042	0.803362	0.0163152	0.931035	0.000778205	-0.228244	0.586673	0.231726	0.580816	0.390043	0.339457	0.517503	0.189003	0.0814038	0.848041	-0.0758625	0.858303	0.00999377	0.981263	0.37339	0.362244	0.591463	0.122501	0.614435	0.105054	0.235266	0.574884	-0.289127	0.48734	0.0054837	0.989718	0.24107
AABR07043748.2	AABR07043748.2	blue	-0.682282	0.0622878	-0.65932	0.0753146	0.764671	0.0271014	0.419019	0.301458	0.507813	0.198877	-0.425561	0.293176	0.609855	0.108411	0.629596	0.0943684	0.605727	0.111489	0.928631	0.000860859	0.0507082	0.905085	0.205787	0.624905	0.677181	0.0650559	0.238995	0.568656	-0.0778943	0.854538	0.0297694	0.944215	0.121987	0.773533	0.504297	0.202525	0.564785	0.144673	0.418011	0.302744	0.370575	0.366163	-0.283277	0.496586	-0.297585	0.474095	0.46757
Tusc2	Tusc2	blue	-0.682193	0.0623356	-0.731605	0.0391279	0.762927	0.0276689	0.43267	0.284304	0.408304	0.315262	-0.283739	0.495854	0.604672	0.112284	0.351401	0.393354	0.47842	0.230443	0.915611	0.00140898	-0.0681547	0.872605	0.242701	0.562491	0.521503	0.185006	0.055909	0.895389	-0.202696	0.630227	-0.277653	0.505538	-0.0814842	0.847892	0.656904	0.0767701	0.594857	0.119828	0.575207	0.135767	0.330285	0.42428	-0.23242	0.579652	-0.186685	0.658014	0.338379
RGD1566099	RGD1566099	blue	-0.681707	0.0625966	-0.614303	0.105149	0.805908	0.0157218	0.724971	0.0418708	0.707639	0.0495763	-0.438628	0.276971	0.436197	0.279952	0.252521	0.546266	0.71815	0.0448096	0.785567	0.0208555	-0.030937	0.94203	0.217098	0.60555	0.303697	0.464612	0.338079	0.412747	-0.335053	0.417209	-0.21286	0.61278	-0.126415	0.765486	0.439839	0.275492	0.800376	0.0170288	0.61323	0.105931	-0.0628192	0.882523	0.0386538	0.927596	-0.0309797	0.94195	0.14301
Ppp6r2	Ppp6r2	blue	-0.680946	0.0630059	-0.869818	0.00499107	0.567349	0.142453	0.636399	0.0897864	0.457181	0.254743	-0.614178	0.10524	0.512359	0.194212	0.572074	0.138412	0.575937	0.135155	0.813852	0.013958	0.0626304	0.882875	0.42377	0.295433	0.271349	0.515644	0.101175	0.811587	-0.414775	0.306889	0.0237364	0.955511	-0.315143	0.447064	0.664524	0.0722339	0.58762	0.125569	0.6882	0.059166	0.0809435	0.848893	0.0338988	0.936488	-0.160817	0.703626	0.671915
Plekho1	Plekho1	blue	-0.680894	0.0630341	-0.815856	0.0135338	0.578532	0.132992	0.41494	0.306678	0.432299	0.284764	-0.434755	0.281727	0.731318	0.039244	0.60178	0.114477	0.383903	0.34778	0.831512	0.0104975	0.0531795	0.900476	0.413949	0.307953	0.560995	0.14799	0.0215987	0.959515	-0.298912	0.472029	-0.0456832	0.914463	-0.0785234	0.853373	0.592784	0.121457	0.558019	0.150623	0.510449	0.196165	0.309919	0.455039	-0.227304	0.588258	-0.374413	0.360825	0.602164
Eef1d	Eef1d	blue	-0.680891	0.063036	-0.596239	0.118749	0.773056	0.0244732	0.587491	0.125673	0.538449	0.168574	-0.351139	0.393732	0.558299	0.150374	0.405846	0.318469	0.660808	0.0744261	0.966437	9.21554e-05	-0.125446	0.767245	0.307616	0.458573	0.468073	0.242127	0.341546	0.407661	-0.0308168	0.942255	-0.108776	0.797649	0.0255437	0.952126	0.456449	0.255602	0.684148	0.0612933	0.653043	0.0791302	0.319537	0.440402	-0.305929	0.461168	-0.184365	0.66207	0.327697
Ube2l6	Ube2l6	blue	-0.680416	0.0632924	-0.696666	0.0548648	0.598183	0.11724	0.576564	0.134631	0.2426	0.562657	-0.589394	0.124147	0.268948	0.519511	0.585674	0.127138	0.681783	0.0625555	0.818386	0.01301	-0.266317	0.523764	0.325303	0.431721	0.226972	0.588818	0.300444	0.469649	-0.0281277	0.947288	0.0158262	0.970331	-0.328187	0.427407	0.604197	0.112642	0.212891	0.612726	0.601271	0.114866	0.200785	0.633525	-0.187401	0.656763	0.156925	0.71056	0.599127
Nrf1	Nrf1	blue	-0.677456	0.0649051	-0.607802	0.109935	0.619247	0.101591	0.67995	0.0635444	0.574381	0.136462	-0.578883	0.1327	0.523442	0.183084	0.661548	0.0739862	0.735688	0.0374954	0.898992	0.00238511	-0.0784546	0.8535	0.446621	0.267281	0.391645	0.337302	0.478608	0.230233	-0.0222694	0.958259	0.199075	0.636478	-0.00721304	0.986476	0.342205	0.406698	0.608592	0.109348	0.64119	0.0866392	0.238215	0.569956	-0.268804	0.519745	-0.216172	0.607128	0.576333
Rbks	Rbks	blue	-0.677083	0.0651098	-0.654399	0.0782967	0.570933	0.139381	0.735147	0.0377091	0.572031	0.138448	-0.641881	0.0861904	0.489139	0.218652	0.66356	0.0727988	0.739581	0.0359782	0.859039	0.00628289	-0.0654917	0.877554	0.49004	0.217675	0.295484	0.477372	0.457698	0.254136	-0.108145	0.798804	0.215826	0.607718	-0.109603	0.796134	0.370234	0.366639	0.606682	0.110772	0.687586	0.0594853	0.150749	0.721599	-0.178426	0.672483	-0.177099	0.674818	0.628144
Taf10	Taf10	blue	-0.676918	0.0652004	-0.735579	0.0375385	0.580248	0.131572	0.518705	0.187797	0.459063	0.25254	-0.422996	0.296411	0.703208	0.0516731	0.568911	0.14111	0.476349	0.232758	0.902876	0.00212685	-0.0505681	0.905346	0.489808	0.217927	0.481859	0.226625	0.176235	0.676338	-0.154296	0.715255	-0.00415903	0.992202	-0.0504241	0.905615	0.504638	0.20217	0.613956	0.105402	0.64382	0.0849389	0.355517	0.387444	-0.320079	0.439582	-0.350711	0.394348	0.586115
Slc2a3	Slc2a3	blue	-0.676825	0.065252	-0.616837	0.103317	0.75937	0.028849	0.722905	0.042748	0.468797	0.2413	-0.485067	0.223094	0.287644	0.489679	0.346925	0.399824	0.799069	0.0173473	0.893598	0.00277634	-0.208049	0.621018	0.259264	0.535225	0.195755	0.642229	0.393752	0.334475	-0.0894621	0.833152	-0.116603	0.783343	-0.233159	0.578412	0.536869	0.170071	0.558711	0.150009	0.733185	0.0384911	0.108904	0.797414	-0.0959378	0.821217	0.126131	0.766001	0.334722
AABR07064305.1	AABR07064305.1	blue	-0.67671	0.0653151	-0.845774	0.00814289	0.598369	0.117096	0.525686	0.180874	0.160856	0.703557	-0.652087	0.0797217	0.120191	0.776803	0.483174	0.225174	0.602837	0.113673	0.636969	0.0894088	-0.169219	0.68872	0.164224	0.697572	0.110137	0.795157	0.0445889	0.916507	-0.36415	0.375178	-0.15829	0.708127	-0.600964	0.115101	0.826728	0.0113738	0.0903783	0.831461	0.488449	0.219401	-0.0669608	0.874823	0.156273	0.711724	0.363784	0.375694	0.549347
Ascc1	Ascc1	blue	-0.676115	0.0656434	-0.79568	0.0181901	0.641856	0.0862066	0.723801	0.0423665	0.473834	0.235585	-0.554973	0.153345	0.407894	0.315796	0.403206	0.321932	0.665054	0.0719247	0.842631	0.00862931	-0.0447398	0.916225	0.378835	0.354719	0.159605	0.705784	0.187285	0.656965	-0.356142	0.38655	-0.0887727	0.834424	-0.353867	0.389808	0.649272	0.0814764	0.636399	0.0897869	0.785613	0.0208429	0.0354047	0.933672	0.04999	0.906425	-0.018529	0.965266	0.512455
Kansl1	Kansl1	blue	-0.675852	0.065789	-0.738545	0.0363783	0.620326	0.100824	0.476872	0.232172	0.43509	0.281315	-0.502006	0.204921	0.619009	0.10176	0.685122	0.060778	0.556177	0.152265	0.907117	0.00186633	0.0191994	0.96401	0.375369	0.359501	0.538106	0.168899	0.197183	0.639753	-0.125573	0.767015	0.100581	0.812679	-0.022676	0.957497	0.53967	0.167422	0.521845	0.184666	0.541608	0.165602	0.354802	0.388468	-0.268157	0.520789	-0.306011	0.461042	0.64772
Ube2j1	Ube2j1	blue	-0.675218	0.0661404	-0.747686	0.0329416	0.77942	0.022588	0.582534	0.129694	0.320185	0.439422	-0.495047	0.21229	0.229439	0.58466	0.362843	0.377023	0.718076	0.0448422	0.856851	0.00656857	-0.120418	0.776389	0.118695	0.779529	0.233225	0.578301	0.157257	0.709969	-0.227788	0.587442	-0.197416	0.63935	-0.3526	0.391628	0.764699	0.0270924	0.407976	0.315689	0.62872	0.0949678	0.0978301	0.817736	0.0365656	0.931501	0.199236	0.6362	0.395247
Psmc4	Psmc4	blue	-0.674486	0.0665475	-0.815595	0.0135887	0.57912	0.132504	0.487852	0.22005	0.383586	0.348212	-0.54091	0.166257	0.583444	0.12895	0.669642	0.0692781	0.523243	0.18328	0.868644	0.00512263	0.036739	0.931176	0.390597	0.338711	0.455185	0.257089	0.105592	0.803481	-0.233744	0.577431	0.071282	0.866798	-0.15172	0.71986	0.630175	0.0939731	0.485859	0.222226	0.574716	0.13618	0.287659	0.489654	-0.168573	0.689862	-0.254561	0.542917	0.702072
Csnk1d	Csnk1d	blue	-0.674072	0.0667781	-0.750521	0.031918	0.706399	0.0501576	0.48717	0.220794	0.338846	0.41162	-0.395457	0.332196	0.509348	0.197295	0.463474	0.247414	0.565063	0.144432	0.94474	0.00040457	-0.0869927	0.83771	0.286709	0.491155	0.426544	0.291942	0.116886	0.782827	-0.135895	0.748317	-0.128167	0.762306	-0.154073	0.715652	0.68255	0.0621447	0.50541	0.201366	0.644112	0.0847509	0.342491	0.40628	-0.217189	0.605395	-0.124269	0.769384	0.503311
Trmt10a	Trmt10a	blue	-0.673996	0.0668203	-0.595186	0.119571	0.74495	0.0339485	0.723317	0.0425722	0.485288	0.222851	-0.426426	0.29209	0.347755	0.398621	0.296176	0.476291	0.751952	0.0314085	0.89834	0.00243037	-0.243007	0.561983	0.309952	0.454988	0.202409	0.630721	0.393851	0.334342	-0.0734772	0.862725	-0.162599	0.700457	-0.204987	0.626281	0.497152	0.210046	0.605963	0.111312	0.763215	0.0275748	0.138887	0.742917	-0.156666	0.711022	0.078805	0.852851	0.292123
Use1	Use1	blue	-0.673951	0.0668457	-0.869596	0.00501577	0.461691	0.249479	0.406082	0.31816	0.302637	0.466252	-0.478866	0.229946	0.678036	0.0645869	0.616449	0.103596	0.309	0.456448	0.756089	0.0299646	-0.0310187	0.941877	0.493827	0.213595	0.439864	0.275462	-0.0467077	0.91255	-0.330257	0.424321	-0.056317	0.894629	-0.244161	0.560067	0.647102	0.0828445	0.401464	0.324226	0.534228	0.17259	0.273902	0.511542	-0.210453	0.616896	-0.281689	0.499108	0.698075
Rb1cc1	Rb1cc1	blue	-0.673924	0.0668609	-0.746692	0.0333053	0.743176	0.034611	0.578704	0.132849	0.349746	0.395741	-0.4665	0.243929	0.355921	0.386866	0.415943	0.30539	0.680505	0.0632443	0.920369	0.00118818	-0.0994048	0.81484	0.221224	0.59854	0.29655	0.475708	0.170654	0.686181	-0.176474	0.675917	-0.133243	0.753111	-0.260503	0.533205	0.71539	0.046033	0.490558	0.217115	0.682721	0.062053	0.209099	0.619217	-0.075606	0.858778	0.039618	0.925794	0.466398
Nomo1	Nomo1	blue	-0.673379	0.0671657	-0.777818	0.0230539	0.623753	0.0984082	0.595828	0.119069	0.338042	0.412802	-0.509238	0.197408	0.440098	0.275177	0.505067	0.201724	0.615489	0.10429	0.90422	0.00204191	-0.111186	0.793238	0.379117	0.354332	0.273493	0.512199	0.170891	0.685763	-0.176526	0.675825	-0.0420524	0.921245	-0.277252	0.506179	0.668627	0.0698583	0.482186	0.226264	0.728456	0.0404156	0.240922	0.565446	-0.139752	0.741357	-0.0568141	0.893703	0.602127
Polr3b	Polr3b	blue	-0.672871	0.0674508	-0.50962	0.197015	0.825417	0.0116218	0.617831	0.102603	0.496612	0.210621	-0.420623	0.299418	0.342739	0.405918	0.423904	0.295264	0.814475	0.0138252	0.940223	0.000510359	-0.202717	0.63019	0.178018	0.673202	0.397885	0.328963	0.481056	0.227513	0.0884268	0.835062	-0.0565724	0.894153	-0.00626202	0.988259	0.43119	0.28614	0.533728	0.173069	0.589969	0.123689	0.255048	0.542119	-0.262593	0.529804	0.0349456	0.93453	0.278631
Krcc1	Krcc1	blue	-0.672706	0.0675432	-0.545526	0.161956	0.795845	0.0181483	0.686138	0.060243	0.54491	0.162526	-0.460138	0.251286	0.358794	0.382767	0.416267	0.304975	0.823789	0.0119344	0.932686	0.000724553	-0.16	0.70508	0.235258	0.574896	0.334627	0.417839	0.475346	0.233883	0.00528935	0.990083	-0.0339464	0.936399	-0.0521158	0.90246	0.433157	0.283702	0.614351	0.105115	0.65975	0.0750567	0.19146	0.649689	-0.192323	0.648187	0.00705587	0.986771	0.31387
B4galt6	B4galt6	blue	-0.671903	0.0679953	-0.544138	0.163242	0.836537	0.00962443	0.609576	0.108617	0.59577	0.119114	-0.305604	0.46167	0.500216	0.206804	0.276181	0.507891	0.685955	0.060339	0.919117	0.0012439	-0.132439	0.754565	0.217847	0.604275	0.43775	0.278046	0.3603	0.380626	-0.0756421	0.858711	-0.214336	0.610259	0.0232828	0.956361	0.430264	0.287293	0.732214	0.0388814	0.621128	0.100255	0.218913	0.602463	-0.229038	0.585336	-0.104476	0.805529	0.156318
R3hdm2	R3hdm2	blue	-0.671876	0.0680104	-0.541134	0.166046	0.818201	0.0130479	0.777494	0.0231488	0.654052	0.0785096	-0.533858	0.172945	0.26206	0.53067	0.345456	0.401959	0.886023	0.00339243	0.819702	0.0127426	-0.102315	0.809494	0.169121	0.688893	0.233377	0.578047	0.505561	0.201209	-0.159021	0.706825	-0.0655803	0.877389	-0.134515	0.75081	0.405029	0.319539	0.670699	0.0686769	0.621812	0.0997722	-0.048626	0.90897	0.0196069	0.963247	0.114548	0.787094	0.207497
Ubqln1	Ubqln1	blue	-0.671797	0.0680555	-0.707834	0.0494849	0.760722	0.0283968	0.423169	0.296192	0.331011	0.423199	-0.384003	0.347644	0.481604	0.226907	0.503153	0.20372	0.595171	0.119582	0.953581	0.000241429	-0.0711607	0.867024	0.187904	0.655886	0.517942	0.188562	0.143831	0.734014	-0.0667186	0.875273	-0.105736	0.803218	-0.0717509	0.865928	0.669001	0.0696445	0.45046	0.262689	0.541285	0.165905	0.384097	0.347515	-0.248225	0.553342	-0.111861	0.792004	0.469363
Sec13	Sec13	blue	-0.671786	0.0680612	-0.764979	0.0270017	0.636179	0.0899326	0.552029	0.156001	0.405304	0.319178	-0.432783	0.284164	0.578258	0.133219	0.492512	0.215007	0.546342	0.161201	0.928941	0.000849898	-0.0566462	0.894015	0.404078	0.320786	0.387308	0.343153	0.142134	0.737065	-0.185779	0.659597	-0.0641678	0.880015	-0.155941	0.712316	0.620007	0.10105	0.593195	0.121133	0.706025	0.050334	0.307939	0.458078	-0.210385	0.617014	-0.21373	0.611293	0.561936
Zfp592	Zfp592	blue	-0.671422	0.0682669	-0.579828	0.131919	0.805123	0.0159032	0.449646	0.263659	0.398827	0.327713	-0.396711	0.330525	0.435844	0.280385	0.545365	0.162105	0.70109	0.0526938	0.96218	0.000131431	-0.121888	0.773713	0.146809	0.728662	0.563383	0.145895	0.332629	0.420798	0.0904692	0.831294	-0.0228626	0.957148	0.0549801	0.89712	0.520796	0.185709	0.437582	0.278252	0.477199	0.231806	0.398588	0.32803	-0.331664	0.422229	-0.0845641	0.842197	0.398061
Nipal3	Nipal3	blue	-0.671334	0.0683169	-0.585359	0.127393	0.858367	0.00636973	0.543687	0.163662	0.42307	0.296317	-0.470715	0.239115	0.268383	0.520425	0.47728	0.231716	0.821036	0.0124752	0.924117	0.00103117	-0.110931	0.793704	0.0518407	0.902973	0.428077	0.290021	0.368369	0.369247	0.00875347	0.983588	-0.0494258	0.907477	-0.0654874	0.877562	0.570644	0.139628	0.436043	0.280141	0.503917	0.202922	0.229081	0.585265	-0.143865	0.733952	0.0953034	0.822385	0.33703
Nxt1	Nxt1	blue	-0.671067	0.0684678	-0.618716	0.10197	0.664851	0.0720431	0.461738	0.249424	0.371014	0.365551	-0.28883	0.487809	0.6253	0.0973295	0.448105	0.265501	0.49871	0.208394	0.947996	0.000338023	-0.228514	0.586218	0.397178	0.329903	0.503036	0.203842	0.241502	0.564483	0.051952	0.902765	-0.135589	0.748869	0.000158092	0.999704	0.485042	0.223121	0.513796	0.192749	0.623902	0.098304	0.464951	0.24571	-0.470071	0.239847	-0.219911	0.600768	0.419296
Bud31	Bud31	blue	-0.670607	0.0687289	-0.753723	0.0307852	0.655919	0.0773684	0.569175	0.140884	0.459517	0.25201	-0.536357	0.170559	0.528593	0.178031	0.617459	0.10287	0.644987	0.0841904	0.925747	0.000967321	0.0381814	0.928479	0.344647	0.403136	0.424929	0.293971	0.215705	0.607924	-0.180412	0.668995	0.0850688	0.841264	-0.10356	0.807208	0.588377	0.124961	0.584697	0.12793	0.636021	0.0900379	0.268108	0.520868	-0.146464	0.729283	-0.220928	0.599042	0.62618
Gnb4	Gnb4	blue	-0.670532	0.0687715	-0.689064	0.0587179	0.556054	0.152376	0.618486	0.102134	0.456054	0.256067	-0.499015	0.208072	0.592619	0.121587	0.593943	0.120545	0.588732	0.124677	0.907519	0.00184282	-0.119004	0.778966	0.522657	0.183861	0.361515	0.378903	0.309619	0.455499	-0.0734911	0.862699	0.0849078	0.841561	-0.0999082	0.813915	0.453462	0.259124	0.577356	0.13397	0.714561	0.0464045	0.311842	0.452096	-0.308462	0.457273	-0.248932	0.552176	0.622854
Pon1	Pon1	blue	-0.67035	0.0688748	-0.38191	0.350502	0.464285	0.246477	0.256401	0.539903	0.0818553	0.847205	-0.185392	0.660272	0.313868	0.449005	0.172584	0.682774	0.17134	0.684969	0.32539	0.431591	-0.860005	0.00615922	0.317571	0.443378	0.292527	0.481998	0.266419	0.523599	0.117788	0.781182	-0.602006	0.114305	-0.33089	0.42338	0.247463	0.554601	-0.25856	0.536374	0.109056	0.797136	0.100068	0.813622	-0.570544	0.139713	0.44241	0.272365	-0.0743368
Fopnl	Fopnl	blue	-0.670219	0.0689493	-0.65425	0.0783881	0.629788	0.0942371	0.567374	0.142432	0.538126	0.168879	-0.455939	0.256202	0.655784	0.0774504	0.606269	0.111082	0.595647	0.119211	0.931728	0.000755361	-0.0303473	0.943134	0.442394	0.272385	0.501907	0.205025	0.31818	0.442454	-0.067921	0.873039	0.0908509	0.83059	0.0454724	0.914857	0.413451	0.308594	0.658333	0.0759069	0.626315	0.0966247	0.347227	0.399386	-0.326657	0.429693	-0.345587	0.401768	0.553306
Papd4	Papd4	blue	-0.669934	0.0691116	-0.608593	0.109347	0.731011	0.0393688	0.597014	0.118146	0.506557	0.200176	-0.506094	0.200656	0.460891	0.250409	0.598472	0.117017	0.75946	0.0288188	0.95727	0.000188844	-0.0572177	0.892951	0.282161	0.498357	0.45438	0.258039	0.40634	0.317823	0.00887454	0.983361	0.108547	0.798067	0.0148455	0.972169	0.45755	0.25431	0.572115	0.138377	0.600239	0.115656	0.302248	0.466853	-0.249326	0.551526	-0.152821	0.717891	0.502813
Jsrp1	Jsrp1	blue	-0.669712	0.0692383	-0.497786	0.209373	0.946504	0.000367546	0.497186	0.21001	0.50104	0.205936	-0.353704	0.390042	0.296388	0.47596	0.347188	0.399444	0.791087	0.0193724	0.886599	0.00334276	-0.12833	0.76201	-0.047901	0.910323	0.515636	0.190885	0.3849	0.346422	0.0132775	0.975108	-0.190785	0.650864	0.0395525	0.925916	0.495596	0.211703	0.49608	0.211187	0.401801	0.323782	0.20379	0.628341	-0.169997	0.687343	0.0973507	0.818618	0.107132
Zfp276	Zfp276	blue	-0.669461	0.0693812	-0.409492	0.313717	0.493072	0.214406	0.701616	0.052439	0.471307	0.238443	-0.5634	0.145881	0.374471	0.360744	0.601878	0.114403	0.706801	0.0499689	0.718932	0.0444666	-0.457619	0.254229	0.538967	0.168085	0.234779	0.575698	0.700556	0.0529528	0.219363	0.601699	0.146936	0.728435	-0.0845045	0.842307	0.104535	0.80542	0.305477	0.461865	0.555947	0.152471	0.173425	0.681289	-0.462619	0.248404	0.0507235	0.905056	0.433244
Pex7	Pex7	blue	0.66933	0.0694562	0.744537	0.034102	-0.775656	0.0236918	-0.484022	0.224241	-0.34512	0.402446	0.416583	0.30457	-0.416682	0.304443	-0.443884	0.27058	-0.63424	0.0912263	-0.938468	0.000555871	0.0414362	0.922396	-0.16303	0.699691	-0.424043	0.295088	-0.117182	0.782286	0.162282	0.701022	0.139895	0.741098	0.1652	0.69584	-0.727234	0.0409226	-0.489841	0.21789	-0.597075	0.118099	-0.285286	0.493403	0.119777	0.777557	0.0418226	0.921674	-0.453385
Tsta3	Tsta3	blue	-0.669245	0.0695049	-0.741319	0.0353131	0.568637	0.141345	0.526501	0.180074	0.537652	0.169328	-0.642447	0.0858239	0.594864	0.119822	0.8056	0.0157929	0.604257	0.112597	0.812021	0.014353	0.136884	0.746531	0.379272	0.354118	0.524648	0.181894	0.257848	0.537536	-0.224077	0.593708	0.256711	0.539395	-0.0160756	0.969863	0.457088	0.254852	0.537459	0.169511	0.455798	0.256367	0.207902	0.621271	-0.141045	0.739028	-0.333513	0.419487	0.712868
Tbrg1	Tbrg1	blue	-0.668803	0.069758	-0.658907	0.0755621	0.741874	0.0351024	0.557793	0.150824	0.481744	0.226752	-0.562203	0.146929	0.418306	0.302368	0.65789	0.0761738	0.769304	0.0256286	0.932789	0.000721301	0.0256035	0.952014	0.207399	0.622134	0.477344	0.231644	0.344665	0.403109	-0.059955	0.887853	0.143658	0.734324	-0.0160373	0.969935	0.52947	0.177178	0.518482	0.188021	0.530753	0.175935	0.264139	0.527293	-0.155766	0.712628	-0.129642	0.75963	0.555086
AABR07024139.1	AABR07024139.1	blue	0.668042	0.0701945	0.155785	0.712595	-0.636909	0.0894481	-0.469879	0.240066	-0.634592	0.0909906	0.0893527	0.833353	-0.623086	0.0988758	-0.147123	0.728099	-0.376248	0.358286	-0.531143	0.175557	0.637182	0.0892674	-0.397652	0.329274	-0.527716	0.178886	-0.641441	0.086476	-0.227413	0.588074	0.41694	0.304112	-0.213522	0.611649	0.167828	0.691182	-0.428428	0.289582	-0.230253	0.583292	-0.171084	0.685422	0.710768	0.0481268	0.0318154	0.940386	0.286975
Nelfe	Nelfe	blue	-0.667942	0.0702518	-0.402875	0.322367	0.927309	0.000908653	0.528181	0.178433	0.607694	0.110016	-0.3306	0.423811	0.37418	0.361148	0.361844	0.378437	0.793599	0.01872	0.873003	0.00464524	-0.156683	0.710992	0.0205321	0.961513	0.564493	0.144928	0.513004	0.193554	0.0906259	0.831005	-0.139725	0.741405	0.168183	0.690554	0.32024	0.439339	0.572611	0.137956	0.379053	0.35442	0.217814	0.604332	-0.274866	0.509996	0.00566191	0.989384	0.0482152
Catsperd	Catsperd	blue	-0.667874	0.0702909	-0.640591	0.0870291	0.589539	0.124032	0.529245	0.177397	0.375642	0.359124	-0.457106	0.254831	0.553816	0.154386	0.616982	0.103212	0.587391	0.125752	0.922152	0.00111168	-0.181759	0.666634	0.446315	0.267649	0.434497	0.282046	0.324119	0.433497	0.0530433	0.90073	0.0722869	0.864933	-0.0472304	0.911575	0.456337	0.255733	0.450688	0.262417	0.627525	0.0957891	0.403208	0.321929	-0.403442	0.321621	-0.198825	0.636911	0.595178
Rab5c	Rab5c	blue	-0.667571	0.0704653	-0.782575	0.021688	0.655935	0.0773586	0.339706	0.410358	0.315784	0.44609	-0.315885	0.445936	0.656786	0.0768419	0.476991	0.232039	0.374207	0.361111	0.877702	0.0041638	-0.0372164	0.930284	0.301276	0.468359	0.565804	0.143789	-0.0315549	0.940874	-0.206864	0.623053	-0.192803	0.647352	-0.0921782	0.828142	0.681011	0.0629711	0.478026	0.230883	0.512018	0.19456	0.395922	0.331577	-0.277841	0.505238	-0.262822	0.529432	0.492324
Tmem134	Tmem134	blue	-0.666905	0.0708496	-0.769364	0.0256098	0.566087	0.143544	0.289234	0.487172	0.412223	0.310178	-0.285215	0.493516	0.826183	0.0114765	0.494371	0.213013	0.213348	0.611946	0.754423	0.0305411	0.00315734	0.99408	0.396666	0.330586	0.655426	0.0776685	-0.067701	0.873448	-0.305436	0.461929	-0.207055	0.622725	-0.0140488	0.973662	0.544057	0.163317	0.530969	0.175725	0.393907	0.334268	0.346273	0.400771	-0.321147	0.437971	-0.424174	0.294923	0.44831
AABR07051642.1	AABR07051642.1	blue	0.665331	0.0717634	0.888047	0.00321996	-0.652509	0.0794602	-0.469586	0.2404	-0.370355	0.36647	0.435762	0.280486	-0.529639	0.177014	-0.395029	0.332768	-0.435526	0.280777	-0.789464	0.0198015	-0.0714531	0.866481	-0.261828	0.531047	-0.365562	0.373188	0.10798	0.799105	0.48458	0.223627	0.232032	0.580303	0.313378	0.449753	-0.794225	0.0185594	-0.551592	0.156397	-0.58476	0.127879	-0.121525	0.774374	-0.0504422	0.905581	0.129839	0.759274	-0.491022
Hps1	Hps1	blue	-0.665092	0.0719025	-0.51784	0.188665	0.873482	0.00459465	0.640935	0.0868051	0.566597	0.143103	-0.473425	0.236047	0.279991	0.50181	0.41902	0.301456	0.876359	0.00429797	0.900147	0.00230633	-0.0923278	0.827867	0.0757273	0.858553	0.39147	0.337537	0.477559	0.231404	-0.0155219	0.970901	-0.0370991	0.930503	-0.0121664	0.97719	0.447111	0.266693	0.580079	0.131711	0.533775	0.173024	0.135508	0.749015	-0.106728	0.8014	0.0682809	0.872371	0.237747
Cdk16	Cdk16	blue	-0.664814	0.0720647	-0.741495	0.0352465	0.674356	0.0666196	0.618359	0.102225	0.335735	0.416201	-0.387573	0.342794	0.400405	0.325624	0.271263	0.515781	0.580328	0.131506	0.876334	0.00430042	-0.203253	0.629266	0.337917	0.412986	0.188	0.655717	0.133228	0.753137	-0.216409	0.606725	-0.263906	0.527672	-0.343026	0.405499	0.688482	0.0590193	0.532513	0.174236	0.782882	0.0216018	0.177231	0.674584	-0.106937	0.801016	0.0498528	0.906681	0.394504
LOC100362149	LOC100362149	blue	-0.6644	0.0723065	-0.746603	0.0333379	0.775215	0.023823	0.502185	0.204733	0.328369	0.427135	-0.301708	0.46769	0.298959	0.471956	0.0586985	0.890193	0.481987	0.226484	0.686684	0.0599564	-0.184019	0.662674	0.0867461	0.838165	0.209143	0.619141	-0.0378686	0.929064	-0.433235	0.283605	-0.563484	0.145807	-0.436349	0.279765	0.775185	0.0238322	0.445267	0.26891	0.549108	0.158661	-0.0403272	0.924468	0.0983217	0.816831	0.24404	0.560268	0.093572
LOC100362027	LOC100362027	blue	-0.664275	0.0723798	-0.666446	0.0711154	0.582096	0.130052	0.597143	0.118046	0.495533	0.211771	-0.618059	0.10244	0.513571	0.192978	0.752607	0.0311772	0.691069	0.0576866	0.877501	0.00418365	-0.00677513	0.987297	0.411381	0.311267	0.430746	0.286692	0.381782	0.350676	-0.0596323	0.888454	0.255727	0.541006	-0.0314071	0.94115	0.419739	0.300541	0.512125	0.19445	0.570692	0.139587	0.263736	0.527947	-0.231818	0.580663	-0.234957	0.575401	0.685435
Uaca	Uaca	blue	-0.664141	0.0724584	-0.394405	0.333601	0.514607	0.191927	0.70768	0.0495568	0.494511	0.212863	-0.430504	0.286993	0.467692	0.242563	0.455415	0.256818	0.639359	0.0878345	0.767515	0.0261914	-0.497192	0.210004	0.588017	0.12525	0.236759	0.572387	0.658769	0.0756447	0.219253	0.601885	0.011911	0.977669	-0.0529975	0.900816	0.100252	0.813284	0.434239	0.282363	0.653011	0.0791505	0.232853	0.578926	-0.530868	0.175823	-0.0187122	0.964923	0.330776
Med13	Med13	blue	-0.66323	0.0729927	-0.514168	0.192372	0.798522	0.0174815	0.758572	0.0291181	0.657005	0.076709	-0.56758	0.142254	0.278015	0.50496	0.45335	0.259256	0.914437	0.00146724	0.846087	0.00809532	-0.0740357	0.86169	0.181646	0.666832	0.289337	0.487011	0.562017	0.147091	-0.0777864	0.854738	0.0573842	0.892641	-0.0544728	0.898065	0.355703	0.387178	0.64841	0.0820181	0.590622	0.123169	0.0168213	0.968466	-0.0403213	0.924479	0.05234	0.902042	0.285594
Prkar2a	Prkar2a	blue	-0.662971	0.0731453	-0.570933	0.139382	0.837529	0.0094578	0.474207	0.235165	0.401646	0.323986	-0.257708	0.537766	0.454468	0.257935	0.308905	0.456594	0.63218	0.0926127	0.958735	0.000170275	-0.194206	0.644915	0.153929	0.715911	0.485058	0.223103	0.259988	0.534045	0.0282147	0.947125	-0.247861	0.553944	-0.00627602	0.988233	0.554578	0.1537	0.537769	0.169218	0.576531	0.134658	0.366471	0.371909	-0.315941	0.44585	-0.0430829	0.919319	0.222315
Cenpc	Cenpc	blue	-0.662877	0.0732008	-0.631507	0.0930678	0.715718	0.0458865	0.824179	0.0118591	0.641043	0.0867343	-0.529558	0.177093	0.33232	0.421255	0.281923	0.498736	0.779018	0.0227044	0.784939	0.0210287	-0.08701	0.837678	0.309237	0.456085	0.11972	0.777661	0.388042	0.342159	-0.309383	0.455862	-0.119125	0.778745	-0.262277	0.530318	0.456848	0.255134	0.744261	0.034205	0.747163	0.0331325	-0.102489	0.809175	0.082583	0.845859	0.059417	0.888855	0.270662
Mbnl1	Mbnl1	blue	-0.66172	0.0738844	-0.580892	0.131041	0.813646	0.0140022	0.7019	0.0523019	0.496959	0.210251	-0.525483	0.181072	0.207154	0.622556	0.389075	0.340763	0.877072	0.0042264	0.877098	0.00422377	-0.131487	0.756289	0.131925	0.755496	0.236731	0.572434	0.432348	0.284703	-0.0814506	0.847954	-0.0534928	0.899892	-0.180668	0.668546	0.526961	0.179624	0.534801	0.172042	0.635823	0.0901694	0.0675288	0.873768	-0.0222356	0.958322	0.16434	0.697365	0.308486
Gtpbp1	Gtpbp1	blue	-0.661679	0.0739085	-0.6855	0.0605784	0.829308	0.0108958	0.501045	0.20593	0.298375	0.472865	-0.513976	0.192566	0.153547	0.716593	0.44196	0.272911	0.772123	0.0247575	0.841227	0.00885247	-0.0902888	0.831626	-0.021187	0.960286	0.329056	0.42611	0.205242	0.625841	-0.138095	0.744345	-0.12768	0.76319	-0.261813	0.531072	0.738678	0.0363266	0.298294	0.472991	0.47275	0.236809	0.124075	0.769736	0.0250512	0.953049	0.242063	0.563549	0.374365
Src	Src	blue	-0.661567	0.073975	-0.476158	0.232972	0.859601	0.00621077	0.608224	0.109621	0.52925	0.177392	-0.423568	0.295688	0.307532	0.458702	0.419225	0.301195	0.848199	0.00777967	0.922056	0.00111568	-0.163589	0.698699	0.106444	0.80192	0.421465	0.298349	0.50509	0.201699	0.0864912	0.838636	-0.0440856	0.917447	0.0337615	0.936745	0.408113	0.31551	0.542005	0.16523	0.533605	0.173188	0.222124	0.597014	-0.223036	0.595469	0.0503366	0.905778	0.229065
Snw1	Snw1	blue	-0.661103	0.0742503	-0.695838	0.0552767	0.608782	0.109206	0.525108	0.181441	0.373254	0.362433	-0.644302	0.0846292	0.388639	0.341353	0.770615	0.0252211	0.705197	0.0507252	0.852302	0.007189	-0.0211475	0.96036	0.289681	0.48647	0.420115	0.300063	0.315698	0.44622	-0.0552235	0.896666	0.229042	0.58533	-0.113255	0.789457	0.533569	0.173222	0.340167	0.409681	0.491353	0.216256	0.253769	0.544217	-0.171731	0.684279	-0.0923213	0.827879	0.703336
Top1	Top1	blue	-0.659878	0.0749807	-0.774943	0.0239044	0.65604	0.0772947	0.582105	0.130045	0.395269	0.332447	-0.518273	0.188231	0.460412	0.250966	0.538344	0.168673	0.642898	0.0855327	0.922758	0.00108643	6.44366e-05	0.999879	0.326077	0.430562	0.33573	0.416209	0.16684	0.692931	-0.204975	0.626301	0.0140426	0.973674	-0.200799	0.633499	0.662245	0.0735737	0.553838	0.154365	0.693709	0.0563449	0.242269	0.563207	-0.095321	0.822353	-0.130534	0.758014	0.607709
Erp44	Erp44	blue	-0.659183	0.0753961	-0.568616	0.141363	0.807184	0.0154296	0.704978	0.0508293	0.569761	0.140382	-0.479674	0.229047	0.325429	0.431532	0.386567	0.344158	0.839875	0.00907084	0.910993	0.00164728	-0.0891603	0.833708	0.192897	0.64719	0.299624	0.470923	0.438197	0.277498	-0.0822016	0.846565	-0.0402479	0.924617	-0.0858993	0.839729	0.468379	0.241777	0.657476	0.076424	0.664017	0.0725305	0.119452	0.778149	-0.0825606	0.845901	0.0211239	0.960404	0.301062
LOC100362432	LOC100362432	blue	-0.658994	0.0755095	-0.864967	0.00554889	0.618647	0.102019	0.480928	0.227656	0.27322	0.512636	-0.489223	0.21856	0.453747	0.258787	0.49635	0.2109	0.508333	0.19834	0.849183	0.00763525	-0.00440282	0.991745	0.293939	0.479786	0.325303	0.431721	-0.0250481	0.953054	-0.322116	0.43651	-0.110008	0.795393	-0.326289	0.430243	0.796656	0.0179447	0.431375	0.285911	0.632847	0.0921624	0.217501	0.604865	-0.036283	0.932029	-0.0745896	0.860662	0.618127
Rab27b	Rab27b	blue	-0.658737	0.0756642	-0.557436	0.151142	0.820176	0.0126471	0.639205	0.0879355	0.435717	0.280542	-0.441071	0.273991	0.245486	0.557872	0.358773	0.382797	0.823803	0.0119318	0.913708	0.00150422	-0.197183	0.639754	0.13797	0.744571	0.285785	0.492614	0.408596	0.314881	0.00610981	0.988544	-0.10982	0.795738	-0.139936	0.741025	0.533152	0.173622	0.497811	0.209346	0.635875	0.0901347	0.177873	0.673457	-0.138252	0.744062	0.144289	0.733189	0.282643
Rps14	Rps14	blue	-0.65843	0.0758484	-0.672274	0.0677861	0.541519	0.165685	0.538771	0.16827	0.548711	0.159023	-0.505988	0.200766	0.70782	0.0494917	0.700465	0.0529975	0.53302	0.173749	0.865392	0.00549853	0.0253842	0.952425	0.500742	0.20625	0.526297	0.180274	0.296024	0.476528	-0.114326	0.7875	0.180039	0.66965	0.0587121	0.890167	0.365927	0.372674	0.630347	0.093856	0.563049	0.146188	0.325522	0.431393	-0.321081	0.438071	-0.426416	0.292102	0.638511
Slc24a1	Slc24a1	blue	-0.658303	0.0759249	-0.559477	0.14933	0.634893	0.0907896	0.612783	0.106258	0.580928	0.131011	-0.28161	0.499233	0.699002	0.0537116	0.340594	0.409055	0.513009	0.19355	0.894856	0.00268167	-0.18983	0.652528	0.504863	0.201936	0.419063	0.301402	0.342379	0.406443	-0.0511147	0.904327	-0.141473	0.738257	0.0386107	0.927677	0.316522	0.444969	0.763585	0.0274541	0.712726	0.047233	0.31584	0.446005	-0.404757	0.319895	-0.310482	0.454177	0.302562
Tom1l1	Tom1l1	blue	-0.658042	0.0760824	-0.717773	0.0449757	0.5534	0.154761	0.543202	0.164113	0.461217	0.25003	-0.439744	0.275608	0.682107	0.0623819	0.579431	0.132247	0.497421	0.209761	0.90295	0.00212213	-0.0412546	0.922735	0.508919	0.197736	0.444241	0.270148	0.204997	0.626264	-0.136006	0.748117	0.046221	0.913459	-0.0495379	0.907268	0.480411	0.228229	0.624555	0.0978481	0.672448	0.0676884	0.350722	0.394333	-0.310792	0.453702	-0.356249	0.386397	0.613061
Pdap1	Pdap1	blue	-0.65786	0.0761924	-0.756127	0.0299515	0.702668	0.0519319	0.563955	0.145397	0.466838	0.243541	-0.563343	0.14593	0.450708	0.262393	0.610796	0.107716	0.699087	0.0536703	0.913748	0.00150218	0.106037	0.802666	0.23913	0.568432	0.419372	0.301008	0.202085	0.631281	-0.222315	0.596691	0.0944379	0.823979	-0.113834	0.788399	0.630585	0.0936937	0.579624	0.132088	0.594348	0.120227	0.21166	0.614831	-0.0419108	0.921509	-0.167099	0.692473	0.602017
Nucb1	Nucb1	blue	-0.657805	0.0762254	-0.601753	0.114498	0.838133	0.00935721	0.472503	0.237088	0.378376	0.355351	-0.363023	0.37677	0.377134	0.357063	0.430111	0.287483	0.709457	0.0487308	0.965041	0.000104028	-0.114646	0.786915	0.0971106	0.819059	0.485559	0.222554	0.271734	0.515025	0.0234529	0.956042	-0.117661	0.781414	-0.0228624	0.957148	0.599932	0.115892	0.473595	0.235855	0.537641	0.169339	0.347404	0.399129	-0.237961	0.570381	-0.0135877	0.974526	0.336777
Nsun3	Nsun3	blue	-0.656677	0.0769079	-0.635651	0.0902836	0.862469	0.00585105	0.56558	0.143983	0.439504	0.275901	-0.464778	0.245909	0.262527	0.529911	0.409457	0.313761	0.805115	0.0159052	0.913836	0.0014977	-0.0357372	0.93305	0.0338582	0.936564	0.376138	0.358438	0.284167	0.495176	-0.114589	0.787019	-0.0963099	0.820532	-0.12476	0.76849	0.638588	0.0883407	0.513698	0.192849	0.552052	0.15598	0.164214	0.697589	-0.0261444	0.951002	0.0889048	0.83418	0.325163
Lancl2	Lancl2	blue	-0.656436	0.0770538	-0.603978	0.112807	0.786851	0.0205044	0.720365	0.0438418	0.475715	0.233469	-0.500753	0.206237	0.214818	0.609435	0.327035	0.429128	0.838427	0.0093085	0.868739	0.00511193	-0.156116	0.712004	0.173407	0.681322	0.176488	0.675892	0.388011	0.342201	-0.122169	0.773203	-0.109943	0.795512	-0.241663	0.564215	0.555212	0.15313	0.554438	0.153826	0.697011	0.0546934	0.0512682	0.90404	-0.00572937	0.989258	0.17524	0.67809	0.300887
Ttc33	Ttc33	blue	-0.656277	0.0771505	-0.49082	0.216831	0.873698	0.00457192	0.641612	0.086365	0.573369	0.137315	-0.44237	0.272413	0.285999	0.492276	0.385291	0.345891	0.868047	0.00519035	0.89962	0.00234207	-0.110132	0.795167	0.0799343	0.85076	0.387635	0.34271	0.490285	0.21741	0.00522917	0.990195	-0.0565417	0.89421	0.00686903	0.987121	0.421307	0.298549	0.597609	0.117684	0.542088	0.165153	0.14441	0.732971	-0.128624	0.761478	0.0625725	0.882982	0.201406
Rhoa	Rhoa	blue	-0.656066	0.0772789	-0.523192	0.183331	0.694469	0.0559622	0.548634	0.159094	0.549076	0.15869	-0.375106	0.359865	0.611698	0.107053	0.545145	0.162308	0.646574	0.0831792	0.954229	0.000231571	-0.118435	0.780003	0.371607	0.364724	0.542746	0.164538	0.434505	0.282036	0.0963995	0.820368	0.0592751	0.889119	0.156018	0.712178	0.316975	0.444281	0.640799	0.0868934	0.584094	0.12842	0.404847	0.319777	-0.43325	0.283586	-0.297192	0.474707	0.412527
Borcs8	Borcs8	blue	-0.656001	0.0773183	-0.811579	0.0144493	0.478603	0.230239	0.522076	0.184436	0.458945	0.252677	-0.672283	0.0677811	0.57771	0.133675	0.800913	0.016899	0.530499	0.17618	0.756038	0.0299821	0.133328	0.752957	0.438261	0.27742	0.431	0.286376	0.157928	0.708772	-0.313511	0.44955	0.242033	0.563599	-0.148105	0.726337	0.526264	0.180306	0.474558	0.234769	0.491584	0.216007	0.162574	0.700502	-0.0778809	0.854563	-0.303588	0.464781	0.794241
Morc4	Morc4	blue	-0.655933	0.07736	-0.592583	0.121616	0.773708	0.0242758	0.577162	0.134132	0.414454	0.307302	-0.343233	0.405197	0.418877	0.30164	0.348472	0.397583	0.688746	0.0588827	0.965885	9.67364e-05	-0.19066	0.651081	0.246154	0.556767	0.364985	0.374	0.312842	0.450569	0.0118144	0.97785	-0.149774	0.723345	-0.0790621	0.852375	0.542266	0.164986	0.568435	0.141518	0.688347	0.0590897	0.318071	0.44262	-0.266161	0.524017	-0.032362	0.939364	0.326332
Ccdc71	Ccdc71	blue	-0.655592	0.0775678	-0.544668	0.162751	0.731829	0.0390372	0.715047	0.0461866	0.502876	0.204009	-0.369559	0.367582	0.383803	0.347917	0.256449	0.539825	0.723625	0.0424411	0.898872	0.00239343	-0.263996	0.527525	0.334188	0.418488	0.214964	0.609187	0.417259	0.303706	-0.0290109	0.945635	-0.176256	0.6763	-0.148085	0.726372	0.435065	0.281345	0.643759	0.0849781	0.77125	0.0250254	0.172827	0.682344	-0.215884	0.607619	0.0333874	0.937445	0.244328
AABR07067506.1	AABR07067506.1	blue	-0.655472	0.0776405	-0.23162	0.580994	0.708091	0.0493653	0.285671	0.492795	0.28131	0.499709	-0.356413	0.386162	0.145009	0.731895	0.450338	0.262833	0.587566	0.125612	0.481959	0.226515	-0.586793	0.126234	-0.0119186	0.977655	0.519625	0.186877	0.581684	0.13039	0.327878	0.427867	-0.207171	0.622526	0.0192474	0.96392	0.138637	0.743367	-0.173861	0.68052	-0.0713905	0.866597	0.139718	0.741419	-0.488146	0.21973	0.408035	0.315611	-0.0422528
Dazap1	Dazap1	blue	-0.655425	0.0776696	-0.690441	0.0580083	0.776879	0.0233296	0.617778	0.102641	0.460203	0.25121	-0.409345	0.313907	0.401304	0.324437	0.333047	0.420178	0.693938	0.0562292	0.929317	0.00083671	-0.0530203	0.900773	0.215262	0.60868	0.309805	0.455214	0.211844	0.614517	-0.195113	0.643342	-0.157966	0.708704	-0.174297	0.679751	0.637348	0.0891581	0.647676	0.0824813	0.709164	0.0488666	0.183794	0.663068	-0.0629737	0.882236	-0.0331245	0.937937	0.35969
Lamtor5	Lamtor5	blue	-0.655235	0.0777854	-0.470899	0.238907	0.92391	0.00103943	0.438592	0.277015	0.395263	0.332455	-0.271204	0.515876	0.28439	0.494821	0.285134	0.493645	0.72512	0.041808	0.88789	0.0032331	-0.235122	0.575124	-0.038652	0.9276	0.500206	0.206814	0.349261	0.396442	0.096647	0.819912	-0.271523	0.515364	0.0175716	0.96706	0.513778	0.192767	0.405325	0.319151	0.411076	0.311662	0.282524	0.497781	-0.264405	0.526862	0.142845	0.735786	0.0742028
AABR07051733.3	AABR07051733.3	blue	-0.654988	0.0779362	-0.537609	0.169369	0.514259	0.192279	0.326676	0.429665	0.0791592	0.852195	-0.244128	0.560121	0.431811	0.28537	0.362477	0.377541	0.325732	0.431078	0.698258	0.0540772	-0.590235	0.123477	0.39539	0.332285	0.353841	0.389846	0.209347	0.618792	0.172109	0.683612	-0.319568	0.440354	-0.225837	0.590734	0.455908	0.256238	0.0193612	0.963707	0.441498	0.273473	0.399071	0.32739	-0.579816	0.131928	0.135415	0.749185	0.313824
Gabarapl1	Gabarapl1	blue	-0.654501	0.0782343	-0.795667	0.0181932	0.597161	0.118032	0.437353	0.278532	0.487422	0.220519	-0.445357	0.268803	0.71086	0.0480846	0.594374	0.120207	0.428881	0.289017	0.836551	0.00962217	0.141396	0.738395	0.370372	0.366446	0.556414	0.152054	0.0382738	0.928307	-0.3275	0.428433	0.00249386	0.995324	-0.0373046	0.930119	0.575213	0.135762	0.636443	0.0897573	0.514254	0.192284	0.276166	0.507914	-0.156518	0.711287	-0.406772	0.317259	0.588428
LOC100360344	LOC100360344	blue	-0.654233	0.0783985	-0.417007	0.304028	0.598631	0.116894	0.521255	0.185252	0.418819	0.301713	-0.390848	0.338373	0.505516	0.201256	0.583211	0.12914	0.626363	0.0965917	0.858532	0.00634828	-0.366759	0.371506	0.427146	0.291186	0.470609	0.239236	0.561393	0.14764	0.297014	0.474984	0.0758961	0.85824	0.103289	0.807706	0.200476	0.634057	0.363206	0.37651	0.506282	0.200462	0.422418	0.297142	-0.593548	0.120855	-0.123076	0.771552	0.402673
LOC100360581	LOC100360581	blue	-0.654233	0.0783985	-0.417007	0.304028	0.598631	0.116894	0.521255	0.185252	0.418819	0.301713	-0.390848	0.338373	0.505516	0.201256	0.583211	0.12914	0.626363	0.0965917	0.858532	0.00634828	-0.366759	0.371506	0.427146	0.291186	0.470609	0.239236	0.561393	0.14764	0.297014	0.474984	0.0758961	0.85824	0.103289	0.807706	0.200476	0.634057	0.363206	0.37651	0.506282	0.200462	0.422418	0.297142	-0.593548	0.120855	-0.123076	0.771552	0.402673
Ppp2r3c	Ppp2r3c	blue	-0.654089	0.0784868	-0.644625	0.0844224	0.714804	0.0462953	0.537464	0.169507	0.430373	0.287157	-0.504501	0.202313	0.440693	0.274451	0.621008	0.100341	0.725703	0.0415625	0.956378	0.000200794	-0.0258695	0.951516	0.248268	0.553273	0.463368	0.247537	0.32565	0.4312	-0.00507126	0.990492	0.113828	0.788408	-0.0139775	0.973796	0.531224	0.175479	0.507799	0.198892	0.577644	0.13373	0.334638	0.417822	-0.228017	0.587056	-0.147309	0.727765	0.557158
Ifrd1	Ifrd1	blue	-0.65334	0.0789474	-0.557948	0.150687	0.772903	0.0245196	0.650111	0.0809507	0.493994	0.213416	-0.500396	0.206614	0.322421	0.43605	0.495449	0.21186	0.838542	0.0092894	0.939064	0.000540129	-0.113023	0.78988	0.207139	0.622582	0.346182	0.400903	0.458378	0.25334	0.0290309	0.945598	0.0533702	0.900121	-0.048196	0.909772	0.463811	0.247024	0.551356	0.156612	0.63099	0.0934188	0.223243	0.595119	-0.176537	0.675805	0.00161624	0.99697	0.403033
Nckap1	Nckap1	blue	-0.652557	0.0794304	-0.58831	0.125015	0.718289	0.0447486	0.515247	0.191278	0.448565	0.26495	-0.332864	0.420449	0.568652	0.141332	0.466405	0.244037	0.614401	0.105078	0.98152	1.55588e-05	-0.130691	0.75773	0.325783	0.431001	0.49718	0.210017	0.310496	0.454155	0.0496479	0.907063	-0.0477827	0.910544	0.0546134	0.897803	0.464888	0.245782	0.602197	0.11416	0.6362	0.089919	0.424275	0.294796	-0.383337	0.348551	-0.227248	0.588353	0.412943
Timp3	Timp3	blue	-0.652523	0.0794517	-0.478794	0.230026	0.603559	0.113125	0.665841	0.0714662	0.49459	0.212778	-0.400891	0.324983	0.509354	0.197289	0.463436	0.247458	0.666707	0.0709644	0.897527	0.00248759	-0.317523	0.44345	0.496116	0.211149	0.322083	0.43656	0.533162	0.173613	0.1548	0.714354	0.0247727	0.95357	-0.000721563	0.998647	0.256761	0.539314	0.561385	0.147647	0.708371	0.049235	0.324853	0.432397	-0.45633	0.255742	-0.131236	0.756743	0.395482
Sugp1	Sugp1	blue	-0.651674	0.0799776	-0.585708	0.127111	0.877134	0.00422023	0.408644	0.314819	0.540088	0.167028	-0.289222	0.487192	0.538787	0.168255	0.39542	0.332245	0.616646	0.103454	0.913456	0.00151716	0.0426824	0.920068	0.0522362	0.902235	0.652729	0.0793244	0.211101	0.615788	-0.108143	0.798807	-0.166007	0.694409	0.138829	0.743022	0.518931	0.187571	0.64819	0.0821567	0.408428	0.3151	0.308628	0.457019	-0.207423	0.622093	-0.206363	0.623913	0.210626
Itgav	Itgav	blue	-0.65162	0.0800113	-0.393978	0.334173	0.801547	0.0167467	0.547908	0.15976	0.569776	0.140369	-0.289829	0.486235	0.502159	0.20476	0.399209	0.327207	0.712023	0.0475528	0.92957	0.000827927	-0.229606	0.58438	0.235564	0.574385	0.537229	0.16973	0.535162	0.171697	0.195126	0.64332	-0.0696947	0.869745	0.199643	0.635497	0.249878	0.550617	0.610327	0.108063	0.518459	0.188044	0.363778	0.375702	-0.455365	0.256878	-0.14132	0.738532	0.172423
Tlr3	Tlr3	blue	-0.650941	0.080433	-0.671299	0.0683369	0.834252	0.0100155	0.608083	0.109726	0.431124	0.286222	-0.390629	0.338668	0.266472	0.523513	0.209583	0.618388	0.711565	0.0477617	0.848957	0.00766831	-0.0940904	0.824619	0.0814124	0.848025	0.243259	0.561564	0.181795	0.666569	-0.255502	0.541375	-0.293812	0.479987	-0.26697	0.522708	0.685791	0.0604254	0.573111	0.137533	0.64252	0.0857766	0.0573271	0.892747	0.0545422	0.897936	0.152486	0.71849	0.210079
Frmd6	Frmd6	blue	-0.650794	0.0805248	-0.672573	0.0676181	0.810217	0.0147487	0.606712	0.11075	0.352448	0.391847	-0.506032	0.200721	0.146644	0.728959	0.350191	0.395099	0.799128	0.0173328	0.847142	0.00793663	-0.11121	0.793195	0.0488605	0.908532	0.213022	0.612503	0.244494	0.559515	-0.173378	0.681373	-0.152774	0.717975	-0.308821	0.456723	0.706829	0.0499557	0.41164	0.310932	0.601641	0.114584	0.062695	0.882754	0.0668734	0.874986	0.249963	0.550476	0.338196
AABR07070277.3	AABR07070277.3	blue	-0.650637	0.0806226	-0.812631	0.0142205	0.546902	0.160686	0.564803	0.144658	0.133768	0.752161	-0.490987	0.216652	0.217142	0.605475	0.298567	0.472565	0.504269	0.202554	0.695514	0.0554384	-0.289517	0.486727	0.315762	0.446123	0.0219683	0.958823	0.0177659	0.966696	-0.308327	0.45748	-0.293306	0.480778	-0.611955	0.106864	0.798274	0.0175426	0.212623	0.613184	0.689223	0.0586358	0.0321276	0.939802	0.0247357	0.953639	0.294861	0.478344	0.479907
Psme1	Psme1	blue	-0.65037	0.080789	-0.738861	0.036256	0.497166	0.210032	0.598476	0.117014	0.410672	0.312186	-0.78028	0.0223405	0.34509	0.40249	0.834937	0.00989729	0.702395	0.0520633	0.729424	0.0400172	0.0355114	0.933472	0.360259	0.380684	0.299939	0.470434	0.319558	0.44037	-0.197544	0.639129	0.326413	0.430058	-0.228005	0.587076	0.499455	0.207606	0.31989	0.439868	0.481204	0.22735	0.0773908	0.855471	-0.02274	0.957377	-0.0654689	0.877596	0.793371
Faf1	Faf1	blue	-0.650275	0.0808484	-0.676806	0.0652624	0.665789	0.0714968	0.65088	0.0804709	0.371022	0.36554	-0.429786	0.287888	0.387192	0.343311	0.364377	0.374858	0.665746	0.0715214	0.920997	0.00116083	-0.190607	0.651173	0.357115	0.38516	0.2078	0.621446	0.260668	0.532936	-0.0961515	0.820824	-0.11342	0.789154	-0.247809	0.55403	0.598098	0.117306	0.547472	0.160161	0.792795	0.0189272	0.230622	0.582671	-0.16791	0.691037	0.00463899	0.991302	0.453365
Mrpl27	Mrpl27	blue	-0.650172	0.0809129	-0.815685	0.0135697	0.355528	0.387429	0.543211	0.164105	0.338175	0.412607	-0.631736	0.0929129	0.578331	0.133158	0.7307	0.0394955	0.429437	0.288323	0.718897	0.0444818	-0.0526532	0.901458	0.598052	0.117342	0.288559	0.488236	0.135554	0.748932	-0.264689	0.5264	0.165151	0.695926	-0.284119	0.495252	0.521177	0.18533	0.374724	0.360394	0.601921	0.11437	0.18939	0.653294	-0.177103	0.674811	-0.236238	0.573258	0.824955
Slmap	Slmap	blue	-0.64991	0.0810766	-0.530011	0.176653	0.780095	0.0223937	0.551512	0.156469	0.453579	0.258986	-0.380528	0.352394	0.425016	0.293863	0.466718	0.243679	0.740614	0.035582	0.975615	3.55887e-05	-0.156052	0.712118	0.219657	0.601199	0.45721	0.254708	0.41191	0.310583	0.111321	0.792991	-0.0159567	0.970086	0.0474308	0.911201	0.44895	0.26449	0.544137	0.163243	0.599873	0.115938	0.365348	0.37349	-0.329013	0.426174	-0.0877618	0.83629	0.359824
Ttc27	Ttc27	blue	-0.648962	0.0816707	-0.432727	0.284233	0.834269	0.0100127	0.606972	0.110555	0.625356	0.0972904	-0.361575	0.378818	0.442413	0.272361	0.403067	0.322114	0.788448	0.0200731	0.924271	0.00102503	-0.126539	0.765259	0.17989	0.669912	0.48952	0.218238	0.528314	0.178303	0.0890313	0.833946	-0.0322683	0.939539	0.155475	0.713147	0.296366	0.475994	0.675428	0.066024	0.53728	0.169682	0.259464	0.534898	-0.298148	0.473218	-0.112475	0.790882	0.188021
Rabgef1	Rabgef1	blue	-0.64862	0.0818859	-0.775963	0.0236005	0.655511	0.0776171	0.473845	0.235573	0.444328	0.270043	-0.454426	0.257985	0.603488	0.113179	0.573795	0.136955	0.537078	0.169873	0.909138	0.00174987	0.11026	0.794933	0.308047	0.457911	0.502918	0.203965	0.0884701	0.834982	-0.245472	0.557896	0.0166917	0.968709	-0.0608867	0.886119	0.627258	0.0959732	0.615561	0.104238	0.581621	0.130442	0.305742	0.461458	-0.141822	0.737629	-0.310182	0.454636	0.590738
Tpt1	Tpt1	blue	-0.648246	0.0821218	-0.734383	0.0380127	0.565033	0.144458	0.519486	0.187016	0.457016	0.254936	-0.468588	0.241538	0.658701	0.0756855	0.620824	0.100471	0.516197	0.190319	0.902282	0.0021651	0.0281638	0.947221	0.456299	0.255779	0.468579	0.241548	0.180415	0.668991	-0.16094	0.703407	0.0903316	0.831547	-0.0388607	0.92721	0.511737	0.194846	0.613288	0.105889	0.634312	0.0911779	0.343122	0.405358	-0.258959	0.535723	-0.364135	0.375198	0.646739
Plppr2	Plppr2	blue	-0.648211	0.0821434	-0.7445	0.0341159	0.584702	0.127926	0.56398	0.145375	0.466195	0.244278	-0.343275	0.405135	0.676285	0.0655494	0.368884	0.368526	0.435611	0.280672	0.874815	0.00445559	-0.054904	0.897262	0.483641	0.224659	0.359284	0.38207	0.0957678	0.82153	-0.266209	0.523938	-0.158237	0.708222	-0.143296	0.734975	0.552487	0.155585	0.714545	0.0464117	0.743987	0.034307	0.268777	0.519788	-0.215398	0.608447	-0.302568	0.466357	0.466663
Peak1	Peak1	blue	-0.647986	0.0822853	-0.72199	0.0431404	0.670605	0.0687302	0.464313	0.246445	0.236457	0.572892	-0.345412	0.402023	0.443842	0.270631	0.389919	0.339624	0.529244	0.177397	0.922907	0.00108027	-0.184277	0.662222	0.288956	0.48761	0.347959	0.398325	0.0950432	0.822864	-0.0787818	0.852894	-0.190334	0.65165	-0.219436	0.601574	0.702372	0.0520745	0.413217	0.308895	0.672271	0.067788	0.363816	0.375649	-0.24926	0.551635	-0.0344821	0.935397	0.474733
Mea1	Mea1	blue	-0.647557	0.0825567	-0.758476	0.0291504	0.631269	0.0932294	0.333427	0.419614	0.366329	0.372109	-0.461905	0.249231	0.611105	0.107489	0.696144	0.055124	0.475449	0.233768	0.860382	0.00611144	0.104987	0.804591	0.252223	0.546756	0.631921	0.0927873	0.0635038	0.88125	-0.172791	0.682407	0.0686991	0.871594	0.00454637	0.991476	0.610833	0.107689	0.437295	0.278603	0.397612	0.329326	0.377334	0.356787	-0.225864	0.590687	-0.320964	0.438247	0.634409
Akap10	Akap10	blue	-0.647498	0.0825936	-0.536434	0.170485	0.849767	0.00755043	0.625808	0.0969762	0.41462	0.307089	-0.440464	0.27473	0.153291	0.71705	0.308446	0.457299	0.845577	0.00817278	0.865906	0.00543794	-0.20601	0.62452	0.0466644	0.912631	0.25308	0.545347	0.400992	0.324849	-0.0139294	0.973886	-0.157242	0.709995	-0.179267	0.671006	0.553988	0.15423	0.442039	0.272816	0.582213	0.129956	0.109892	0.795606	-0.0669811	0.874786	0.249399	0.551406	0.210021
Dpp9	Dpp9	blue	-0.646929	0.0829542	-0.684566	0.0610716	0.734111	0.0381208	0.36231	0.377777	0.415209	0.306332	-0.126623	0.765107	0.565401	0.144139	0.0189681	0.964443	0.260314	0.533512	0.638507	0.0883936	-0.14503	0.731858	0.154113	0.715581	0.424087	0.295033	-0.10748	0.800022	-0.437625	0.278199	-0.642654	0.0856901	-0.215884	0.607619	0.623716	0.0984345	0.558184	0.150477	0.421241	0.298633	0.0679587	0.872969	-0.0813557	0.84813	-0.0301243	0.943551	-0.0252067
Pwwp2a	Pwwp2a	blue	-0.646893	0.0829767	-0.611022	0.10755	0.72969	0.0399082	0.623775	0.0983929	0.512877	0.193684	-0.523463	0.183063	0.411059	0.311684	0.574128	0.136675	0.790271	0.0195875	0.950115	0.000298848	-0.0104407	0.980425	0.254135	0.543616	0.400247	0.325834	0.397154	0.329936	-0.0297818	0.944192	0.127072	0.764293	-0.0133576	0.974957	0.477842	0.231088	0.60151	0.114684	0.628149	0.0953594	0.256343	0.539997	-0.168122	0.690661	-0.131531	0.756209	0.505451
Yif1b	Yif1b	blue	-0.646614	0.0831539	-0.692827	0.0567909	0.600953	0.115109	0.643744	0.0849875	0.627825	0.0955827	-0.457324	0.254574	0.667867	0.0702951	0.489228	0.218555	0.562947	0.146277	0.863664	0.00570522	0.0637729	0.88075	0.467628	0.242635	0.395608	0.331995	0.248983	0.552092	-0.270104	0.517649	0.0299219	0.94393	-0.0321626	0.939737	0.422032	0.29763	0.813015	0.0141377	0.692617	0.0568978	0.186871	0.657689	-0.151133	0.720912	-0.369912	0.367089	0.495073
Spag5	Spag5	blue	-0.646416	0.0832797	-0.62852	0.0951049	0.629574	0.0943834	0.49012	0.217589	0.35844	0.383271	-0.307141	0.459303	0.600463	0.115485	0.444691	0.269606	0.509755	0.196877	0.951782	0.000270225	-0.198324	0.637779	0.419973	0.300244	0.440484	0.274706	0.231008	0.582022	0.0337166	0.936829	-0.0947247	0.823451	-0.032056	0.939936	0.499291	0.207779	0.5366	0.170327	0.680977	0.0629894	0.45196	0.260904	-0.426461	0.292045	-0.226538	0.58955	0.46647
Arih1	Arih1	blue	-0.646357	0.0833173	-0.509752	0.19688	0.797442	0.0177486	0.603915	0.112855	0.45913	0.252461	-0.410859	0.311942	0.330527	0.423919	0.424854	0.294066	0.803112	0.0163743	0.950618	0.000290016	-0.183116	0.664256	0.182935	0.664573	0.375733	0.358997	0.455773	0.256397	0.102266	0.809584	-0.0288703	0.945898	-0.0104419	0.980423	0.44885	0.264609	0.527519	0.179078	0.616243	0.103745	0.2849	0.494015	-0.259326	0.535124	0.0179569	0.966338	0.316928
NEWGENE_1310139	NEWGENE_1310139	blue	-0.646329	0.0833346	-0.47231	0.237306	0.7426	0.0348281	0.681057	0.0629465	0.467909	0.242314	-0.348475	0.397579	0.340539	0.409136	0.272218	0.514246	0.747107	0.0331532	0.899344	0.00236093	-0.330039	0.424646	0.298112	0.473273	0.242067	0.563542	0.485949	0.222127	0.0943554	0.824131	-0.156535	0.711255	-0.0955403	0.821949	0.382409	0.349819	0.561717	0.147355	0.718434	0.0446846	0.223124	0.595321	-0.296899	0.475164	0.0774226	0.855412	0.211179
Extl1	Extl1	blue	-0.646139	0.0834556	-0.438032	0.2777	0.556236	0.152213	0.382764	0.349334	0.196587	0.640786	-0.15123	0.720738	0.508369	0.198303	0.271386	0.515584	0.352434	0.391867	0.752758	0.0311239	-0.617119	0.103114	0.43545	0.280871	0.38219	0.350119	0.318757	0.44158	0.252255	0.546703	-0.34661	0.400282	-0.090755	0.830766	0.325029	0.432131	0.192152	0.648486	0.508105	0.198576	0.442573	0.272168	-0.674829	0.0663565	0.0444803	0.916709	0.187657
Gmpr	Gmpr	blue	-0.645939	0.0835828	-0.477899	0.231024	0.92916	0.000842204	0.376889	0.357401	0.420128	0.300047	-0.27101	0.516189	0.348463	0.397596	0.363062	0.376714	0.703492	0.0515368	0.90399	0.00205624	-0.135142	0.749677	-0.06604	0.876535	0.610282	0.108096	0.320422	0.439065	0.0924961	0.827557	-0.20275	0.630133	0.114925	0.786405	0.505013	0.20178	0.431688	0.285522	0.342523	0.406233	0.336676	0.414814	-0.280023	0.501758	0.029203	0.945275	0.118828
Rps4y2	Rps4y2	blue	-0.645848	0.0836413	-0.519422	0.18708	0.928963	0.000849104	0.318051	0.442649	0.354003	0.389614	-0.154661	0.714601	0.361831	0.378456	0.172294	0.683285	0.556881	0.151637	0.828291	0.0110827	-0.200637	0.63378	-0.0888014	0.834371	0.565758	0.143829	0.15385	0.716051	-0.0302218	0.943369	-0.453148	0.259495	-0.000938853	0.99824	0.59354	0.120861	0.404997	0.31958	0.333592	0.41937	0.280932	0.500311	-0.237827	0.570604	0.10283	0.808549	-0.0231106
LOC685160	LOC685160	blue	-0.645816	0.0836613	-0.721601	0.0433075	0.326946	0.429261	0.315442	0.446609	0.454349	0.258076	-0.313582	0.449442	0.938165	0.000563997	0.526342	0.18023	0.0349007	0.934614	0.551338	0.156627	-0.0869631	0.837764	0.644791	0.0843162	0.572282	0.138235	-0.0235737	0.955816	-0.353839	0.389848	-0.156607	0.711128	-0.0477198	0.910661	0.317945	0.44281	0.487373	0.220572	0.348325	0.397796	0.24092	0.565449	-0.39845	0.328214	-0.509893	0.196735	0.475472
Arf1	Arf1	blue	-0.645812	0.0836638	-0.715549	0.0459622	0.741054	0.0354142	0.437182	0.278742	0.317532	0.443437	-0.321645	0.43722	0.491373	0.216234	0.39357	0.334718	0.547913	0.159755	0.951795	0.000270009	-0.0718304	0.865781	0.212213	0.613885	0.45112	0.261902	0.0817596	0.847383	-0.115212	0.785881	-0.182536	0.665271	-0.114315	0.787519	0.697383	0.0545093	0.514642	0.191891	0.620262	0.100869	0.372872	0.362964	-0.217208	0.605364	-0.120969	0.775386	0.428063
Rn50_20_0046.5	Rn50_20_0046.5	blue	-0.645692	0.0837405	-0.825583	0.0115903	0.579817	0.131928	0.380292	0.352718	0.303141	0.465472	-0.323463	0.434483	0.661667	0.0739159	0.424844	0.294079	0.320871	0.438386	0.836167	0.00968713	-0.0207384	0.961127	0.37573	0.359001	0.457289	0.254616	-0.0969071	0.819434	-0.306457	0.460356	-0.21289	0.612729	-0.189187	0.653647	0.706889	0.0499274	0.516359	0.190156	0.592698	0.121524	0.332184	0.421458	-0.203937	0.628088	-0.270578	0.516884	0.526655
Stard6	Stard6	blue	-0.645568	0.0838193	-0.703042	0.0517527	0.527214	0.179376	0.31916	0.440972	0.317189	0.443957	-0.451158	0.261857	0.653858	0.0786285	0.746116	0.033517	0.410608	0.312268	0.824993	0.0117028	-0.0288443	0.945947	0.382179	0.350133	0.62057	0.10065	0.134	0.751742	-0.0480549	0.910036	0.111236	0.793146	0.0215269	0.95965	0.49848	0.208638	0.338106	0.412708	0.390907	0.338294	0.444013	0.270424	-0.391181	0.337924	-0.339359	0.410866	0.676283
AABR07017716.1	AABR07017716.1	blue	0.645364	0.0839499	0.860865	0.00605052	-0.409054	0.314286	-0.404234	0.32058	-0.386187	0.344674	0.518795	0.187707	-0.725763	0.0415375	-0.674204	0.0667047	-0.284452	0.494723	-0.694788	0.0558022	-0.0939504	0.824877	-0.509542	0.197096	-0.469094	0.24096	0.0473823	0.911291	0.408693	0.314755	-0.0421158	0.921126	0.182762	0.664876	-0.572093	0.138396	-0.470722	0.239107	-0.474549	0.234779	-0.213592	0.611529	0.147109	0.728124	0.3928	0.335751	-0.72882
Bles03	Bles03	blue	-0.645311	0.0839832	-0.805634	0.015785	0.445675	0.268419	0.485166	0.222984	0.416142	0.305135	-0.425717	0.292981	0.753431	0.0308877	0.547237	0.160377	0.320887	0.438362	0.790038	0.0196489	-0.00317315	0.99405	0.57589	0.135194	0.412719	0.309538	0.0269932	0.949412	-0.313874	0.448997	-0.0313695	0.941221	-0.154821	0.714315	0.533508	0.173281	0.595422	0.119386	0.639557	0.0877044	0.281933	0.498721	-0.241804	0.56398	-0.402299	0.323126	0.645877
Sh3glb1	Sh3glb1	blue	-0.645164	0.0840772	-0.664606	0.0721861	0.668335	0.070026	0.54837	0.159336	0.465836	0.244692	-0.378388	0.355335	0.597306	0.117919	0.479263	0.229504	0.585455	0.127315	0.964113	0.000112456	-0.044525	0.916626	0.377289	0.356849	0.445179	0.269016	0.235476	0.574532	-0.0792075	0.852106	-0.020196	0.962143	-0.0124031	0.976747	0.514585	0.191948	0.664394	0.0723098	0.690795	0.0578268	0.366755	0.371511	-0.283906	0.495589	-0.278938	0.503487	0.493156
Rab6a	Rab6a	blue	-0.64493	0.0842271	-0.347564	0.398897	0.75943	0.0288288	0.437361	0.278522	0.562184	0.146945	-0.0485857	0.909045	0.658778	0.0756392	0.135151	0.74966	0.429774	0.287903	0.793248	0.0188104	-0.369399	0.367806	0.291764	0.483196	0.574457	0.136398	0.390504	0.338836	0.115638	0.785104	-0.407433	0.316396	0.200942	0.633253	0.17978	0.670105	0.6303	0.0938877	0.444973	0.269266	0.347895	0.398418	-0.568121	0.141788	-0.1789	0.671651	-0.105699
Nfyc	Nfyc	blue	-0.644858	0.0842731	-0.602237	0.114129	0.88281	0.00367825	0.395995	0.331479	0.365183	0.373721	-0.17959	0.670439	0.392353	0.336351	0.133881	0.751956	0.539001	0.168053	0.847298	0.00791337	-0.160976	0.703344	0.00519705	0.990256	0.461464	0.249743	0.087791	0.836236	-0.146694	0.728869	-0.46404	0.24676	-0.103348	0.807597	0.65938	0.0752785	0.504624	0.202185	0.47816	0.230733	0.2363	0.573154	-0.15543	0.713228	0.0679487	0.872988	0.0489873
Ehmt1	Ehmt1	blue	-0.644547	0.0844723	-0.549929	0.15791	0.67742	0.0649247	0.770581	0.0252316	0.655697	0.0775034	-0.491938	0.215625	0.46279	0.248206	0.425995	0.292631	0.771679	0.0248933	0.882286	0.00372623	-0.0818049	0.847299	0.395948	0.331542	0.268755	0.519824	0.491908	0.215657	-0.0955022	0.822019	0.0535097	0.899861	-0.0406125	0.923935	0.323173	0.434919	0.772163	0.0247453	0.739337	0.0360722	0.119776	0.777559	-0.153972	0.715833	-0.147556	0.727322	0.37115
Ipo11	Ipo11	blue	-0.6441	0.0847587	-0.664187	0.0724313	0.805677	0.0157751	0.677109	0.0650956	0.625757	0.0970121	-0.47065	0.239189	0.351953	0.39256	0.283347	0.496476	0.736077	0.037342	0.795746	0.0181734	0.0735799	0.862535	0.123981	0.769907	0.281255	0.499797	0.241304	0.564811	-0.380246	0.352781	-0.162978	0.699785	-0.174146	0.680019	0.560593	0.148344	0.749239	0.0323785	0.602951	0.113586	-0.0596384	0.888443	0.151797	0.719723	-0.0030491	0.994283	0.227224
Ighv8.4	Ighv8.4	blue	-0.644088	0.0847666	-0.706108	0.0502946	0.490975	0.216664	0.733065	0.0385393	0.509763	0.196868	-0.690722	0.057864	0.439645	0.275728	0.680344	0.063331	0.706183	0.0502596	0.808081	0.0152261	-0.0146447	0.972545	0.507744	0.198948	0.205245	0.625837	0.377658	0.35634	-0.190737	0.650948	0.257222	0.538559	-0.21061	0.616628	0.430091	0.287508	0.56014	0.148744	0.709208	0.0488463	0.096799	0.819632	-0.0774869	0.855293	-0.155644	0.712846	0.719999
Ccnyl1	Ccnyl1	blue	-0.644042	0.0847963	-0.710877	0.0480768	0.710012	0.0484746	0.586548	0.126432	0.457632	0.254214	-0.543283	0.164038	0.413403	0.308655	0.579613	0.132096	0.735091	0.0377314	0.935708	0.000632754	0.0649203	0.878616	0.236569	0.572704	0.385149	0.346083	0.253641	0.544426	-0.15423	0.715372	0.0992133	0.815192	-0.101558	0.810884	0.604088	0.112725	0.582084	0.130062	0.631979	0.092748	0.232237	0.579959	-0.0704698	0.868306	-0.13656	0.747116	0.575956
Hmg20b	Hmg20b	blue	-0.643717	0.0850048	-0.741224	0.0353494	0.550452	0.157433	0.425276	0.293535	0.421524	0.298273	-0.389621	0.340026	0.734789	0.037851	0.591722	0.122297	0.400806	0.325095	0.876027	0.00433151	0.0221748	0.958436	0.454002	0.258486	0.544552	0.162858	0.090514	0.831211	-0.175199	0.678162	0.0122151	0.977099	-0.00644716	0.987912	0.521469	0.185039	0.586889	0.126157	0.570086	0.140104	0.395791	0.331751	-0.317988	0.442746	-0.420928	0.299029	0.609069
RGD1562161	RGD1562161	blue	-0.643285	0.0852828	-0.502291	0.204622	0.909511	0.00172892	0.4897	0.218044	0.385817	0.345175	-0.347412	0.399119	0.205628	0.625178	0.313227	0.449982	0.788366	0.020095	0.88566	0.00342399	-0.187671	0.656292	-0.0518079	0.903034	0.418078	0.302659	0.352253	0.392127	0.0522727	0.902167	-0.205722	0.625017	-0.0532159	0.900408	0.558421	0.150266	0.400783	0.325125	0.454491	0.257908	0.221114	0.598725	-0.159214	0.70648	0.192648	0.647622	0.14323
Sumo1	Sumo1	blue	-0.64215	0.0860159	-0.60762	0.110071	0.694546	0.0559237	0.598198	0.117229	0.434641	0.281868	-0.441134	0.273915	0.446229	0.267752	0.504635	0.202173	0.712883	0.0471618	0.969626	6.8469e-05	-0.112553	0.790739	0.320492	0.438959	0.371855	0.364379	0.355971	0.386794	0.0249369	0.953263	0.0417944	0.921727	-0.0443401	0.916971	0.494866	0.212483	0.57029	0.13993	0.692317	0.0570498	0.336045	0.415744	-0.268001	0.521042	-0.129052	0.760701	0.491697
Vcl	Vcl	blue	-0.641492	0.086443	-0.395831	0.331697	0.709684	0.0486259	0.399777	0.326455	0.559832	0.149016	-0.119306	0.778414	0.747581	0.0329797	0.333783	0.419087	0.430418	0.287101	0.858236	0.00638673	-0.252586	0.54616	0.34979	0.395677	0.675191	0.0661551	0.381473	0.3511	0.148393	0.72582	-0.211308	0.615433	0.2894	0.486911	0.183411	0.663739	0.639607	0.0876717	0.435928	0.280283	0.462656	0.248361	-0.620781	0.100501	-0.349258	0.396445	0.102982
Atp1b3	Atp1b3	blue	-0.641459	0.0864644	-0.754128	0.0306438	0.742138	0.0350027	0.6839	0.061425	0.495332	0.211985	-0.538317	0.168699	0.284977	0.493892	0.335441	0.416636	0.733187	0.0384902	0.811376	0.0144936	0.0555307	0.896094	0.165801	0.694773	0.179918	0.669862	0.165903	0.694592	-0.401404	0.324306	-0.123765	0.7703	-0.323268	0.434776	0.688259	0.0591351	0.640614	0.087014	0.681968	0.0624562	-0.0457868	0.91427	0.197559	0.639103	0.0669442	0.874854	0.38709
Rdx	Rdx	blue	-0.640674	0.0869749	-0.544996	0.162446	0.686788	0.0599018	0.512278	0.194294	0.60163	0.114592	-0.362446	0.377585	0.681873	0.0625074	0.555773	0.152627	0.595207	0.119554	0.931486	0.000763283	-0.00337768	0.993667	0.357092	0.385194	0.605107	0.111955	0.369136	0.368174	0.0073064	0.986301	0.0727594	0.864057	0.209105	0.619207	0.312896	0.450487	0.717019	0.0453085	0.537773	0.169214	0.389033	0.34082	-0.385512	0.345591	-0.405377	0.319082	0.413282
Gatad2b	Gatad2b	blue	-0.640344	0.0871903	-0.54773	0.159924	0.796759	0.0179189	0.71567	0.045908	0.558833	0.1499	-0.52165	0.184859	0.252594	0.546147	0.41247	0.309859	0.884706	0.00350773	0.888027	0.00322162	-0.0719561	0.865547	0.157278	0.709931	0.263189	0.528835	0.470034	0.239889	-0.0689198	0.871184	0.0172482	0.967666	-0.0991999	0.815217	0.458336	0.25339	0.617782	0.102638	0.643403	0.0852072	0.0833771	0.844391	-0.0355957	0.933314	0.0684406	0.872074	0.319372
Nuf2	Nuf2	blue	-0.640183	0.0872951	-0.473313	0.236173	0.797293	0.0177858	0.731892	0.0390115	0.571913	0.138548	-0.382171	0.350145	0.294364	0.479121	0.221509	0.598056	0.806089	0.0156801	0.857626	0.00646646	-0.225948	0.590546	0.212578	0.613262	0.217656	0.604601	0.490049	0.217665	-0.0312668	0.941413	-0.170677	0.686141	-0.102474	0.809202	0.380987	0.351765	0.661262	0.0741558	0.691101	0.0576704	0.0808067	0.849146	-0.133099	0.753371	0.102947	0.808333	0.129285
Mtss1	Mtss1	blue	-0.639953	0.0874451	-0.54261	0.164665	0.770732	0.0251849	0.650251	0.0808637	0.461314	0.249917	-0.459949	0.251506	0.296882	0.47519	0.429534	0.288202	0.824986	0.0117041	0.938211	0.000562759	-0.153347	0.71695	0.203468	0.628896	0.303799	0.464454	0.444449	0.269897	0.0442071	0.91722	0.00100752	0.998111	-0.0759141	0.858207	0.476502	0.232587	0.543359	0.163967	0.663476	0.0728485	0.228083	0.586945	-0.18183	0.666508	0.0393423	0.926309	0.364008
Cox7b	Cox7b	blue	-0.639903	0.087478	-0.660441	0.0746442	0.675097	0.0662075	0.531907	0.17482	0.391695	0.337234	-0.440535	0.274643	0.487031	0.220945	0.551532	0.156451	0.653533	0.0788285	0.969344	7.03788e-05	-0.0584683	0.890621	0.313583	0.44944	0.424868	0.294048	0.264722	0.526348	-0.0148548	0.972151	0.0513162	0.903951	-0.0453082	0.915163	0.554237	0.154007	0.53858	0.16845	0.65499	0.0779348	0.37587	0.358809	-0.2641	0.527357	-0.182327	0.665638	0.556696
Shoc2	Shoc2	blue	-0.637903	0.0887913	-0.500329	0.206684	0.885645	0.00342526	0.551387	0.156583	0.465431	0.245157	-0.428458	0.289545	0.225376	0.591511	0.411167	0.311544	0.855126	0.00679967	0.906704	0.00189073	-0.102845	0.808522	-0.00782595	0.985327	0.419129	0.301317	0.425853	0.29281	0.0473224	0.911403	-0.0561618	0.894918	-0.00305967	0.994263	0.50065	0.206346	0.478296	0.230581	0.481483	0.227041	0.203694	0.628507	-0.130377	0.758299	0.111164	0.793279	0.232931
Lgals9	Lgals9	blue	-0.636938	0.0894293	-0.649585	0.0812804	0.472954	0.236579	0.656662	0.0769171	0.346132	0.400975	-0.638358	0.0884916	0.356225	0.386431	0.668764	0.0697798	0.681331	0.0627986	0.806252	0.0156427	-0.190815	0.650811	0.486597	0.221419	0.188907	0.654136	0.397774	0.329112	-0.0135237	0.974646	0.210127	0.617455	-0.24172	0.564119	0.440598	0.274566	0.346763	0.400059	0.674397	0.0665972	0.198905	0.636772	-0.216449	0.606656	-0.0239046	0.955196	0.705484
Fibp	Fibp	blue	-0.636834	0.0894979	-0.623661	0.0984726	0.793439	0.0187612	0.499552	0.207504	0.356084	0.386634	-0.40502	0.319551	0.346626	0.400259	0.457929	0.253866	0.725387	0.0416954	0.966785	8.93467e-05	-0.0797463	0.851108	0.124744	0.76852	0.423263	0.296073	0.261118	0.532204	0.00421257	0.992102	-0.0523508	0.902021	-0.0653171	0.877878	0.622023	0.0996237	0.474348	0.235006	0.587758	0.125458	0.333912	0.418896	-0.19027	0.65176	-0.0168469	0.968418	0.416212
Abi2	Abi2	blue	-0.636583	0.0896646	-0.548184	0.159507	0.819278	0.0128283	0.3119	0.452008	0.378977	0.354524	-0.302712	0.466136	0.492914	0.214575	0.533054	0.173717	0.608492	0.109422	0.941383	0.000481637	-0.0504332	0.905598	0.0610465	0.885822	0.695982	0.0552051	0.24669	0.55588	0.0991661	0.815279	-0.0542611	0.89846	0.170168	0.687042	0.514378	0.192158	0.426419	0.292099	0.351598	0.393069	0.471521	0.2382	-0.370276	0.36658	-0.176104	0.676568	0.340459
Psmd11	Psmd11	blue	-0.636368	0.0898072	-0.610592	0.107867	0.819993	0.0126839	0.616591	0.103494	0.458413	0.2533	-0.476544	0.232539	0.26296	0.529208	0.41223	0.310169	0.826119	0.0114887	0.925422	0.000979857	-0.0379387	0.928933	0.0958251	0.821425	0.320685	0.438668	0.333467	0.419554	-0.0860629	0.839427	-0.0364577	0.931702	-0.118071	0.780667	0.589981	0.123679	0.559413	0.149387	0.621162	0.100231	0.167325	0.692072	-0.0371943	0.930325	0.0586681	0.890249	0.358668
Larp1b	Larp1b	blue	-0.636208	0.0899131	-0.551927	0.156093	0.773315	0.0243945	0.704585	0.051016	0.517327	0.18918	-0.451504	0.261446	0.301417	0.46814	0.351519	0.393184	0.822968	0.0120941	0.915535	0.00141266	-0.130695	0.757722	0.218164	0.603737	0.246067	0.55691	0.431326	0.285972	-0.0422601	0.920857	-0.0491874	0.907922	-0.112631	0.790595	0.472602	0.236977	0.633324	0.091841	0.711654	0.0477212	0.148153	0.726252	-0.107487	0.800008	0.0413543	0.922549	0.309533
AABR07004101.2	AABR07004101.2	blue	0.636006	0.0900474	0.55811	0.150542	-0.689988	0.0582411	-0.549443	0.158354	-0.393962	0.334195	0.188044	0.655641	-0.53515	0.171708	-0.178145	0.672977	-0.504066	0.202766	-0.904907	0.00199936	0.308635	0.457008	-0.373233	0.362463	-0.324861	0.432384	-0.24304	0.561927	0.00309528	0.994196	0.325187	0.431895	0.0958109	0.821451	-0.475661	0.233529	-0.610272	0.108103	-0.738999	0.0362026	-0.34201	0.406982	0.376641	0.357743	0.0889308	0.834132	-0.206384
Cdc42bpa	Cdc42bpa	blue	-0.635895	0.0901214	-0.458588	0.253094	0.803256	0.0163401	0.449955	0.263291	0.530195	0.176475	-0.278073	0.504867	0.558782	0.149946	0.463841	0.24699	0.65481	0.0780448	0.958819	0.000169244	-0.101435	0.81111	0.187899	0.655894	0.63693	0.0894343	0.407654	0.316108	0.144032	0.733652	-0.0349014	0.934613	0.242258	0.563226	0.339311	0.410937	0.611772	0.106999	0.468755	0.241347	0.437908	0.277852	-0.432577	0.28442	-0.247621	0.554341	0.257679
Tnfrsf11a	Tnfrsf11a	blue	-0.635823	0.0901695	-0.363737	0.375761	0.718804	0.0445226	0.305884	0.461239	0.204417	0.627261	-0.270986	0.516227	0.288403	0.488482	0.441018	0.274056	0.579049	0.132563	0.765083	0.0269684	-0.480758	0.227844	0.106012	0.802712	0.521348	0.185159	0.433661	0.283078	0.357034	0.385276	-0.170145	0.687081	0.0371774	0.930357	0.343659	0.404575	0.0439937	0.917618	0.25881	0.535965	0.416836	0.304246	-0.560929	0.148048	0.179945	0.669816	0.177436
Arhgap18	Arhgap18	blue	-0.635716	0.0902407	-0.700811	0.052829	0.710706	0.0481551	0.523067	0.183455	0.20497	0.626309	-0.390787	0.338455	0.246579	0.556063	0.303729	0.464564	0.626895	0.096224	0.868965	0.00508644	-0.224741	0.592584	0.179398	0.670775	0.204616	0.626919	0.12685	0.764695	-0.109918	0.795558	-0.240139	0.56675	-0.347358	0.399196	0.749471	0.0322946	0.341115	0.408292	0.676264	0.0655612	0.220329	0.600058	-0.0992821	0.815066	0.186567	0.658219	0.394372
Grb10	Grb10	blue	-0.634821	0.0908378	-0.808645	0.0150993	0.399159	0.327274	0.320233	0.439351	0.25794	0.537386	-0.210039	0.617606	0.76338	0.0275208	0.253313	0.544965	0.0220154	0.958734	0.591619	0.122378	-0.19628	0.641317	0.53834	0.168677	0.36927	0.367986	-0.216103	0.607245	-0.433103	0.283768	-0.447663	0.26603	-0.316819	0.444519	0.599926	0.115897	0.419679	0.300618	0.515846	0.190673	0.208971	0.619438	-0.262566	0.529847	-0.246122	0.556819	0.375084
Celf1	Celf1	blue	-0.634627	0.0909675	-0.570563	0.139697	0.698772	0.0538246	0.552682	0.155409	0.412526	0.309786	-0.314798	0.447589	0.510504	0.196109	0.393099	0.33535	0.623923	0.0982899	0.974964	3.84969e-05	-0.18775	0.656155	0.342322	0.406527	0.398307	0.328403	0.319187	0.44093	0.0646837	0.879056	-0.0849516	0.84148	-0.00983791	0.981555	0.473221	0.236277	0.592299	0.12184	0.705814	0.0504333	0.401668	0.323957	-0.366922	0.371277	-0.157454	0.709617	0.387344
Elf2	Elf2	blue	-0.634263	0.0912109	-0.641757	0.086271	0.792123	0.0191018	0.658512	0.0757991	0.538095	0.168909	-0.528694	0.177933	0.305905	0.461207	0.448885	0.264567	0.828054	0.0111265	0.90238	0.00215874	0.0570178	0.893323	0.133406	0.752816	0.314483	0.448068	0.327953	0.427756	-0.183312	0.663912	0.0245039	0.954074	-0.11272	0.790434	0.566361	0.143306	0.648898	0.0817113	0.630706	0.0936115	0.101405	0.811166	0.0381304	0.928575	-0.0174513	0.967285	0.401012
Akap6	Akap6	blue	-0.633676	0.0916048	-0.682476	0.0621844	0.594828	0.11985	0.601362	0.114797	0.545086	0.162363	-0.372053	0.364103	0.676154	0.0656217	0.420966	0.298981	0.509537	0.197101	0.895622	0.00262501	-0.00867153	0.983742	0.479934	0.228758	0.385509	0.345594	0.203029	0.629652	-0.207633	0.621733	-0.0475257	0.911023	-0.044019	0.917571	0.458022	0.253757	0.779008	0.0227072	0.736385	0.0372211	0.273462	0.512248	-0.229245	0.584987	-0.357374	0.384791	0.471366
Zfand3	Zfand3	blue	-0.632537	0.0923716	-0.759581	0.0287782	0.608092	0.109719	0.37311	0.362634	0.274151	0.511142	-0.438649	0.276946	0.539832	0.167269	0.626125	0.0967567	0.492638	0.214872	0.898753	0.00240164	0.0111409	0.979113	0.289491	0.486768	0.508727	0.197935	0.0608505	0.886187	-0.116185	0.784106	0.0300731	0.943647	-0.0915554	0.829291	0.66536	0.0717463	0.398985	0.327505	0.524222	0.182314	0.408556	0.314934	-0.242195	0.56333	-0.231479	0.581233	0.654603
Serpinb2	Serpinb2	blue	-0.631986	0.0927435	-0.643955	0.0848517	0.647818	0.0823916	0.457343	0.254552	0.313331	0.449824	-0.305264	0.462194	0.554512	0.153759	0.441856	0.273037	0.518851	0.187651	0.960617	0.000148234	-0.165317	0.695632	0.356821	0.385581	0.440154	0.275108	0.185285	0.660461	0.0255144	0.952181	-0.0973814	0.818561	-0.0495872	0.907176	0.561082	0.147913	0.503056	0.203821	0.666366	0.0711619	0.461254	0.249987	-0.384126	0.347477	-0.196588	0.640784	0.479106
2023-03-05	2023-03-05	blue	-0.631724	0.0929209	-0.75847	0.0291524	0.695722	0.0553347	0.441889	0.272998	0.40194	0.323599	-0.456898	0.255075	0.522128	0.184385	0.578202	0.133266	0.584442	0.128138	0.922958	0.00107816	0.130206	0.75861	0.210647	0.616565	0.509924	0.196703	0.0867664	0.838128	-0.208222	0.620721	0.0315238	0.940932	-0.054138	0.898689	0.667878	0.0702885	0.561919	0.147178	0.54557	0.161915	0.318387	0.442141	-0.109341	0.796614	-0.250213	0.550065	0.582142
Ambra1	Ambra1	blue	-0.630945	0.093449	-0.580183	0.131626	0.811183	0.0145359	0.737106	0.0369383	0.570902	0.139408	-0.473561	0.235893	0.203255	0.629262	0.220988	0.59894	0.824465	0.0118041	0.790509	0.0195246	-0.0705983	0.868067	0.105419	0.803799	0.15599	0.712228	0.359124	0.382298	-0.253193	0.545162	-0.17601	0.676733	-0.233254	0.578253	0.522355	0.184159	0.658896	0.0755689	0.652351	0.0795579	-0.0835292	0.84411	0.128007	0.762596	0.1727	0.682568	0.167331
Ica1	Ica1	blue	-0.629987	0.0941011	-0.68035	0.0633279	0.74522	0.0338483	0.440251	0.27499	0.396289	0.331087	-0.190885	0.65069	0.571197	0.139157	0.193411	0.646296	0.438146	0.277561	0.884394	0.00353545	-0.0855166	0.840436	0.229426	0.584684	0.434223	0.282383	0.0232915	0.956344	-0.219267	0.601861	-0.36845	0.369134	-0.102673	0.808837	0.641502	0.0864363	0.649841	0.08112	0.629702	0.0942961	0.299578	0.470995	-0.197439	0.63931	-0.162212	0.701146	0.228473
Gstp1	Gstp1	blue	-0.629225	0.0946214	-0.460566	0.250787	0.771903	0.0248247	0.482931	0.225442	0.530405	0.176271	-0.264244	0.527122	0.576128	0.134996	0.430309	0.287237	0.638334	0.0885076	0.964393	0.000109868	-0.124781	0.768453	0.247154	0.555112	0.587098	0.125988	0.407756	0.315975	0.139189	0.742373	-0.0463513	0.913216	0.21688	0.605922	0.329405	0.425591	0.647177	0.0827966	0.535752	0.171134	0.438521	0.277101	-0.443327	0.271253	-0.261928	0.530886	0.265219
Wwp2	Wwp2	blue	-0.629037	0.0947505	-0.795349	0.0182737	0.556673	0.151823	0.30374	0.464546	0.230336	0.583152	-0.350538	0.394598	0.630331	0.0938666	0.545238	0.162223	0.331988	0.421748	0.844241	0.00837796	-0.0193001	0.963821	0.340632	0.409	0.522627	0.18389	-0.0703084	0.868606	-0.191528	0.649571	-0.101659	0.810699	-0.129236	0.760367	0.691932	0.057246	0.388688	0.341286	0.507959	0.198726	0.420807	0.299183	-0.275547	0.508906	-0.276988	0.506599	0.611367
Zfp113	Zfp113	blue	0.628867	0.094867	0.641195	0.0866357	-0.131368	0.756504	-0.293085	0.481124	-0.0226875	0.957476	0.511243	0.195351	-0.387506	0.342885	-0.557239	0.151317	-0.0751538	0.859616	-0.228464	0.586302	0.558285	0.150386	-0.576683	0.134531	-0.167217	0.692263	-0.0842251	0.842823	0.16882	0.689426	0.182309	0.66567	0.523981	0.182552	-0.349095	0.396682	0.305529	0.461785	-0.172704	0.682561	-0.00541427	0.989848	0.34312	0.405361	-0.216518	0.606539	-0.510278
Actb	Actb	blue	-0.627614	0.0957276	-0.583168	0.129176	0.804757	0.0159883	0.465454	0.24513	0.477414	0.231566	-0.329639	0.425241	0.508181	0.198497	0.45452	0.257873	0.663735	0.0726961	0.980783	1.74879e-05	0.00763574	0.985684	0.152503	0.71846	0.559662	0.149166	0.265463	0.525146	-0.00732295	0.98627	-0.0428828	0.919693	0.108392	0.798351	0.517977	0.188527	0.633086	0.0920013	0.545758	0.161741	0.386693	0.343987	-0.260187	0.53372	-0.21895	0.6024	0.356654
Ssbp3	Ssbp3	blue	-0.627459	0.0958344	-0.733908	0.0382017	0.66136	0.074098	0.422353	0.297223	0.27589	0.508356	-0.25808	0.537158	0.550703	0.157205	0.31612	0.44558	0.428679	0.289269	0.913111	0.00153495	-0.114827	0.786585	0.304224	0.463798	0.396991	0.330152	0.000434625	0.999185	-0.1595	0.70597	-0.260659	0.532951	-0.169265	0.688637	0.700063	0.0531932	0.524675	0.181868	0.673348	0.0671828	0.379917	0.353232	-0.2457	0.557517	-0.156894	0.710616	0.420588
Pcbp2	Pcbp2	blue	-0.626955	0.0961821	-0.628141	0.0953655	0.589347	0.124185	0.56728	0.142513	0.478236	0.230649	-0.401954	0.32358	0.626036	0.0968179	0.535618	0.171262	0.571173	0.139178	0.942646	0.000451607	-0.0590805	0.889482	0.46472	0.245975	0.426514	0.29198	0.295384	0.477528	-0.0292021	0.945277	0.0733183	0.86302	0.0202257	0.962087	0.422816	0.296638	0.660631	0.0745312	0.702091	0.0522097	0.383536	0.348281	-0.340565	0.409098	-0.336004	0.415804	0.550813
Gorasp2	Gorasp2	blue	-0.626774	0.096307	-0.510285	0.196333	0.76855	0.025865	0.613426	0.105788	0.473681	0.235758	-0.37517	0.359777	0.378783	0.35479	0.390479	0.33887	0.767308	0.0262568	0.963304	0.000120164	-0.159022	0.706823	0.230203	0.583375	0.360354	0.380551	0.430667	0.28679	0.0843762	0.842544	-0.0325089	0.939089	0.00471138	0.991166	0.436911	0.279074	0.599891	0.115923	0.671322	0.0683237	0.305409	0.46197	-0.267932	0.521153	-0.0514177	0.903762	0.322277
Nup62cl	Nup62cl	blue	-0.626768	0.0963116	-0.693069	0.0566682	0.734771	0.0378583	0.261734	0.531201	0.425933	0.292709	-0.218866	0.602543	0.691997	0.0572125	0.40042	0.325605	0.352279	0.39209	0.836577	0.00961768	0.0888503	0.83428	0.152069	0.719236	0.697694	0.0543553	-0.0428098	0.91983	-0.240293	0.566494	-0.236332	0.5731	0.0823498	0.846291	0.600497	0.115459	0.589034	0.124435	0.366402	0.372007	0.37031	0.366534	-0.237533	0.571094	-0.350758	0.39428	0.308527
Cdk2ap1	Cdk2ap1	blue	-0.626695	0.0963622	-0.594576	0.120048	0.827852	0.0111639	0.629856	0.0941908	0.47666	0.23241	-0.343982	0.404104	0.295934	0.476669	0.183355	0.663837	0.726508	0.0412252	0.874729	0.0044645	-0.10767	0.799674	0.113143	0.789661	0.250323	0.549882	0.258629	0.536262	-0.173688	0.680826	-0.261645	0.531345	-0.176462	0.675937	0.590098	0.123586	0.645616	0.0837892	0.676333	0.0655228	0.10221	0.809686	-0.0161056	0.969807	0.0913173	0.82973	0.169261
Arnt	Arnt	blue	-0.626552	0.0964611	-0.567875	0.142	0.753844	0.0307432	0.604701	0.112261	0.554792	0.153507	-0.491147	0.216478	0.421865	0.297841	0.556529	0.151952	0.796854	0.0178951	0.949558	0.000308846	0.0362299	0.932128	0.209377	0.61874	0.44359	0.270935	0.412953	0.309236	-0.0179214	0.966405	0.137158	0.746036	0.0637286	0.880832	0.436459	0.27963	0.650701	0.0805827	0.591741	0.122281	0.262657	0.5297	-0.166018	0.694389	-0.174214	0.679898	0.453006
Evi5	Evi5	blue	-0.626428	0.0965469	-0.653016	0.0791473	0.733043	0.0385481	0.581007	0.130947	0.479808	0.228898	-0.41629	0.304946	0.471563	0.238153	0.450249	0.262939	0.690738	0.0578562	0.968139	7.89382e-05	0.0184411	0.965431	0.254464	0.543076	0.395921	0.331578	0.254608	0.54284	-0.107977	0.799112	-0.00278096	0.994786	-0.0384227	0.928028	0.56054	0.148391	0.676325	0.0655274	0.686625	0.0599875	0.290544	0.485111	-0.149856	0.723198	-0.184877	0.661173	0.456884
Slc48a1	Slc48a1	blue	-0.62526	0.0973573	-0.77431	0.0240943	0.486155	0.221903	0.373675	0.361849	0.37612	0.358463	-0.235349	0.574745	0.801194	0.0168315	0.341362	0.40793	0.171902	0.683978	0.743943	0.0343237	-0.0526433	0.901476	0.502269	0.204646	0.461656	0.24952	-0.107084	0.800747	-0.351595	0.393074	-0.279357	0.502818	-0.137701	0.745055	0.561811	0.147273	0.604298	0.112566	0.580138	0.131663	0.303992	0.464157	-0.276909	0.506727	-0.393456	0.334871	0.433829
Ndufb8	Ndufb8	blue	-0.62524	0.097371	-0.768285	0.0259482	0.758395	0.0291777	0.514872	0.191658	0.335694	0.416262	-0.391938	0.336907	0.339892	0.410084	0.295401	0.477501	0.60735	0.110273	0.87236	0.00471375	0.0100885	0.981085	0.119016	0.778943	0.288245	0.48873	0.0191745	0.964057	-0.310208	0.454596	-0.233446	0.577932	-0.282058	0.498521	0.793454	0.0187572	0.542543	0.164728	0.649559	0.0812963	0.154768	0.71441	0.0566634	0.893983	0.0280189	0.947492	0.382326
Mcf2l	Mcf2l	blue	-0.625197	0.0974006	-0.471571	0.238144	0.832366	0.0103458	0.664792	0.0720775	0.60154	0.114661	-0.45063	0.262486	0.299235	0.471528	0.39863	0.327975	0.872516	0.00469714	0.899783	0.00233097	-0.0592566	0.889154	0.114861	0.786522	0.363011	0.376786	0.508751	0.19791	0.00418651	0.99215	0.0146836	0.972472	0.0375376	0.929683	0.378785	0.354789	0.655812	0.0774334	0.576356	0.134805	0.144183	0.733381	-0.11423	0.787674	-0.00123639	0.997682	0.236762
Cd93	Cd93	blue	-0.62512	0.0974546	-0.446161	0.267834	0.846293	0.00806424	0.443698	0.270804	0.441111	0.273943	-0.245034	0.55862	0.432405	0.284633	0.366012	0.372556	0.687313	0.0596279	0.960588	0.000148562	-0.17473	0.678989	0.101307	0.811345	0.557549	0.151041	0.385127	0.346114	0.172836	0.682328	-0.130271	0.758492	0.154837	0.714288	0.418789	0.301751	0.529388	0.177258	0.490883	0.216763	0.420493	0.299582	-0.391806	0.337084	-0.087708	0.836389	0.189036
Ninj1	Ninj1	blue	-0.625042	0.0975087	-0.464986	0.245669	0.900475	0.00228423	0.442262	0.272545	0.447344	0.266413	-0.216161	0.607147	0.382665	0.349469	0.260071	0.533909	0.684463	0.0611265	0.928376	0.000869938	-0.156099	0.712035	0.0153769	0.971173	0.526198	0.180371	0.321498	0.437442	0.0780679	0.854216	-0.246164	0.556749	0.0960241	0.821059	0.482696	0.2257	0.549062	0.158702	0.47575	0.23343	0.336351	0.415293	-0.285687	0.492769	-0.0101629	0.980946	0.0869386
Depdc1	Depdc1	blue	-0.624372	0.0979761	-0.578658	0.132887	0.558651	0.150062	0.520537	0.185967	0.546741	0.160833	-0.357077	0.385215	0.742923	0.0347063	0.559004	0.149749	0.492224	0.215317	0.900168	0.00230489	-0.0470043	0.911997	0.508613	0.198052	0.529623	0.177029	0.317689	0.443198	-0.0137281	0.974263	0.0842405	0.842795	0.139733	0.74139	0.302153	0.467	0.699736	0.0533528	0.615658	0.104167	0.410438	0.312489	-0.431298	0.286006	-0.460197	0.251217	0.504982
Babam1	Babam1	blue	-0.623656	0.0984764	-0.749784	0.0321819	0.466291	0.244169	0.365027	0.373941	0.306927	0.459633	-0.440554	0.274621	0.6776	0.064826	0.686202	0.060209	0.366132	0.372387	0.824744	0.0117504	-0.00514168	0.99036	0.463461	0.247429	0.522077	0.184436	0.0665725	0.875545	-0.130569	0.757951	0.0906625	0.830937	-0.0566806	0.893951	0.537691	0.169291	0.412832	0.309392	0.509038	0.197614	0.418303	0.302371	-0.336536	0.41502	-0.374732	0.360384	0.718518
mrpl11	mrpl11	blue	0.623616	0.0985044	0.0943688	0.824106	-0.587627	0.125563	-0.463649	0.247212	-0.614063	0.105324	0.0852208	0.840983	-0.380745	0.352096	0.112694	0.790482	-0.2857	0.492748	-0.175763	0.677169	0.720725	0.043686	-0.240443	0.566243	-0.303623	0.464727	-0.566826	0.142904	0.0132266	0.975203	0.670963	0.0685269	0.0327479	0.938642	0.201316	0.632608	-0.252937	0.545583	-0.0297588	0.944235	0.240123	0.566777	0.41674	0.304369	-0.315735	0.446164	0.599443
Anp32b	Anp32b	blue	-0.623359	0.0986845	-0.520482	0.186022	0.755983	0.0300012	0.690505	0.0579757	0.58511	0.127595	-0.414214	0.307611	0.404633	0.320057	0.371275	0.365187	0.786758	0.0205297	0.929947	0.000814912	-0.0804623	0.849783	0.26313	0.528932	0.319382	0.440636	0.449818	0.263454	-0.0260905	0.951103	-0.00712917	0.986633	0.000182664	0.999658	0.392173	0.336592	0.72759	0.0407744	0.702658	0.051937	0.197842	0.638613	-0.169535	0.688161	-0.0998313	0.814056	0.305504
Bmp2k	Bmp2k	blue	-0.62312	0.0988523	-0.616221	0.103761	0.752461	0.0312287	0.615206	0.104494	0.512554	0.194013	-0.451663	0.261257	0.416424	0.304774	0.464305	0.246454	0.758468	0.0291532	0.959941	0.00015592	0.0217785	0.959178	0.221494	0.598081	0.377386	0.356715	0.326105	0.43052	-0.0828708	0.845327	0.0407352	0.923706	-0.0237234	0.955535	0.521772	0.184739	0.675497	0.0659857	0.671027	0.0684908	0.250224	0.550046	-0.121625	0.774193	-0.143467	0.734667	0.437263
Hnrnpul1	Hnrnpul1	blue	-0.623023	0.0989201	-0.756648	0.0297726	0.7027	0.0519165	0.450192	0.263008	0.346511	0.400425	-0.295472	0.47739	0.530885	0.175807	0.313581	0.449444	0.476337	0.232771	0.906766	0.00188708	-0.00304855	0.994284	0.240821	0.565615	0.399964	0.326207	-0.0144438	0.972922	-0.255965	0.540616	-0.239314	0.568124	-0.163656	0.69858	0.723678	0.0424188	0.606079	0.111224	0.659593	0.0751509	0.301515	0.467988	-0.122244	0.773065	-0.170147	0.687079	0.405969
Chmp4bl1	Chmp4bl1	blue	-0.622588	0.0992255	-0.71393	0.0466886	0.586489	0.12648	0.300553	0.469481	0.387729	0.342582	-0.240588	0.566003	0.785675	0.020826	0.467903	0.24232	0.276556	0.507291	0.84207	0.00871807	0.0187273	0.964895	0.370694	0.365997	0.633346	0.0918261	-0.0254404	0.95232	-0.194309	0.644736	-0.152392	0.718659	0.0483121	0.909556	0.54182	0.165404	0.581075	0.130891	0.478635	0.230204	0.439348	0.276092	-0.355664	0.387234	-0.447136	0.266663	0.459362
Tapbp	Tapbp	blue	-0.622406	0.0993534	-0.507093	0.199621	0.842548	0.00864245	0.437768	0.278024	0.466635	0.243773	-0.20324	0.629289	0.507337	0.199369	0.300612	0.469388	0.615239	0.10447	0.95969	0.000158836	-0.107028	0.800849	0.122983	0.771721	0.559498	0.149312	0.274578	0.510457	0.0484777	0.909247	-0.204683	0.626803	0.13009	0.75882	0.474711	0.234597	0.629548	0.0944007	0.53179	0.174933	0.400309	0.325751	-0.334871	0.417478	-0.161471	0.702463	0.174698
Capn1	Capn1	blue	-0.622115	0.0995587	-0.816011	0.0135013	0.603851	0.112904	0.342413	0.406395	0.414085	0.307777	-0.39084	0.338384	0.678628	0.0642638	0.537816	0.169173	0.35925	0.382118	0.798085	0.0175892	0.190318	0.651678	0.27406	0.511289	0.573194	0.137463	-0.0912405	0.829871	-0.385488	0.345623	-0.0715293	0.866339	-0.0631361	0.881934	0.65912	0.0754342	0.58327	0.129092	0.448501	0.265027	0.274269	0.510954	-0.0940472	0.824699	-0.382572	0.349597	0.551122
Rrp36	Rrp36	blue	-0.622021	0.0996251	-0.880505	0.0038925	0.367173	0.370924	0.674821	0.0663607	0.295304	0.477653	-0.615062	0.104599	0.387732	0.342579	0.436243	0.279895	0.450513	0.262625	0.646903	0.0829704	-0.0878899	0.836053	0.548888	0.158862	-0.0261811	0.950933	0.017138	0.967873	-0.488231	0.219638	-0.063381	0.881478	-0.588058	0.125217	0.683664	0.0615501	0.430596	0.286879	0.782759	0.0216364	-0.054928	0.897217	0.113527	0.788959	0.0157578	0.970459	0.68907
Cfap54	Cfap54	blue	-0.622013	0.0996308	-0.782968	0.0215778	0.61754	0.102812	0.306456	0.460357	-0.00027314	0.999488	-0.444457	0.269887	0.136191	0.747783	0.372368	0.363665	0.446513	0.267412	0.632749	0.0922281	-0.219261	0.601872	0.0437389	0.918094	0.227432	0.588042	-0.0999943	0.813757	-0.253893	0.544013	-0.312107	0.451692	-0.515835	0.190684	0.875755	0.0043592	-0.0333343	0.937545	0.372175	0.363933	0.105515	0.803622	0.0231737	0.956565	0.353765	0.389955	0.429537
Aspm	Aspm	blue	-0.62185	0.0997457	-0.677854	0.064687	0.629613	0.0943564	0.637053	0.0893528	0.502725	0.204167	-0.537103	0.16985	0.475899	0.233262	0.580102	0.131692	0.70692	0.0499129	0.926406	0.000942302	0.0572372	0.892914	0.357836	0.384132	0.3412	0.408167	0.302765	0.466054	-0.136388	0.747426	0.157839	0.70893	-0.0717745	0.865884	0.506369	0.200371	0.658854	0.0755941	0.70191	0.0522973	0.239437	0.567919	-0.118111	0.780593	-0.226957	0.588843	0.606004
Ep400	Ep400	blue	-0.621817	0.0997689	-0.527166	0.179424	0.745911	0.0335927	0.729891	0.0398258	0.596166	0.118806	-0.508296	0.198378	0.324682	0.432653	0.434244	0.282358	0.857145	0.00652971	0.899416	0.00235597	-0.04672	0.912527	0.236726	0.572443	0.272523	0.513755	0.493134	0.214338	-0.0494664	0.907402	0.077321	0.8556	-0.0405075	0.924132	0.390895	0.33831	0.68836	0.0590829	0.68103	0.0629609	0.121312	0.774762	-0.0850295	0.841336	-0.0403148	0.924492	0.35605
Parp11	Parp11	blue	-0.621464	0.100018	-0.59953	0.116201	0.65475	0.0780818	0.840637	0.00894731	0.552612	0.155473	-0.539654	0.167437	0.234752	0.575744	0.268386	0.520419	0.798693	0.0174393	0.775022	0.0238808	-0.140681	0.739683	0.326829	0.429435	0.00662689	0.987575	0.410348	0.312605	-0.239971	0.567029	-0.0753908	0.859177	-0.324693	0.432636	0.459654	0.25185	0.66559	0.0716121	0.804391	0.0160736	-0.0929598	0.826702	0.0841358	0.842988	0.135827	0.74844	0.31608
Ypel2	Ypel2	blue	-0.621085	0.100286	-0.647401	0.082655	0.8416	0.00879291	0.370035	0.366917	0.379456	0.353866	-0.349404	0.396235	0.413485	0.30855	0.460875	0.250427	0.645299	0.0839913	0.938559	0.000553454	0.0689759	0.87108	0.00198845	0.996272	0.578618	0.13292	0.131199	0.75681	-0.0903939	0.831432	-0.0924733	0.827598	0.0291495	0.945376	0.665247	0.0718117	0.504038	0.202795	0.438612	0.276991	0.34735	0.399209	-0.138854	0.742976	-0.117761	0.781232	0.365176
Zfp106	Zfp106	blue	-0.620302	0.10084	-0.608394	0.109495	0.746738	0.0332885	0.560416	0.1485	0.334755	0.41765	-0.352943	0.391135	0.336273	0.415407	0.332862	0.420451	0.691194	0.0576223	0.954578	0.000226378	-0.169126	0.688884	0.207799	0.621448	0.29478	0.478472	0.25846	0.536537	-0.00116432	0.997817	-0.136147	0.747861	-0.146204	0.729749	0.610092	0.108236	0.511973	0.194606	0.709421	0.0487478	0.308295	0.457531	-0.198757	0.637028	0.0244424	0.954189	0.367947
R3hdm1	R3hdm1	blue	-0.620062	0.101011	-0.592668	0.121548	0.595585	0.119259	0.492247	0.215293	0.42375	0.295458	-0.341686	0.407457	0.640284	0.0872293	0.533558	0.173232	0.52983	0.176829	0.951133	0.000281141	-0.106123	0.802508	0.43989	0.27543	0.488498	0.219348	0.285363	0.493282	0.0554156	0.896308	0.0452612	0.915251	0.0717557	0.865919	0.412401	0.309949	0.593954	0.120536	0.650081	0.0809698	0.467941	0.242278	-0.43473	0.281759	-0.341302	0.408019	0.523432
AABR07065789.1	AABR07065789.1	blue	-0.619973	0.101074	-0.544526	0.162882	0.791806	0.0191842	0.685276	0.0606963	0.447097	0.26671	-0.401651	0.323979	0.208538	0.62018	0.227553	0.587837	0.801605	0.0167327	0.872026	0.00474964	-0.188589	0.654691	0.14713	0.728086	0.169222	0.688714	0.373433	0.362185	-0.0693547	0.870376	-0.176568	0.675752	-0.204755	0.626681	0.53461	0.172225	0.569239	0.140829	0.709065	0.0489125	0.0957921	0.821486	-0.0485472	0.909117	0.174485	0.67942	0.212833
Rn60_20_0039.20	Rn60_20_0039.20	blue	-0.618931	0.101816	-0.715858	0.0458243	0.73163	0.0391177	0.387374	0.343063	0.289424	0.486873	-0.468982	0.241088	0.369646	0.367461	0.594292	0.120271	0.644446	0.0845368	0.915303	0.00142411	0.0648211	0.8788	0.0876889	0.836424	0.495941	0.211336	0.11382	0.788424	-0.0995703	0.814536	0.0368578	0.930954	-0.0827892	0.845478	0.710759	0.0481308	0.382299	0.34997	0.471182	0.238584	0.339512	0.410643	-0.112701	0.790468	-0.089498	0.833085	0.567266
Ramp3	Ramp3	blue	-0.618775	0.101927	-0.692236	0.0570911	0.712065	0.0475335	0.250041	0.550347	0.365616	0.373113	-0.246197	0.556696	0.667437	0.0705427	0.474685	0.234626	0.380932	0.35184	0.880263	0.00391549	0.0744667	0.86089	0.168362	0.690237	0.696583	0.0549057	-0.0192401	0.963934	-0.155259	0.713534	-0.153042	0.717495	0.0894154	0.833238	0.61544	0.104325	0.528117	0.178495	0.389049	0.340799	0.44574	0.268341	-0.287719	0.489559	-0.351816	0.392756	0.403863
Cpne4	Cpne4	blue	-0.618746	0.101948	-0.619115	0.101685	0.585579	0.127215	0.574739	0.13616	0.556528	0.151952	-0.201021	0.633117	0.715311	0.0460682	0.163864	0.698211	0.359248	0.382121	0.785376	0.0209082	-0.131816	0.755692	0.490901	0.216744	0.336226	0.415477	0.139453	0.741897	-0.269223	0.519069	-0.317171	0.443984	-0.0801021	0.85045	0.39846	0.3282	0.813105	0.0141184	0.718469	0.0446693	0.198037	0.638275	-0.254293	0.543357	-0.305717	0.461496	0.209786
Mtch2	Mtch2	blue	-0.618622	0.102037	-0.763991	0.0273219	0.53944	0.167639	0.577147	0.134144	0.325154	0.431945	-0.311585	0.45249	0.535965	0.170931	0.219353	0.601715	0.39771	0.329196	0.815417	0.013626	-0.163848	0.698239	0.471454	0.238276	0.166688	0.693201	0.0109679	0.979437	-0.305056	0.462515	-0.292448	0.482123	-0.34578	0.401487	0.65422	0.0784065	0.60282	0.113685	0.821793	0.012325	0.196444	0.641033	-0.132601	0.754271	-0.10933	0.796634	0.424517
Laptm4b	Laptm4b	blue	-0.618243	0.102308	-0.713916	0.0466949	0.686181	0.0602203	0.488131	0.219747	0.352623	0.391595	-0.461544	0.24965	0.43836	0.277299	0.55738	0.151192	0.647336	0.0826964	0.953141	0.000248277	0.0440543	0.917505	0.2265	0.589614	0.422484	0.297058	0.162197	0.701173	-0.104681	0.805153	0.0551466	0.89681	-0.088083	0.835697	0.654568	0.0781931	0.517398	0.189109	0.619864	0.101151	0.341989	0.407014	-0.144168	0.733407	-0.1656	0.695129	0.591014
Crebrf	Crebrf	blue	-0.618152	0.102373	-0.651888	0.0798446	0.671459	0.068246	0.576972	0.13429	0.42793	0.290205	-0.453894	0.258613	0.459889	0.251575	0.523489	0.183037	0.687556	0.0595012	0.967436	8.42332e-05	-0.0108856	0.979591	0.308407	0.457358	0.373043	0.362727	0.277847	0.505227	-0.0500399	0.906332	0.0773184	0.855605	-0.0530352	0.900745	0.545223	0.162236	0.604715	0.112251	0.697711	0.0543469	0.329539	0.42539	-0.196098	0.641633	-0.187307	0.656928	0.550836
Fbxo8	Fbxo8	blue	-0.617783	0.102637	-0.671644	0.0681416	0.607583	0.110099	0.400724	0.325203	0.331777	0.422062	-0.34858	0.397427	0.615108	0.104566	0.562638	0.146547	0.484162	0.224087	0.944149	0.000417502	-0.0435404	0.918465	0.357731	0.384281	0.527268	0.179323	0.14543	0.731138	-0.0121659	0.977191	0.0171905	0.967774	0.0179021	0.966441	0.549475	0.158325	0.505459	0.201316	0.58822	0.125087	0.485093	0.223065	-0.369952	0.367033	-0.317571	0.443377	0.579208
Ano5	Ano5	blue	-0.617443	0.102881	-0.795423	0.0182548	0.502349	0.204561	0.400255	0.325823	0.191079	0.650352	-0.231219	0.581669	0.592527	0.12166	0.22858	0.586107	0.226614	0.589421	0.759798	0.0287053	-0.205014	0.626234	0.442985	0.271668	0.271851	0.514836	-0.142322	0.736728	-0.300885	0.468966	-0.390356	0.339036	-0.349551	0.396023	0.715965	0.0457766	0.436845	0.279156	0.684732	0.060984	0.285082	0.493727	-0.221555	0.597979	-0.122611	0.772398	0.423268
Hadhb	Hadhb	blue	-0.616982	0.103213	-0.715321	0.0460638	0.677637	0.0648057	0.46753	0.242747	0.265386	0.525272	-0.204791	0.626618	0.456603	0.255421	0.117663	0.78141	0.410726	0.312115	0.833399	0.0101641	-0.195888	0.641998	0.263596	0.528175	0.25722	0.538563	-0.0319546	0.940126	-0.243735	0.560774	-0.441638	0.273302	-0.298357	0.472892	0.724411	0.0421074	0.524887	0.181659	0.707651	0.0495707	0.240609	0.565967	-0.142916	0.735658	0.00297889	0.994415	0.252502
Chmp5	Chmp5	blue	-0.61632	0.103689	-0.516367	0.190147	0.836628	0.00960905	0.543968	0.163401	0.498967	0.208123	-0.419647	0.300658	0.333833	0.419013	0.47096	0.238837	0.817857	0.0131184	0.952794	0.000253761	-0.0128478	0.975913	0.0704457	0.868351	0.466758	0.243633	0.403906	0.321011	0.0449101	0.915907	0.0371329	0.93044	0.0770256	0.856147	0.473633	0.235811	0.578411	0.133092	0.528704	0.177923	0.281974	0.498654	-0.171355	0.684944	-0.0625012	0.883115	0.328006
Rps29	Rps29	blue	-0.61627	0.103725	-0.603631	0.11307	0.653342	0.0789461	0.423884	0.295288	0.501874	0.205059	-0.362512	0.377492	0.677653	0.0647967	0.604701	0.112262	0.536686	0.170245	0.934831	0.000658548	0.0621875	0.883699	0.324121	0.433495	0.631571	0.0930247	0.246582	0.556058	-0.020301	0.961946	0.0987627	0.816021	0.182437	0.665445	0.413342	0.308735	0.642622	0.0857105	0.507775	0.198916	0.44604	0.26798	-0.360108	0.3809	-0.433116	0.283752	0.511344
Daglb	Daglb	blue	-0.616157	0.103807	-0.359846	0.381271	0.867599	0.00524151	0.589108	0.124376	0.453718	0.258822	-0.312006	0.451846	0.160587	0.704036	0.207044	0.622745	0.823504	0.0119897	0.82814	0.0111107	-0.316899	0.444396	0.0187195	0.964909	0.301646	0.467786	0.522586	0.183931	0.14686	0.728571	-0.21779	0.604372	-0.0320118	0.940019	0.370853	0.365776	0.442432	0.272338	0.50544	0.201335	0.152195	0.719011	-0.215004	0.609119	0.251962	0.547185	0.00801749
Stk35	Stk35	blue	-0.61576	0.104093	-0.675872	0.0657778	0.517404	0.189103	0.523797	0.182733	0.370518	0.366243	-0.22644	0.589715	0.680161	0.0634303	0.257338	0.53837	0.334844	0.417517	0.845037	0.00825534	-0.206991	0.622834	0.547937	0.159734	0.301294	0.468331	0.0856584	0.840174	-0.164087	0.697815	-0.257403	0.538264	-0.162245	0.701087	0.504856	0.201943	0.643176	0.0853535	0.779303	0.0226219	0.337131	0.414143	-0.344189	0.403803	-0.268182	0.520749	0.394912
Hist1h2ah	Hist1h2ah	blue	-0.615723	0.10412	-0.432178	0.284914	0.864521	0.00560207	0.464617	0.246094	0.382615	0.349537	-0.23591	0.573806	0.310276	0.454492	0.270821	0.516492	0.715781	0.0458586	0.927413	0.000904824	-0.245887	0.557207	0.0433494	0.918822	0.452658	0.260076	0.379706	0.353523	0.168618	0.689783	-0.213977	0.610871	0.0516536	0.903322	0.465339	0.245263	0.460498	0.250867	0.510461	0.196152	0.353159	0.390824	-0.327406	0.428573	0.0712396	0.866877	0.118041
Fam193a	Fam193a	blue	-0.615125	0.104553	-0.611856	0.106937	0.672807	0.0674863	0.436613	0.27944	0.327097	0.429034	-0.410609	0.312267	0.463711	0.24714	0.596419	0.118609	0.633715	0.0915786	0.962029	0.000133002	-0.0643368	0.879701	0.249437	0.551343	0.497022	0.210184	0.264162	0.527255	0.0816775	0.847534	0.0866665	0.838312	0.0248686	0.953391	0.53705	0.1699	0.436389	0.279716	0.557584	0.151011	0.453848	0.258668	-0.331	0.423216	-0.183429	0.663708	0.559142
Gucy1a3	Gucy1a3	blue	-0.614458	0.105037	-0.592728	0.121501	0.793473	0.0187525	0.536288	0.170624	0.415166	0.306388	-0.367048	0.3711	0.374438	0.36079	0.396485	0.330825	0.728261	0.0404965	0.977755	2.70612e-05	-0.0483398	0.909504	0.14471	0.732433	0.401488	0.324194	0.278811	0.503689	-0.0104119	0.980479	-0.058802	0.89	-0.0266246	0.950102	0.578072	0.133374	0.586157	0.126748	0.640683	0.0869693	0.322482	0.435959	-0.177243	0.674565	-0.0716721	0.866074	0.369403
Cyc1	Cyc1	blue	-0.614374	0.105098	-0.568014	0.14188	0.814485	0.0138231	0.60441	0.112481	0.524591	0.18195	-0.329458	0.425511	0.396446	0.330878	0.267299	0.522175	0.719639	0.0441578	0.92997	0.000814132	-0.0408798	0.923436	0.154217	0.715394	0.352242	0.392142	0.293355	0.480701	-0.108947	0.797334	-0.155078	0.713858	-0.0359258	0.932697	0.522247	0.184267	0.719386	0.0442681	0.669789	0.0691941	0.206165	0.624254	-0.10632	0.802146	-0.0709461	0.867422	0.229246
Dpm1	Dpm1	blue	-0.613807	0.10551	-0.666488	0.0710909	0.575412	0.135595	0.52933	0.177314	0.446979	0.266851	-0.501449	0.205506	0.563609	0.145698	0.667008	0.0707906	0.611604	0.107122	0.922279	0.00110636	0.0484081	0.909377	0.39518	0.332565	0.452	0.260857	0.269801	0.518136	-0.0604214	0.886985	0.202385	0.630764	0.0118786	0.97773	0.471892	0.23778	0.58041	0.131438	0.620396	0.100774	0.360969	0.379677	-0.251983	0.54715	-0.328416	0.427065	0.668463
Nub1	Nub1	blue	-0.612971	0.10612	-0.750664	0.0318669	0.589853	0.123781	0.384043	0.347589	0.207918	0.621244	-0.433978	0.282686	0.464798	0.245886	0.587165	0.125935	0.506206	0.20054	0.896599	0.00255395	-0.0352059	0.934043	0.282211	0.498279	0.427605	0.290612	0.0565159	0.894258	-0.086954	0.837781	0.0157444	0.970484	-0.155661	0.712816	0.697115	0.0546421	0.346103	0.401018	0.568465	0.141493	0.405451	0.318986	-0.226152	0.590201	-0.152755	0.718009	0.66
Arhgap21	Arhgap21	blue	-0.612861	0.106201	-0.681689	0.0626063	0.736595	0.0371384	0.439999	0.275297	0.400613	0.32535	-0.261637	0.531359	0.562304	0.14684	0.333586	0.419379	0.512428	0.194141	0.945949	0.000378953	0.00893213	0.983253	0.220988	0.59894	0.476536	0.232548	0.0687068	0.87158	-0.159172	0.706554	-0.189161	0.653692	-0.0308443	0.942204	0.63697	0.0894083	0.656748	0.0768649	0.632434	0.0924408	0.365492	0.373287	-0.200801	0.633497	-0.236747	0.572408	0.366255
Dus2	Dus2	blue	-0.612213	0.106675	-0.541039	0.166135	0.779788	0.0224821	0.47344	0.236029	0.271274	0.515764	-0.33294	0.420336	0.270516	0.516984	0.370281	0.366573	0.708024	0.0493966	0.940584	0.000501285	-0.218458	0.603238	0.107055	0.8008	0.366583	0.371753	0.297699	0.473917	0.121722	0.774016	-0.124372	0.769196	-0.0850061	0.84138	0.58668	0.126326	0.370631	0.366085	0.584048	0.128458	0.364155	0.375171	-0.268183	0.520747	0.0927261	0.827133	0.327579
Panx1	Panx1	blue	-0.612177	0.106701	-0.611925	0.106886	0.662606	0.0733607	0.48491	0.223265	0.367951	0.369834	-0.360032	0.381007	0.520056	0.186447	0.510658	0.19595	0.605223	0.111868	0.980563	1.80911e-05	-0.0797791	0.851048	0.317753	0.443101	0.455161	0.257118	0.255995	0.540567	0.0505259	0.905425	0.0280824	0.947373	0.0177818	0.966666	0.519093	0.187408	0.546009	0.161509	0.651909	0.0798317	0.450013	0.263221	-0.341895	0.407151	-0.229806	0.584043	0.517319
Mnat1	Mnat1	blue	-0.612085	0.106769	-0.658123	0.0760332	0.599768	0.116019	0.634511	0.0910446	0.509773	0.196858	-0.623383	0.0986678	0.423242	0.296099	0.687931	0.0593054	0.752549	0.0311976	0.88353	0.00361287	0.0958299	0.821416	0.334351	0.418246	0.347554	0.398912	0.359242	0.382129	-0.117477	0.78175	0.281435	0.499511	-0.0547956	0.897464	0.461571	0.249619	0.589864	0.123772	0.625006	0.097534	0.201342	0.632562	-0.0860912	0.839375	-0.210468	0.616872	0.669367
Pla2g4cl1	Pla2g4cl1	blue	-0.611722	0.107035	-0.909873	0.00170874	0.464465	0.24627	0.486113	0.221948	0.388943	0.340942	-0.489441	0.218324	0.596936	0.118207	0.4533	0.259315	0.324645	0.432708	0.679222	0.0639399	0.155806	0.712557	0.413435	0.308614	0.28557	0.492954	-0.155473	0.713151	-0.592807	0.121439	-0.110737	0.79406	-0.34799	0.398281	0.71401	0.0466523	0.583481	0.12892	0.601243	0.114887	0.0519683	0.902735	0.103901	0.806583	-0.259606	0.534667	0.616509
Ccdc91	Ccdc91	blue	-0.611172	0.107439	-0.341349	0.40795	0.533994	0.172815	0.833283	0.0101843	0.663344	0.0729259	-0.372952	0.362853	0.443262	0.271332	0.221927	0.597348	0.659797	0.0750291	0.699342	0.0535454	-0.402434	0.322947	0.564978	0.144506	0.0961098	0.820901	0.665084	0.0719068	0.0423332	0.92072	-0.087792	0.836234	-0.0710219	0.867281	0.030666	0.942537	0.696379	0.055007	0.745952	0.0335775	0.0286795	0.946255	-0.330225	0.424368	-0.0263803	0.95056	0.128019
Kifap3	Kifap3	blue	-0.610732	0.107763	-0.564033	0.145329	0.76939	0.0256017	0.478036	0.230872	0.457097	0.254841	-0.248977	0.552102	0.542576	0.164697	0.348704	0.397247	0.599984	0.115852	0.980208	1.90962e-05	-0.0587405	0.890115	0.219814	0.600933	0.502607	0.204292	0.241337	0.564756	0.00281016	0.994731	-0.1269	0.764604	0.0846101	0.842112	0.501439	0.205517	0.67358	0.0670533	0.625781	0.0969947	0.409401	0.313835	-0.308351	0.457444	-0.231603	0.581024	0.304859
Phkg2	Phkg2	blue	-0.610381	0.108023	-0.599071	0.116555	0.468608	0.241515	0.526514	0.180061	0.603759	0.112973	-0.414856	0.306786	0.798139	0.0175759	0.62157	0.099943	0.433122	0.283745	0.810613	0.0146613	0.0337182	0.936826	0.57443	0.13642	0.525255	0.181297	0.29742	0.474352	-0.117291	0.782088	0.160536	0.704127	0.13901	0.742695	0.238937	0.568753	0.726401	0.04127	0.566426	0.14325	0.329007	0.426183	-0.373908	0.361525	-0.545627	0.161862	0.561337
Tcf19	Tcf19	blue	-0.610253	0.108117	-0.565472	0.144076	0.753484	0.0308689	0.450468	0.262679	0.232617	0.579322	-0.249544	0.551167	0.328169	0.427434	0.270933	0.516312	0.606459	0.11094	0.931327	0.000768507	-0.268953	0.519504	0.158908	0.707026	0.342551	0.406192	0.210015	0.617647	0.0832185	0.844684	-0.246998	0.55537	-0.130518	0.758044	0.620302	0.10084	0.389343	0.340402	0.632738	0.0922358	0.386435	0.344337	-0.301617	0.467831	0.0760153	0.858019	0.283602
Eya3	Eya3	blue	-0.610218	0.108143	-0.527906	0.1787	0.896849	0.00253593	0.394837	0.333024	0.397348	0.329678	-0.331224	0.422883	0.306325	0.460559	0.414057	0.307814	0.739501	0.0360089	0.928756	0.000856404	-0.0157811	0.970415	-0.0770042	0.856187	0.557575	0.151018	0.271162	0.515945	0.037011	0.930668	-0.0970913	0.819095	0.0786912	0.853062	0.575357	0.135641	0.461923	0.24921	0.398986	0.327503	0.326799	0.429481	-0.172197	0.683457	-0.00312055	0.994149	0.24185
Ap2m1	Ap2m1	blue	-0.609724	0.108508	-0.627079	0.0960964	0.770934	0.0251226	0.411592	0.310995	0.338599	0.411983	-0.28473	0.494284	0.469144	0.240903	0.399954	0.326221	0.594798	0.119874	0.981277	1.61776e-05	-0.0426193	0.920185	0.149681	0.723512	0.501314	0.205648	0.151112	0.720948	-0.0104581	0.980392	-0.120706	0.775865	0.00692881	0.987009	0.62899	0.0947829	0.537789	0.169199	0.585519	0.127263	0.431038	0.286329	-0.261028	0.53235	-0.155976	0.712253	0.387608
Pif1	Pif1	blue	-0.609144	0.108938	-0.696024	0.055184	0.438598	0.277008	0.539272	0.167797	0.173729	0.680753	-0.48151	0.227012	0.388175	0.341979	0.520459	0.186045	0.507085	0.19963	0.809487	0.0149109	-0.265988	0.524296	0.492362	0.215169	0.165777	0.694815	0.192291	0.648243	-0.0283494	0.946873	0.0126084	0.976362	-0.327453	0.428502	0.575904	0.135183	0.274607	0.510411	0.719539	0.0442014	0.301773	0.467589	-0.273325	0.512467	-0.00770163	0.98556	0.668276
Tmem245	Tmem245	blue	-0.609101	0.10897	-0.490237	0.217462	0.734401	0.0380055	0.689111	0.0586934	0.483974	0.224294	-0.356022	0.386722	0.330058	0.424617	0.266354	0.523704	0.760774	0.0283795	0.913997	0.0014895	-0.217482	0.604897	0.272713	0.513451	0.219193	0.601988	0.441519	0.273447	0.036252	0.932087	-0.106858	0.801161	-0.0878178	0.836186	0.415465	0.306004	0.637911	0.0887864	0.754675	0.0304534	0.209078	0.619253	-0.208657	0.619975	0.0237791	0.955431	0.248817
Psma6	Psma6	blue	-0.60903	0.109022	-0.569178	0.140882	0.639494	0.0877457	0.460306	0.25109	0.443876	0.27059	-0.36966	0.367442	0.603255	0.113356	0.594419	0.120171	0.586887	0.126159	0.961283	0.000140916	-0.0302074	0.943396	0.346023	0.401134	0.553714	0.154478	0.311481	0.452649	0.0796145	0.851352	0.117536	0.781641	0.142615	0.7362	0.406836	0.317175	0.582226	0.129946	0.572286	0.138231	0.474602	0.23472	-0.403667	0.321326	-0.349688	0.395825	0.529394
Sema6d	Sema6d	blue	-0.60877	0.109215	-0.502204	0.204714	0.869072	0.00507436	0.507332	0.199374	0.401356	0.324368	-0.258455	0.536545	0.29476	0.478503	0.221592	0.597916	0.720547	0.0437633	0.92624	0.000948561	-0.163022	0.699706	0.033575	0.937094	0.384762	0.34661	0.299379	0.471303	0.0314797	0.941015	-0.24282	0.562292	-0.0300347	0.943719	0.550474	0.157413	0.540526	0.166616	0.57773	0.133658	0.276096	0.508027	-0.189112	0.653778	0.0741945	0.861395	0.135622
Pcyt1b	Pcyt1b	blue	0.608171	0.109661	0.59532	0.119466	-0.487798	0.220109	-0.300351	0.469794	-0.0314113	0.941143	0.275169	0.509511	-0.417068	0.303949	-0.427103	0.291241	-0.339941	0.410013	-0.755018	0.0303345	0.438416	0.277231	-0.36853	0.369022	-0.347081	0.399598	-0.121016	0.7753	-0.135363	0.749278	0.204754	0.626682	0.224141	0.593599	-0.553064	0.155065	-0.0543216	0.898347	-0.492735	0.214768	-0.45341	0.259185	0.498335	0.208791	-0.0533596	0.900141	-0.460993
Actr1a	Actr1a	blue	-0.607887	0.109873	-0.816631	0.013372	0.636381	0.0897986	0.525125	0.181425	0.506625	0.200105	-0.438888	0.276654	0.543477	0.163857	0.37588	0.358794	0.479075	0.229714	0.76848	0.025887	0.210803	0.616297	0.253718	0.5443	0.35111	0.393773	-0.04306	0.919362	-0.523835	0.182696	-0.128831	0.761101	-0.205884	0.624737	0.67693	0.0651942	0.726757	0.0411214	0.597037	0.118128	0.0564977	0.894292	0.132031	0.755304	-0.24319	0.561677	0.452533
Fnip2	Fnip2	blue	-0.607845	0.109904	-0.662504	0.0734207	0.650974	0.0804129	0.548144	0.159544	0.466677	0.243725	-0.390953	0.338232	0.567035	0.142725	0.483755	0.224535	0.600178	0.115703	0.960336	0.000151402	0.035754	0.933018	0.349058	0.396735	0.419671	0.300628	0.214069	0.610715	-0.106618	0.801601	0.0352784	0.933908	-0.00543816	0.989804	0.526163	0.180406	0.695113	0.0556389	0.701178	0.052651	0.351211	0.393628	-0.216349	0.606826	-0.304133	0.463939	0.523781
Mrps9	Mrps9	blue	-0.60781	0.109929	-0.767953	0.0260529	0.327195	0.428888	0.592339	0.121808	0.352421	0.391886	-0.687433	0.0595651	0.486783	0.221216	0.758111	0.0292739	0.510287	0.196331	0.705176	0.0507352	-0.00895725	0.983206	0.577944	0.13348	0.213278	0.612065	0.208976	0.619429	-0.235093	0.575173	0.281175	0.499925	-0.27979	0.502129	0.475714	0.23347	0.380781	0.352048	0.622464	0.0993129	0.144099	0.733531	-0.11131	0.793012	-0.208659	0.619971	0.859759
Fam134a	Fam134a	blue	-0.607803	0.109935	-0.443007	0.271641	0.778559	0.0228377	0.549252	0.158529	0.385389	0.345758	-0.332061	0.42164	0.296105	0.476402	0.366647	0.371663	0.766316	0.0265726	0.942018	0.000466391	-0.246773	0.555742	0.159261	0.706397	0.364145	0.375185	0.454189	0.258264	0.198379	0.637683	-0.0635866	0.881096	0.0142143	0.973352	0.425224	0.293601	0.464309	0.24645	0.603465	0.113196	0.347583	0.398871	-0.329104	0.426038	0.0474441	0.911176	0.26539
Traf7	Traf7	blue	-0.607792	0.109943	-0.544513	0.162894	0.783983	0.0212939	0.443095	0.271535	0.264622	0.52651	-0.255831	0.540836	0.32766	0.428194	0.298657	0.472426	0.640931	0.0868076	0.947967	0.000338597	-0.230051	0.583631	0.119968	0.77721	0.387715	0.342602	0.239848	0.567234	0.10444	0.805595	-0.209126	0.619171	-0.0719011	0.865649	0.599665	0.116098	0.411162	0.311551	0.601118	0.114983	0.398077	0.328708	-0.301375	0.468205	0.0518136	0.903023	0.275547
Casp3	Casp3	blue	-0.607379	0.110251	-0.646104	0.0834783	0.798678	0.0174431	0.517897	0.188607	0.46021	0.251202	-0.499329	0.207739	0.323308	0.434717	0.533236	0.173542	0.782211	0.0217909	0.923602	0.00105186	0.135578	0.748889	0.0465856	0.912778	0.443944	0.270508	0.248261	0.553283	-0.132618	0.754242	0.0785862	0.853256	-0.0247253	0.953659	0.614629	0.104913	0.566373	0.143296	0.519827	0.186675	0.218793	0.602667	-0.00469499	0.991197	-0.0865345	0.838556	0.461689
Coq3	Coq3	blue	-0.606883	0.110622	-0.753545	0.0308476	0.547545	0.160094	0.219669	0.601179	0.143333	0.73491	-0.245035	0.558619	0.622865	0.099031	0.456994	0.254962	0.245877	0.557225	0.816853	0.0133258	-0.103024	0.808192	0.311608	0.452454	0.533236	0.173542	-0.123403	0.770958	-0.133706	0.752273	-0.211211	0.615599	-0.127684	0.763181	0.697222	0.054589	0.307612	0.458579	0.468979	0.241092	0.476924	0.232114	-0.350245	0.39502	-0.237618	0.570953	0.526029
Cyhr1	Cyhr1	blue	-0.606203	0.111132	-0.0950652	0.822824	0.506228	0.200517	0.48419	0.224057	0.588	0.125263	-0.137106	0.746129	0.610657	0.107819	0.273009	0.512975	0.397248	0.329811	0.551234	0.156722	-0.62653	0.0964763	0.503959	0.202878	0.477682	0.231267	0.730595	0.0395383	0.370527	0.36623	-0.190948	0.650581	0.271106	0.516034	-0.265646	0.52485	0.392483	0.336176	0.287337	0.490163	0.265057	0.525805	-0.795513	0.0182323	-0.118546	0.779799	-0.115859
Mbnl2	Mbnl2	blue	-0.605863	0.111386	-0.320833	0.438443	0.798643	0.0174518	0.549702	0.158118	0.452227	0.260587	-0.228416	0.586383	0.324814	0.432454	0.243799	0.560667	0.729676	0.0399138	0.884816	0.003498	-0.359862	0.381249	0.162393	0.700824	0.384121	0.347483	0.543494	0.163841	0.266349	0.523712	-0.176125	0.676532	0.0935828	0.825554	0.275024	0.509743	0.49343	0.214021	0.550784	0.157131	0.324212	0.433358	-0.425835	0.292832	0.0670736	0.874614	0.0586254
Gabbr2	Gabbr2	blue	-0.605819	0.11142	-0.718277	0.0447539	0.558781	0.149947	0.551676	0.156321	0.47941	0.22934	-0.286962	0.490754	0.682244	0.0623082	0.284023	0.495404	0.385343	0.34582	0.834815	0.00991817	-0.0160734	0.969868	0.473677	0.235763	0.327857	0.427899	0.0513177	0.903948	-0.313704	0.449255	-0.197112	0.639876	-0.134664	0.75054	0.531794	0.174929	0.771356	0.0249926	0.750012	0.0321001	0.237387	0.571338	-0.172324	0.683233	-0.333595	0.419366	0.405395
Ddi2	Ddi2	blue	-0.605489	0.111667	-0.467559	0.242715	0.820371	0.0126081	0.645567	0.0838202	0.554393	0.153866	-0.460261	0.251142	0.254754	0.5426	0.418643	0.301938	0.885442	0.00344301	0.905396	0.00196939	-0.0490601	0.90816	0.0894643	0.833147	0.347024	0.39968	0.49966	0.20739	0.032771	0.938598	0.0506093	0.905269	0.0281373	0.94727	0.402457	0.322918	0.610455	0.107968	0.57397	0.136808	0.164999	0.696195	-0.104101	0.806216	0.0201651	0.962201	0.273568
Mlh1	Mlh1	blue	-0.60505	0.111998	-0.45955	0.251971	0.484566	0.223643	0.676576	0.0653891	0.421669	0.29809	-0.547598	0.160045	0.362945	0.376879	0.608531	0.109393	0.719589	0.0441794	0.80755	0.0153463	-0.289909	0.48611	0.498081	0.209061	0.216625	0.606356	0.589512	0.124053	0.184636	0.661596	0.230461	0.582942	-0.0702037	0.8688	0.221823	0.597523	0.394871	0.332979	0.653694	0.0787294	0.252689	0.545989	-0.37532	0.359569	-0.0495301	0.907283	0.551634
Pkn2	Pkn2	blue	-0.60465	0.1123	-0.574452	0.136402	0.688289	0.0591196	0.69575	0.0553209	0.519231	0.187271	-0.431745	0.285452	0.400881	0.324995	0.380641	0.352239	0.749348	0.0323392	0.933639	0.000694726	-0.0669634	0.874819	0.321996	0.436691	0.248577	0.552761	0.380757	0.35208	-0.0626093	0.882914	0.0163301	0.969386	-0.078877	0.852718	0.45418	0.258275	0.709833	0.0485571	0.776042	0.0235771	0.210526	0.616773	-0.140942	0.739213	-0.111326	0.792981	0.404595
Anp32e	Anp32e	blue	-0.604351	0.112526	-0.701901	0.0523013	0.651179	0.080285	0.546801	0.160779	0.430719	0.286726	-0.316047	0.44569	0.564261	0.14513	0.32515	0.431951	0.519433	0.187069	0.924175	0.00102884	-0.00330453	0.993804	0.349044	0.396756	0.343081	0.405419	0.100421	0.812972	-0.211443	0.615203	-0.140938	0.73922	-0.113788	0.788483	0.602798	0.113702	0.717811	0.0449586	0.75337	0.0309092	0.295047	0.478055	-0.156225	0.71181	-0.245965	0.55708	0.431256
Top2a	Top2a	blue	-0.604328	0.112543	-0.5937	0.120735	0.640104	0.0873466	0.668341	0.0700227	0.572583	0.13798	-0.419441	0.300921	0.535965	0.170931	0.433382	0.283423	0.670408	0.0688417	0.927128	0.000915348	-0.00153998	0.997113	0.399784	0.326445	0.326984	0.429204	0.348023	0.398234	-0.102662	0.808856	0.0581899	0.89114	-0.00479507	0.991009	0.404578	0.32013	0.782987	0.0215723	0.756505	0.0298217	0.247524	0.554501	-0.187572	0.656464	-0.272113	0.514415	0.451133
LOC100911483	LOC100911483	blue	-0.604216	0.112628	-0.618095	0.102414	0.656144	0.0772316	0.261875	0.530972	0.348238	0.397922	-0.423397	0.295904	0.548913	0.158839	0.73835	0.036454	0.526864	0.179719	0.864509	0.00560353	0.0869547	0.83778	0.153689	0.71634	0.712633	0.0472751	0.176208	0.676385	0.0188806	0.964607	0.156351	0.711585	0.16008	0.704938	0.500575	0.206426	0.358859	0.382675	0.283757	0.495825	0.462954	0.248015	-0.325963	0.430731	-0.313712	0.449243	0.579856
Setdb2	Setdb2	blue	-0.60286	0.113655	-0.673522	0.0670855	0.411201	0.3115	0.57208	0.138407	0.403344	0.321749	-0.561095	0.147902	0.571035	0.139295	0.709499	0.0487115	0.537529	0.169445	0.826845	0.0113519	-0.0372749	0.930174	0.564624	0.144814	0.32911	0.42603	0.28966	0.486502	-0.0714927	0.866407	0.260202	0.533696	-0.0917623	0.828909	0.400207	0.325886	0.496685	0.210543	0.659013	0.0754984	0.30788	0.458168	-0.280511	0.500981	-0.31608	0.44564	0.765996
Angpt1	Angpt1	blue	-0.602732	0.113753	-0.588803	0.12462	0.771907	0.0248236	0.544581	0.162831	0.31771	0.443167	-0.33206	0.421642	0.282242	0.49823	0.28736	0.490127	0.704468	0.0510714	0.942422	0.00045684	-0.16114	0.703053	0.141306	0.738557	0.279693	0.502284	0.244892	0.558855	-0.00301694	0.994343	-0.166913	0.692802	-0.153355	0.716935	0.629478	0.094449	0.49701	0.210197	0.68953	0.0584774	0.288312	0.488625	-0.158791	0.707234	0.0728612	0.863868	0.318185
Dctn2	Dctn2	blue	-0.60209	0.114241	-0.834802	0.00992046	0.603442	0.113214	0.354568	0.388804	0.177576	0.673978	-0.397491	0.329487	0.445719	0.268367	0.466317	0.244139	0.429868	0.287785	0.843823	0.00844274	0.0310894	0.941745	0.217912	0.604166	0.377474	0.356594	-0.120131	0.776912	-0.275764	0.508558	-0.130121	0.758764	-0.272722	0.513436	0.830981	0.0105927	0.3712	0.365291	0.570663	0.139612	0.310547	0.454077	-0.0682807	0.872371	-0.109102	0.797051	0.603126
Myh4	Myh4	blue	-0.602032	0.114285	-0.337058	0.41425	0.792708	0.0189498	0.504446	0.20237	0.567053	0.142709	-0.228062	0.586979	0.500794	0.206194	0.359829	0.381295	0.688032	0.0592534	0.922633	0.0010916	-0.186749	0.657901	0.195538	0.642604	0.556236	0.152213	0.523691	0.182838	0.227595	0.587766	-0.0583914	0.890765	0.271711	0.515062	0.213273	0.612074	0.639611	0.0876693	0.495824	0.21146	0.397248	0.329811	-0.463937	0.246879	-0.189619	0.652894	0.129522
Txn2	Txn2	blue	-0.601575	0.114634	-0.829201	0.0109154	0.535746	0.17114	0.454662	0.257706	0.264508	0.526694	-0.412753	0.309494	0.534522	0.172308	0.466923	0.243443	0.424224	0.294859	0.858568	0.00634368	0.0293466	0.945007	0.375289	0.359612	0.320139	0.439492	-0.0573613	0.892683	-0.29131	0.483908	-0.0738694	0.861998	-0.25906	0.535558	0.739937	0.0358413	0.507021	0.199696	0.690587	0.0579336	0.298279	0.473014	-0.101005	0.811899	-0.215105	0.608947	0.645545
Hgs	Hgs	blue	-0.601223	0.114903	-0.82715	0.0112947	0.567595	0.142242	0.18719	0.657131	0.159801	0.705436	-0.216464	0.606631	0.601859	0.114417	0.316038	0.445703	0.15344	0.716784	0.69769	0.0543575	-0.0209811	0.960672	0.218418	0.603305	0.493816	0.213607	-0.300121	0.470151	-0.384269	0.347281	-0.389203	0.34059	-0.245378	0.558051	0.797301	0.0177839	0.335988	0.415828	0.40118	0.324601	0.300566	0.469461	-0.144229	0.733298	-0.176062	0.676642	0.403574
Slf1	Slf1	blue	-0.600936	0.115123	-0.693091	0.0566574	0.540821	0.166339	0.385159	0.346069	0.324441	0.433015	-0.524207	0.182328	0.52532	0.181233	0.76761	0.0261613	0.541745	0.165474	0.859327	0.00624582	0.0721148	0.865253	0.313702	0.449258	0.528456	0.178165	0.17594	0.676857	-0.0512225	0.904126	0.234651	0.575912	0.000607088	0.998862	0.532359	0.174385	0.379251	0.354148	0.455959	0.256179	0.397005	0.330134	-0.254977	0.542235	-0.296288	0.476117	0.738861
Ran	Ran	blue	-0.600467	0.115482	-0.645337	0.0839667	0.787993	0.0201954	0.631976	0.0927505	0.516621	0.189891	-0.39464	0.333288	0.329556	0.425365	0.243149	0.561746	0.714816	0.04629	0.863586	0.00571466	0.0465409	0.912862	0.1215	0.77442	0.256112	0.540376	0.198165	0.638053	-0.280746	0.500608	-0.166986	0.692674	-0.166197	0.694072	0.612441	0.106508	0.721936	0.0431634	0.679148	0.06398	0.0681608	0.872594	0.0853332	0.840775	-0.0129658	0.975692	0.262137
Tab2	Tab2	blue	-0.600091	0.11577	-0.496092	0.211174	0.847557	0.0078748	0.638939	0.0881095	0.504883	0.201914	-0.420101	0.300081	0.194616	0.644205	0.303727	0.464566	0.863265	0.0057537	0.883896	0.00357993	-0.071838	0.865767	0.0333304	0.937552	0.280974	0.500244	0.41701	0.304024	-0.0355934	0.933319	-0.0758508	0.858324	-0.0686192	0.871742	0.492045	0.21551	0.591986	0.122087	0.597454	0.117805	0.113077	0.789782	-0.0255236	0.952164	0.117342	0.781995	0.202203
Hadha	Hadha	blue	-0.59993	0.115893	-0.504716	0.202089	0.77393	0.0242087	0.38828	0.341838	0.18074	0.66842	-0.158943	0.706964	0.281351	0.499645	0.154515	0.714862	0.549021	0.15874	0.865839	0.00544582	-0.369692	0.367396	0.0908195	0.830648	0.339361	0.410863	0.190171	0.651933	0.116989	0.782638	-0.38981	0.339772	-0.144373	0.733039	0.603655	0.113052	0.301035	0.468733	0.55549	0.152881	0.369425	0.36777	-0.334976	0.417323	0.178761	0.671896	0.129459
Hscb	Hscb	blue	-0.599899	0.115918	-0.703307	0.0516255	0.577376	0.133953	0.559883	0.148971	0.418198	0.302505	-0.508131	0.198549	0.506101	0.200649	0.608188	0.109648	0.626594	0.0964321	0.924746	0.00100623	0.0691805	0.8707	0.375224	0.359702	0.366398	0.372013	0.217593	0.604708	-0.124272	0.769378	0.167601	0.691584	-0.0747776	0.860314	0.54822	0.159474	0.597476	0.117788	0.686092	0.060267	0.314214	0.448478	-0.158114	0.70844	-0.273449	0.512269	0.67387
Rexo1	Rexo1	blue	-0.599657	0.116103	-0.772758	0.0245636	0.41129	0.311384	0.598615	0.116907	0.458221	0.253524	-0.809691	0.0148654	0.374191	0.361133	0.834903	0.0099031	0.635363	0.0904758	0.643022	0.0854526	0.190089	0.652076	0.381924	0.350482	0.258095	0.537134	0.230751	0.582454	-0.361729	0.3786	0.382409	0.349819	-0.247429	0.554657	0.488761	0.219062	0.401633	0.324003	0.466537	0.243886	-0.0237092	0.955562	0.120393	0.776436	-0.161812	0.701857	0.836212
Ctbp2	Ctbp2	blue	-0.599228	0.116434	-0.622884	0.0990176	0.810165	0.0147602	0.505794	0.200967	0.35702	0.385295	-0.415961	0.305367	0.263097	0.528985	0.413197	0.308921	0.760839	0.0283581	0.943688	0.000427777	0.00331526	0.993784	0.0374322	0.92988	0.370848	0.365783	0.225393	0.591483	-0.0602219	0.887357	-0.0462317	0.913439	-0.0947523	0.8234	0.664413	0.0722992	0.498414	0.208708	0.584623	0.12799	0.264072	0.527402	-0.0586808	0.890226	0.0250931	0.95297	0.39221
Cmya5	Cmya5	blue	-0.599048	0.116572	-0.343361	0.405009	0.705895	0.0503955	0.383717	0.348033	0.317896	0.442885	-0.324969	0.432222	0.339454	0.410727	0.538476	0.168548	0.678266	0.064461	0.860086	0.006149	-0.317462	0.443542	0.154511	0.71487	0.537879	0.169113	0.519441	0.187061	0.382858	0.349206	0.0442416	0.917155	0.166325	0.693845	0.276081	0.508051	0.235843	0.573919	0.356524	0.386004	0.464768	0.245921	-0.53924	0.167828	-0.00212461	0.996016	0.296975
Melk	Melk	blue	-0.598617	0.116905	-0.639394	0.0878111	0.546836	0.160747	0.48726	0.220696	0.287738	0.489531	-0.587213	0.125896	0.349869	0.395563	0.737518	0.0367775	0.672579	0.0676148	0.854036	0.00694832	-0.0457565	0.914326	0.299619	0.47093	0.370011	0.366951	0.306149	0.46083	0.035712	0.933097	0.259199	0.535331	-0.0987464	0.816051	0.514738	0.191793	0.29724	0.474631	0.525546	0.181011	0.325959	0.430737	-0.21989	0.600804	-0.0982634	0.816939	0.721353
Gatad1	Gatad1	blue	-0.598595	0.116922	-0.527797	0.178807	0.814852	0.0137454	0.639598	0.0876774	0.521622	0.184887	-0.399447	0.326893	0.291443	0.483699	0.320476	0.438983	0.815817	0.013542	0.921828	0.0011253	-0.0356556	0.933202	0.111841	0.79204	0.306102	0.460903	0.38026	0.352762	-0.0544552	0.898098	-0.0556169	0.895933	-0.0394909	0.926031	0.493048	0.214431	0.668674	0.0698317	0.655002	0.0779278	0.170146	0.687079	-0.0654784	0.877579	0.000794074	0.998511	0.259993
Cttnbp2nl	Cttnbp2nl	blue	-0.598061	0.117335	-0.563315	0.145955	0.674608	0.0664791	0.284367	0.494858	0.276999	0.506582	-0.169324	0.688533	0.617082	0.103141	0.421474	0.298337	0.414463	0.307291	0.941428	0.000480548	-0.151902	0.719534	0.257728	0.537733	0.614224	0.105207	0.133413	0.752803	0.115174	0.78595	-0.150299	0.722405	0.115068	0.786145	0.512807	0.193755	0.450066	0.263157	0.500382	0.206628	0.582558	0.129674	-0.505108	0.201681	-0.27855	0.504106	0.374232
Abca13	Abca13	blue	-0.597733	0.117589	-0.443197	0.271412	0.797959	0.0176204	0.488558	0.219283	0.231713	0.580839	-0.221066	0.598808	0.136332	0.747528	0.100503	0.812821	0.661424	0.0740597	0.802611	0.0164929	-0.418883	0.301632	0.0411855	0.922864	0.217857	0.604259	0.309708	0.455362	0.11168	0.792335	-0.389285	0.34048	-0.20861	0.620056	0.544457	0.162946	0.284888	0.494034	0.554568	0.153709	0.21375	0.611259	-0.232553	0.579429	0.341648	0.407513	0.037408
Cdca2	Cdca2	blue	-0.597089	0.118088	-0.697676	0.0543641	0.346075	0.401059	0.666827	0.070895	0.345125	0.402439	-0.407199	0.316701	0.56602	0.143602	0.347477	0.399025	0.38672	0.34395	0.747858	0.0328788	-0.251059	0.54867	0.702812	0.0518631	0.0618489	0.884329	0.17299	0.682057	-0.204634	0.626887	-0.0901032	0.831969	-0.345072	0.402518	0.451653	0.261269	0.559407	0.149392	0.875545	0.00438056	0.184952	0.661043	-0.242719	0.56246	-0.16948	0.688258	0.567802
AABR07067082.1	AABR07067082.1	blue	0.596916	0.118222	0.653264	0.0789943	-0.208444	0.620341	-0.248053	0.553627	-0.429927	0.287712	0.337255	0.41396	-0.933539	0.000697805	-0.610606	0.107857	0.0356992	0.933121	-0.434116	0.282516	0.07581	0.8584	-0.67035	0.0688749	-0.587476	0.125685	-0.0029742	0.994423	0.312743	0.450721	0.0448293	0.916058	-0.00357479	0.993297	-0.195203	0.643185	-0.378753	0.354832	-0.218832	0.602601	-0.226726	0.589233	0.434023	0.282631	0.549797	0.158031	-0.513807
Smap1	Smap1	blue	-0.596289	0.11871	-0.447002	0.266823	0.793793	0.0186701	0.368803	0.368639	0.414945	0.306672	-0.0595649	0.88858	0.568706	0.141286	0.173931	0.680397	0.473611	0.235837	0.911841	0.00160167	-0.215515	0.608247	0.169838	0.687624	0.562187	0.146943	0.227512	0.587907	0.0961439	0.820838	-0.34139	0.40789	0.150553	0.72195	0.418396	0.302252	0.603948	0.112831	0.519441	0.187061	0.455713	0.256467	-0.453782	0.258746	-0.181217	0.667583	0.0589184
Vkorc1	Vkorc1	blue	0.595987	0.118945	0.489765	0.217973	-0.563945	0.145405	-0.387456	0.342953	-0.131081	0.757024	0.239451	0.567897	-0.394875	0.332974	-0.372447	0.363555	-0.467578	0.242692	-0.840053	0.00904195	0.452335	0.260459	-0.348804	0.397102	-0.339498	0.410662	-0.279496	0.502597	-0.253283	0.545014	0.168811	0.689441	0.109952	0.795496	-0.454059	0.258418	-0.192245	0.648323	-0.572923	0.137692	-0.483191	0.225155	0.543081	0.164226	-0.0384755	0.92793	-0.369873
Gpbp1l1	Gpbp1l1	blue	-0.595518	0.119311	-0.508488	0.198181	0.678489	0.0643395	0.530738	0.175949	0.289447	0.486837	-0.278387	0.504365	0.365904	0.372707	0.314885	0.447456	0.633917	0.0914429	0.940665	0.000499271	-0.299567	0.471011	0.288911	0.48768	0.293396	0.480637	0.33227	0.42133	0.158854	0.707122	-0.131688	0.755924	-0.0830823	0.844936	0.488703	0.219126	0.451049	0.261987	0.709848	0.0485504	0.402268	0.323167	-0.37489	0.360164	0.00390384	0.99268	0.336612
Myh11	Myh11	blue	-0.595388	0.119413	-0.290316	0.485469	0.691677	0.0573759	0.0057017	0.98931	0.204168	0.62769	0.0138697	0.973998	0.528918	0.177715	0.286187	0.491979	0.210855	0.61621	0.595037	0.119687	-0.459155	0.252432	0.0370843	0.930531	0.793397	0.018772	0.208001	0.621101	0.283549	0.496156	-0.436783	0.279232	0.232431	0.579633	0.244045	0.56026	0.0276598	0.948164	-0.0487014	0.908829	0.488495	0.219352	-0.708246	0.0492928	-0.0181207	0.966031	-0.0981901
Snap23	Snap23	blue	-0.594625	0.12001	-0.438905	0.276632	0.736122	0.0373242	0.676206	0.065593	0.431246	0.286071	-0.33039	0.424123	0.248279	0.553254	0.213526	0.611642	0.768994	0.0257257	0.881121	0.00383449	-0.297989	0.473466	0.231929	0.580477	0.173032	0.681982	0.468746	0.241358	0.0955312	0.821966	-0.150743	0.721609	-0.117098	0.782439	0.401499	0.32418	0.553217	0.154926	0.731332	0.0392385	0.195373	0.642891	-0.222553	0.596287	0.128652	0.761425	0.18417
B3gat3	B3gat3	blue	-0.593915	0.120567	-0.450153	0.263055	0.743707	0.034412	0.33741	0.413732	0.421675	0.298082	-0.262407	0.530107	0.554127	0.154105	0.542957	0.164342	0.593693	0.120741	0.951225	0.000279584	-0.0725798	0.86439	0.165934	0.694537	0.688773	0.0588686	0.348265	0.397882	0.213759	0.611243	0.0408111	0.923564	0.281809	0.498917	0.358533	0.38314	0.495958	0.211317	0.399592	0.3267	0.540173	0.166948	-0.488184	0.21969	-0.291931	0.482934	0.349312
Dock6	Dock6	blue	-0.592789	0.121453	-0.264168	0.527246	0.575582	0.135453	0.448517	0.265008	0.375057	0.359933	-0.0617751	0.884466	0.561672	0.147394	0.179243	0.671048	0.401336	0.324394	0.761411	0.0281681	-0.583115	0.129219	0.449106	0.264303	0.403802	0.321148	0.486499	0.221526	0.341654	0.407504	-0.300457	0.469629	0.116649	0.783259	0.0955214	0.821984	0.410676	0.312179	0.532295	0.174447	0.440854	0.274255	-0.734062	0.0381402	-0.0826121	0.845806	0.0230172
Lyve1	Lyve1	blue	-0.592524	0.121662	-0.717379	0.0451493	0.702636	0.0519477	0.3327	0.420692	0.222827	0.595823	-0.366881	0.371334	0.415169	0.306384	0.509363	0.197279	0.547064	0.160536	0.926964	0.000921404	0.0352209	0.934015	0.114312	0.787525	0.490902	0.216743	0.0244562	0.954163	-0.0888867	0.834213	-0.0492278	0.907847	-0.0880178	0.835817	0.744114	0.0342599	0.388347	0.341747	0.512544	0.194023	0.413309	0.308777	-0.167786	0.691256	-0.128246	0.762163	0.541493
Usf3	Usf3	blue	-0.592429	0.121737	-0.3056	0.461676	0.801103	0.0168533	0.56413	0.145243	0.653993	0.0785458	-0.181717	0.666707	0.497783	0.209377	0.205466	0.625457	0.664285	0.0723739	0.849062	0.007653	-0.195974	0.641849	0.195662	0.642389	0.481115	0.227449	0.524567	0.181974	0.122888	0.771894	-0.176863	0.675232	0.23672	0.572453	0.161436	0.702526	0.744503	0.0341146	0.51626	0.190255	0.26248	0.529988	-0.379472	0.353844	-0.156682	0.710993	-0.0286957
Ube2f	Ube2f	blue	-0.59193	0.122132	-0.3747	0.360427	0.657809	0.0762231	0.31321	0.450008	0.222475	0.596419	-0.185304	0.660427	0.437421	0.278449	0.417249	0.303718	0.5098	0.196831	0.864214	0.00563885	-0.405937	0.31835	0.234663	0.575892	0.532379	0.174366	0.380636	0.352246	0.373841	0.361619	-0.122766	0.772117	0.121935	0.773629	0.331111	0.423051	0.226497	0.58962	0.41716	0.303832	0.557631	0.150968	-0.640992	0.086768	-0.0451151	0.915524	0.259186
Oas1i	Oas1i	blue	-0.591875	0.122175	-0.680931	0.063014	0.548531	0.159188	0.487122	0.220846	0.23784	0.570582	-0.410371	0.312575	0.452461	0.26031	0.518084	0.18842	0.545998	0.16152	0.921798	0.00112661	-0.12033	0.77655	0.384853	0.346487	0.313078	0.450211	0.166329	0.693837	-0.00588469	0.988966	0.0337876	0.936697	-0.158477	0.707793	0.60379	0.11295	0.421636	0.298132	0.707264	0.0497515	0.408974	0.314389	-0.280948	0.500285	-0.147139	0.72807	0.634488
Krt15	Krt15	blue	-0.591506	0.122468	-0.659334	0.0753057	0.562571	0.146606	0.533212	0.173564	0.440657	0.274495	-0.247438	0.554642	0.673381	0.0671644	0.29436	0.479129	0.407154	0.31676	0.886569	0.00334534	-0.0728888	0.863817	0.478657	0.230179	0.347632	0.398799	0.109959	0.795483	-0.175101	0.678334	-0.165122	0.695977	-0.0720233	0.865423	0.495148	0.212181	0.741471	0.0352555	0.769436	0.0255876	0.339034	0.411344	-0.279969	0.501844	-0.340144	0.409715	0.40905
Plaa	Plaa	blue	-0.590223	0.123486	-0.361992	0.378228	0.70569	0.050492	0.4334	0.2834	0.242462	0.562887	-0.327463	0.428489	0.21437	0.610201	0.431813	0.285367	0.70599	0.0503504	0.84175	0.00876904	-0.391437	0.337581	0.132467	0.754515	0.38359	0.348207	0.491248	0.21637	0.352487	0.391791	-0.0430611	0.91936	0.0116596	0.97814	0.358906	0.382607	0.182423	0.665469	0.439607	0.275774	0.392054	0.336751	-0.452853	0.259845	0.162471	0.700685	0.263967
Asap1	Asap1	blue	-0.590123	0.123566	-0.453214	0.259418	0.856734	0.00658406	0.558162	0.150496	0.480729	0.227876	-0.337105	0.414181	0.27206	0.5145	0.320792	0.438507	0.814478	0.0138247	0.93284	0.000719673	-0.0877269	0.836354	0.0347857	0.934829	0.391817	0.33707	0.415175	0.306375	0.0728693	0.863853	-0.0740592	0.861646	0.051084	0.904384	0.457089	0.254851	0.587919	0.125328	0.563926	0.145422	0.254313	0.543323	-0.166398	0.693716	0.0236108	0.955746	0.191916
Reep3	Reep3	blue	-0.589879	0.12376	-0.464565	0.246154	0.835166	0.00985792	0.616924	0.103255	0.453806	0.258717	-0.416625	0.304516	0.157375	0.709758	0.325313	0.431706	0.873652	0.00457676	0.888804	0.00315692	-0.117693	0.781355	0.0250675	0.953018	0.27721	0.506245	0.446278	0.267694	0.0452942	0.915189	-0.0498057	0.906769	-0.0603319	0.887152	0.479324	0.229436	0.519332	0.18717	0.583544	0.128869	0.155479	0.713141	-0.0751397	0.859642	0.151464	0.720319	0.217722
Ttll3	Ttll3	blue	-0.589739	0.123873	-0.650615	0.0806364	0.73749	0.0367884	0.39134	0.337712	0.321929	0.436792	-0.463077	0.247873	0.35248	0.3918	0.612076	0.106775	0.689579	0.0584522	0.930409	0.000799186	0.0969549	0.819346	0.0621928	0.883689	0.513851	0.192694	0.181721	0.6667	-0.032363	0.939362	0.110906	0.79375	0.00166328	0.996881	0.643644	0.0850517	0.414762	0.306906	0.459019	0.252591	0.363446	0.376172	-0.130848	0.757446	-0.123971	0.769926	0.555449
Atp6v0c	Atp6v0c	blue	-0.589663	0.123933	-0.580318	0.131514	0.686195	0.0602131	0.338169	0.412616	0.356033	0.386706	-0.140964	0.739172	0.659563	0.0751688	0.334202	0.418467	0.404491	0.320244	0.944227	0.000415789	-0.0912451	0.829863	0.278499	0.504187	0.578049	0.133393	0.102409	0.809322	0.0134319	0.974818	-0.199909	0.635038	0.108277	0.798562	0.513858	0.192686	0.59986	0.115947	0.570676	0.139601	0.524102	0.182432	-0.431095	0.286258	-0.331796	0.422034	0.321456
Fer1l5	Fer1l5	blue	-0.589612	0.123974	-0.619889	0.101134	0.698455	0.0539804	0.619907	0.101121	0.581464	0.130571	-0.308921	0.456569	0.53407	0.172741	0.233042	0.578609	0.579922	0.131841	0.864255	0.00563397	0.0401131	0.924869	0.293569	0.480366	0.31668	0.444729	0.192108	0.648561	-0.267909	0.521189	-0.164633	0.696846	-0.0593532	0.888974	0.488518	0.219326	0.846835	0.00798264	0.72173	0.043252	0.153638	0.71643	-0.0629694	0.882244	-0.23005	0.583633	0.266908
Ube2d3	Ube2d3	blue	-0.58961	0.123975	-0.744428	0.0341427	0.613836	0.105489	0.322684	0.435655	0.328793	0.426502	-0.340958	0.408522	0.628866	0.0948676	0.547406	0.160222	0.414632	0.307073	0.896694	0.0025471	0.125107	0.767861	0.262908	0.529291	0.570162	0.140039	-0.0234827	0.955986	-0.18414	0.662462	-0.0123268	0.97689	0.00131599	0.997533	0.650061	0.0809822	0.53761	0.169369	0.512789	0.193773	0.429827	0.287837	-0.218467	0.603222	-0.371607	0.364725	0.584832
Grina	Grina	blue	-0.588675	0.124723	-0.74025	0.0357213	0.565764	0.143824	0.340655	0.408965	0.312074	0.451742	-0.238023	0.570276	0.69766	0.0543723	0.399532	0.326779	0.303198	0.465384	0.871504	0.00480607	0.0153722	0.971182	0.369851	0.367174	0.500073	0.206954	-0.0713603	0.866653	-0.209051	0.6193	-0.165508	0.695293	-0.0568032	0.893723	0.631348	0.0931755	0.582376	0.129823	0.602189	0.114165	0.431096	0.286257	-0.280998	0.500206	-0.377612	0.356403	0.498962
Rpl30	Rpl30	blue	0.588548	0.124824	0.628441	0.0951592	-0.484629	0.223574	-0.3522	0.392203	-0.152023	0.719318	0.265088	0.525755	-0.565021	0.144468	-0.463042	0.247914	-0.352777	0.391374	-0.863609	0.00571185	0.265336	0.525353	-0.449402	0.26395	-0.40007	0.326068	-0.108572	0.798021	-0.0845956	0.842138	0.0962823	0.820583	0.105633	0.803407	-0.535142	0.171716	-0.311023	0.453349	-0.617164	0.103082	-0.524041	0.182493	0.4903	0.217394	0.193481	0.646176	-0.550591
Cops5	Cops5	blue	-0.588069	0.125208	-0.800177	0.0170769	0.561724	0.147349	0.47977	0.22894	0.188692	0.65451	-0.478326	0.230548	0.351011	0.393916	0.486736	0.221267	0.542486	0.164781	0.860617	0.0060817	-0.0140236	0.973709	0.283066	0.496921	0.232034	0.5803	0.00730411	0.986305	-0.215886	0.607615	-0.0227847	0.957294	-0.32932	0.425717	0.781237	0.022067	0.380854	0.351948	0.687936	0.0593029	0.264169	0.527245	-0.0407637	0.923653	-0.039301	0.926386	0.66535
Acly	Acly	blue	-0.587986	0.125275	-0.65155	0.0800546	0.759187	0.0289106	0.648575	0.0819141	0.537929	0.169066	-0.501154	0.205816	0.299555	0.471029	0.387682	0.342647	0.785547	0.0208611	0.869676	0.00500692	0.139423	0.74195	0.116894	0.782811	0.269036	0.51937	0.24995	0.550498	-0.268147	0.520805	0.012245	0.977043	-0.13246	0.754527	0.590237	0.123475	0.706917	0.0499143	0.651273	0.0802267	0.0608141	0.886254	0.128296	0.762071	-0.0529024	0.900993	0.390419
Dapp1	Dapp1	blue	-0.587657	0.125539	-0.450438	0.262715	0.877597	0.00417414	0.589319	0.124207	0.449629	0.263679	-0.375196	0.35974	0.118459	0.779958	0.242532	0.56277	0.857695	0.00645746	0.848513	0.00773347	-0.129879	0.759201	-0.0542508	0.898479	0.277298	0.506105	0.411634	0.31094	0.00755226	0.98584	-0.149168	0.724432	-0.0799032	0.850818	0.50051	0.206493	0.501159	0.205811	0.531428	0.175282	0.104983	0.804599	-0.0297377	0.944275	0.219295	0.601814	0.109946
Cds2	Cds2	blue	-0.587555	0.125621	-0.444014	0.270423	0.85309	0.00707894	0.601605	0.114611	0.405405	0.319046	-0.394199	0.333877	0.0677218	0.873409	0.241509	0.564471	0.865745	0.00545684	0.828235	0.011093	-0.189303	0.653446	-0.0406719	0.923824	0.222759	0.595939	0.430086	0.287514	0.0345631	0.935246	-0.150407	0.722211	-0.134211	0.75136	0.502974	0.203907	0.432006	0.285127	0.541451	0.165749	0.089509	0.833065	-0.03468	0.935027	0.289557	0.486665	0.122186
Fat3	Fat3	blue	-0.586792	0.126235	-0.749432	0.0323089	0.477986	0.230927	0.652556	0.0794314	0.447285	0.266484	-0.399601	0.326689	0.57333	0.137348	0.315145	0.447061	0.448782	0.264691	0.803565	0.0162674	-0.0191046	0.964188	0.534896	0.171951	0.150741	0.721613	0.0828634	0.845341	-0.354025	0.389582	-0.102362	0.809407	-0.275181	0.509492	0.553597	0.154583	0.73669	0.0371011	0.848543	0.00772897	0.140568	0.739887	-0.0620341	0.883984	-0.245789	0.557371	0.518489
LOC100911575	LOC100911575	blue	-0.586657	0.126344	-0.599577	0.116165	0.457905	0.253894	0.346404	0.400581	0.500558	0.206443	-0.453458	0.259129	0.756131	0.0299503	0.789216	0.0198677	0.39648	0.330832	0.761511	0.0281349	0.120229	0.776733	0.435552	0.280745	0.675514	0.0659763	0.230628	0.582662	-0.0698082	0.869534	0.269105	0.519258	0.211808	0.614578	0.275541	0.508915	0.520155	0.186348	0.334635	0.417827	0.39629	0.331086	-0.383218	0.348714	-0.55402	0.154202	0.649668
Rplp2	Rplp2	blue	-0.586657	0.126344	-0.599577	0.116165	0.457905	0.253894	0.346404	0.400581	0.500558	0.206443	-0.453458	0.259129	0.756131	0.0299503	0.789216	0.0198677	0.39648	0.330832	0.761511	0.0281349	0.120229	0.776733	0.435552	0.280745	0.675514	0.0659763	0.230628	0.582662	-0.0698082	0.869534	0.269105	0.519258	0.211808	0.614578	0.275541	0.508915	0.520155	0.186348	0.334635	0.417827	0.39629	0.331086	-0.383218	0.348714	-0.55402	0.154202	0.649668
Cyb5d2	Cyb5d2	blue	0.586054	0.126831	0.582002	0.130129	-0.558818	0.149914	-0.43075	0.286687	-0.559283	0.149502	0.410772	0.312055	-0.722594	0.0428813	-0.67889	0.0641206	-0.50019	0.206831	-0.862297	0.00587229	-0.135433	0.749152	-0.390208	0.339235	-0.631454	0.0931036	-0.272132	0.514384	0.0585993	0.890378	-0.217283	0.605235	-0.226631	0.589393	-0.30996	0.454977	-0.671175	0.0684069	-0.463978	0.246832	-0.399375	0.326987	0.34039	0.409355	0.532548	0.174203	-0.569603
Phf20l1	Phf20l1	blue	-0.586012	0.126865	-0.454041	0.258439	0.698976	0.0537247	0.778533	0.0228454	0.548523	0.159196	-0.476132	0.233001	0.218794	0.602666	0.317226	0.443901	0.863143	0.00576856	0.842991	0.00857273	-0.165717	0.694922	0.257164	0.538655	0.119517	0.77803	0.545178	0.162278	0.000940434	0.998237	0.0229012	0.957075	-0.121156	0.775045	0.342382	0.40644	0.637686	0.0889347	0.738292	0.0364765	0.0625792	0.88297	-0.0789856	0.852517	0.0892351	0.83357	0.275213
Bahd1	Bahd1	blue	-0.585996	0.126878	-0.494332	0.213054	0.776077	0.0235666	0.737819	0.0366602	0.63487	0.0908047	-0.515716	0.190804	0.223877	0.594047	0.359463	0.381815	0.892562	0.00285595	0.823885	0.011916	0.0265065	0.950324	0.117395	0.781899	0.223486	0.594707	0.482429	0.225995	-0.134903	0.750108	0.0516598	0.90331	-0.060969	0.885966	0.388534	0.341494	0.708436	0.0492043	0.62029	0.100849	-0.011274	0.978863	0.070643	0.867984	0.0350459	0.934343	0.25478
Pfn1	Pfn1	blue	-0.585793	0.127042	-0.489074	0.218722	0.74135	0.0353013	0.407187	0.316717	0.485879	0.222204	-0.291719	0.483266	0.568943	0.141083	0.52226	0.184254	0.622703	0.0991446	0.97002	6.58569e-05	0.0141674	0.97344	0.192576	0.647748	0.636845	0.0894909	0.330861	0.423422	0.118532	0.779826	0.0665676	0.875554	0.256918	0.539057	0.380369	0.352612	0.621886	0.0997197	0.483491	0.224825	0.484096	0.224159	-0.391194	0.337907	-0.339962	0.409981	0.377427
Mtrf1	Mtrf1	blue	-0.58571	0.127109	-0.825554	0.0115959	0.382308	0.349958	0.485876	0.222207	0.415251	0.306278	-0.707056	0.0498491	0.511058	0.195541	0.803737	0.0162269	0.47584	0.233329	0.64971	0.0812021	0.244412	0.559652	0.406383	0.317767	0.352408	0.391905	0.0645991	0.879213	-0.421789	0.297938	0.30279	0.466015	-0.209617	0.61833	0.546802	0.160777	0.433988	0.282674	0.445435	0.268708	0.071157	0.86703	0.0691383	0.870778	-0.302725	0.466115	0.846458
RGD1564093	RGD1564093	blue	-0.585248	0.127483	-0.762476	0.027817	0.556292	0.152163	0.391864	0.337008	0.38933	0.34042	-0.431526	0.285723	0.633966	0.09141	0.618075	0.102428	0.446198	0.26779	0.868183	0.00517485	0.185152	0.660692	0.329048	0.426122	0.520375	0.186128	0.0185579	0.965212	-0.240794	0.56566	0.0992037	0.81521	-0.0175367	0.967125	0.604736	0.112235	0.584166	0.128362	0.540351	0.166782	0.358312	0.383454	-0.154784	0.714382	-0.412618	0.309669	0.6682
Kcns3	Kcns3	blue	-0.584739	0.127896	-0.679163	0.0639719	0.64223	0.0859644	0.536693	0.170238	0.510004	0.196621	-0.565471	0.144077	0.45882	0.252823	0.668236	0.0700829	0.700588	0.0529373	0.887106	0.0032994	0.227217	0.588404	0.227447	0.588017	0.447472	0.266259	0.241331	0.564767	-0.185637	0.659845	0.250587	0.549447	0.0126903	0.976208	0.52326	0.183264	0.632113	0.0926576	0.547246	0.160368	0.230437	0.582982	-0.0314405	0.941088	-0.290012	0.485949	0.638315
Whsc1	Whsc1	blue	-0.5846	0.128009	-0.705262	0.0506945	0.540438	0.1667	0.319445	0.44054	0.298998	0.471895	-0.348184	0.397999	0.657526	0.0763935	0.609201	0.108896	0.389744	0.339861	0.890249	0.00303889	0.0510983	0.904357	0.355999	0.386755	0.566877	0.14286	0.0398087	0.925438	-0.0825249	0.845967	0.0567166	0.893884	0.0287414	0.94614	0.569438	0.140658	0.478369	0.2305	0.518543	0.18796	0.491319	0.216293	-0.335086	0.41716	-0.402074	0.323421	0.64366
Trmt11	Trmt11	blue	-0.584565	0.128037	-0.508831	0.197827	0.73853	0.0363841	0.716247	0.0456513	0.585905	0.126951	-0.554913	0.153399	0.237952	0.570395	0.470721	0.239108	0.902031	0.00218139	0.865895	0.0054393	0.0316731	0.940653	0.157616	0.709329	0.251656	0.547688	0.496986	0.210223	-0.0624441	0.883221	0.158411	0.707911	-0.0376926	0.929393	0.395519	0.332114	0.653531	0.0788301	0.628949	0.094811	0.0752686	0.859404	0.0066031	0.98762	-0.00939584	0.982384	0.381557
Zdhhc4	Zdhhc4	blue	-0.5844	0.128172	-0.823089	0.0120705	0.528751	0.177877	0.431338	0.285956	0.28726	0.490284	-0.45638	0.255683	0.53329	0.173489	0.554073	0.154154	0.449931	0.263318	0.856607	0.00660095	0.120603	0.776053	0.341777	0.407324	0.370084	0.366849	-0.044749	0.916207	-0.289612	0.486577	0.033207	0.937783	-0.197938	0.638447	0.720091	0.0439609	0.509398	0.197243	0.634629	0.0909657	0.30533	0.462092	-0.0743176	0.861167	-0.271471	0.515446	0.703675
Trpc1	Trpc1	blue	0.583888	0.128588	0.757031	0.0296416	-0.479661	0.229061	-0.401165	0.32462	0.0490747	0.908132	0.386205	0.344649	-0.101068	0.811784	-0.175875	0.676972	-0.349604	0.395947	-0.53346	0.173327	0.376943	0.357326	-0.204558	0.627018	0.0245176	0.954048	0.116311	0.783876	0.302315	0.46675	0.440609	0.274554	0.694418	0.055988	-0.828453	0.0110528	0.0260813	0.95112	-0.532077	0.174656	-0.000874929	0.99836	-0.0400064	0.925068	-0.447259	0.266516	-0.359171
Alkbh5	Alkbh5	blue	-0.583851	0.128618	-0.545044	0.162402	0.781805	0.0219057	0.542664	0.164615	0.359207	0.38218	-0.35046	0.394711	0.27961	0.502416	0.344649	0.403132	0.753438	0.030885	0.961746	0.000135968	-0.102343	0.809443	0.11374	0.78857	0.323916	0.433803	0.305032	0.462551	0.0468204	0.91234	-0.069317	0.870446	-0.062984	0.882217	0.573908	0.13686	0.52786	0.178745	0.659675	0.0751019	0.312652	0.45086	-0.168261	0.690415	0.0197207	0.963033	0.336838
Ift46	Ift46	blue	-0.583693	0.128747	-0.805846	0.0157361	0.614527	0.104987	0.392221	0.336527	0.101451	0.811081	-0.44612	0.267884	0.252758	0.545876	0.427833	0.290326	0.520835	0.18567	0.80982	0.0148368	-0.0339887	0.93632	0.136169	0.747822	0.244316	0.559811	-0.075922	0.858192	-0.240635	0.565924	-0.132912	0.75371	-0.385767	0.345243	0.871466	0.00481013	0.250675	0.549303	0.579977	0.131795	0.230238	0.583317	0.0203347	0.961883	0.0962475	0.820647	0.58063
Wdr7	Wdr7	blue	-0.583408	0.128979	-0.444865	0.269395	0.778856	0.0227514	0.659112	0.0754389	0.603784	0.112954	-0.41825	0.302438	0.339097	0.411251	0.396781	0.330432	0.841054	0.00888033	0.912938	0.00154392	-0.0199261	0.962648	0.16317	0.699443	0.354066	0.389523	0.503874	0.202967	0.0297509	0.94425	0.0701857	0.868833	0.087893	0.836047	0.337526	0.413562	0.712569	0.0473043	0.619575	0.101357	0.193435	0.646255	-0.143572	0.734479	-0.0954385	0.822136	0.271653
Casc5	Casc5	blue	-0.583294	0.129072	-0.629759	0.0942565	0.657515	0.0764003	0.571798	0.138646	0.41699	0.304049	-0.45411	0.258358	0.421843	0.297869	0.521523	0.184986	0.704089	0.0512517	0.964728	0.000106825	0.0317983	0.940418	0.280243	0.501408	0.349836	0.395612	0.277661	0.505526	-0.0396342	0.925764	0.121914	0.773665	-0.0389966	0.926955	0.541194	0.16599	0.611279	0.107361	0.701811	0.0523449	0.329246	0.425827	-0.162199	0.701168	-0.193072	0.646885	0.563606
Orm1	Orm1	blue	-0.582651	0.129598	-0.554371	0.153886	0.674315	0.0666429	0.714026	0.046645	0.4701	0.239815	-0.429067	0.288784	0.31247	0.451137	0.325465	0.431478	0.767878	0.0260766	0.910323	0.00168384	-0.110183	0.795073	0.300676	0.469289	0.158328	0.70806	0.385184	0.346035	-0.049151	0.90799	-0.00766329	0.985632	-0.145347	0.731288	0.471413	0.238323	0.662536	0.0734019	0.805252	0.0158734	0.174651	0.679127	-0.102277	0.809563	-0.0169712	0.968185	0.380994
Slc33a1	Slc33a1	blue	-0.582536	0.129692	-0.435935	0.280274	0.661493	0.0740189	0.830271	0.0107207	0.667526	0.0704913	-0.537182	0.169774	0.260219	0.533668	0.367194	0.370895	0.875809	0.00435368	0.784874	0.0210465	-0.0906567	0.830948	0.300726	0.469212	0.123905	0.770045	0.605211	0.111877	-0.0662052	0.876228	0.109566	0.796202	-0.0761606	0.85775	0.237404	0.571311	0.720769	0.0436669	0.703884	0.0513499	-0.0292216	0.945241	-0.0273234	0.948794	0.0142486	0.973287	0.281677
Aco2	Aco2	blue	-0.582434	0.129776	-0.379036	0.354443	0.820786	0.0125249	0.497175	0.210022	0.411775	0.310757	-0.30505	0.462524	0.273948	0.511468	0.373705	0.361807	0.789673	0.0197458	0.932944	0.000716389	-0.193717	0.645764	0.0599774	0.887812	0.438923	0.27661	0.481853	0.226632	0.24157	0.564369	-0.0351723	0.934106	0.116909	0.782786	0.380553	0.352361	0.464864	0.24581	0.508513	0.198155	0.362001	0.378215	-0.329045	0.426126	0.0291102	0.945449	0.203272
Gtf2a2	Gtf2a2	blue	-0.582134	0.130021	-0.584714	0.127916	0.683183	0.0618064	0.494746	0.212611	0.378761	0.354821	-0.494781	0.212574	0.35742	0.384726	0.632583	0.09234	0.747128	0.0331455	0.945514	0.000388035	0.0357635	0.933001	0.179321	0.670911	0.439013	0.2765	0.328627	0.42675	0.0559855	0.895246	0.205515	0.625372	0.0287813	0.946065	0.516119	0.190398	0.470346	0.239535	0.552065	0.155968	0.362504	0.377504	-0.196626	0.640718	-0.147737	0.726998	0.582387
Helq	Helq	blue	-0.582096	0.130052	-0.762785	0.0277154	0.254041	0.543771	0.558894	0.149847	0.352865	0.391247	-0.667271	0.0706384	0.543795	0.163561	0.764194	0.0272557	0.425359	0.293431	0.653453	0.0788777	0.0182376	0.965812	0.629565	0.0943891	0.220948	0.599008	0.168577	0.689855	-0.266636	0.523248	0.298128	0.473248	-0.261069	0.532282	0.432146	0.284954	0.387943	0.342293	0.596637	0.118439	0.144263	0.733237	-0.125735	0.766721	-0.285554	0.49298	0.877717
Atf7	Atf7	blue	-0.582053	0.130088	-0.360389	0.380501	0.816913	0.0133134	0.458432	0.253277	0.33348	0.419535	-0.327378	0.428615	0.176404	0.676041	0.386422	0.344354	0.79747	0.0177416	0.880463	0.00389649	-0.26002	0.533991	-8.35026e-05	0.999843	0.415532	0.305917	0.48914	0.21865	0.281776	0.49897	-0.0501853	0.906061	0.0633613	0.881515	0.397309	0.329729	0.310733	0.453793	0.431382	0.285901	0.336171	0.415559	-0.323112	0.43501	0.15609	0.71205	0.188675
Kctd20	Kctd20	blue	-0.581793	0.130301	-0.503084	0.203792	0.853155	0.00706999	0.532353	0.174391	0.424446	0.294581	-0.317727	0.443142	0.260163	0.533759	0.283536	0.496176	0.777612	0.0231142	0.937195	0.000590536	-0.0688658	0.871284	0.0168774	0.968361	0.365808	0.372841	0.3212	0.43789	0.0190227	0.964341	-0.125132	0.767815	-0.0106585	0.980017	0.546397	0.161151	0.573766	0.13698	0.590137	0.123555	0.258103	0.53712	-0.121078	0.775188	0.0409251	0.923351	0.209802
Chchd3	Chchd3	blue	-0.58148	0.130558	-0.517835	0.188669	0.754083	0.0306595	0.515637	0.190884	0.462598	0.248427	-0.460791	0.250525	0.348298	0.397835	0.579038	0.132572	0.800149	0.0170838	0.952467	0.000259015	0.0452208	0.915326	0.116411	0.783693	0.47407	0.235319	0.400014	0.326142	0.080584	0.849558	0.179156	0.671201	0.109266	0.796751	0.451368	0.261608	0.544825	0.162605	0.52304	0.183481	0.336478	0.415106	-0.193453	0.646224	-0.144138	0.733461	0.462749
Hist1h2bk	Hist1h2bk	blue	-0.581438	0.130593	-0.660662	0.074513	0.74914	0.0324141	0.580464	0.131394	0.388916	0.340978	-0.429077	0.288772	0.287281	0.490252	0.362879	0.376973	0.737431	0.0368114	0.929713	0.000822961	0.0393023	0.926384	0.126877	0.764646	0.265665	0.52482	0.191452	0.649702	-0.158467	0.707812	-0.0452737	0.915228	-0.164908	0.696357	0.670878	0.0685753	0.599688	0.116079	0.698264	0.0540743	0.201498	0.632293	0.0155317	0.970883	-0.0147105	0.972422	0.426341
Higd2a	Higd2a	blue	-0.581104	0.130867	-0.732319	0.0388394	0.776075	0.0235672	0.239725	0.56744	0.210692	0.616488	-0.254295	0.543354	0.391899	0.33696	0.323284	0.434752	0.447565	0.266148	0.837632	0.00944056	0.0677095	0.873432	-0.0422244	0.920923	0.517879	0.188625	-0.138597	0.74344	-0.241237	0.564923	-0.285761	0.492652	-0.13186	0.755614	0.830063	0.0107582	0.387897	0.342355	0.402449	0.322927	0.317203	0.443935	-0.0487305	0.908775	-0.0534583	0.899956	0.332794
Oxr1	Oxr1	blue	-0.580984	0.130965	-0.525044	0.181504	0.811368	0.0144955	0.567278	0.142515	0.36365	0.375883	-0.387904	0.342346	0.175225	0.678117	0.319699	0.440157	0.8133	0.0140764	0.918415	0.0012759	-0.108621	0.797932	0.0375695	0.929623	0.272611	0.513615	0.337017	0.41431	0.0263224	0.950668	-0.0803584	0.849975	-0.109348	0.796601	0.579218	0.132423	0.484968	0.223201	0.622512	0.0992791	0.220964	0.59898	-0.0820484	0.846848	0.133376	0.752871	0.284707
Frrs1	Frrs1	blue	-0.580843	0.131082	-0.689811	0.0583323	0.641466	0.0864595	0.377427	0.356658	0.396523	0.330775	-0.437231	0.278682	0.552526	0.155551	0.651576	0.0800383	0.557639	0.150961	0.914936	0.00144229	0.185376	0.660301	0.21248	0.613429	0.576183	0.13495	0.116063	0.784329	-0.119708	0.777683	0.153007	0.717558	0.0713635	0.866647	0.578725	0.132831	0.549315	0.158471	0.482643	0.225759	0.398783	0.327772	-0.179548	0.670512	-0.359075	0.382368	0.626292
Wdr1	Wdr1	blue	-0.580523	0.131345	-0.340983	0.408486	0.840865	0.00891067	0.552883	0.155228	0.554644	0.153641	-0.363184	0.376542	0.281299	0.499728	0.410379	0.312565	0.854866	0.006835	0.8956	0.00262665	-0.0986567	0.816215	0.0362408	0.932108	0.464258	0.246509	0.568005	0.141889	0.188565	0.654732	0.0467788	0.912418	0.191818	0.649066	0.280996	0.500209	0.566836	0.142896	0.456141	0.255964	0.2626	0.529792	-0.253367	0.544877	-0.0199964	0.962517	0.166043
Kif23	Kif23	blue	-0.580459	0.131398	-0.465934	0.244579	0.611066	0.107518	0.389116	0.340708	0.670098	0.0690181	-0.130056	0.758881	0.846941	0.00796682	0.296861	0.475222	0.297447	0.47431	0.730303	0.0396572	0.00169354	0.996825	0.3751	0.359874	0.654954	0.0779569	0.209883	0.617874	-0.151895	0.719546	-0.190201	0.651881	0.278207	0.504653	0.178506	0.672343	0.81969	0.0127451	0.402656	0.322655	0.302562	0.466368	-0.399351	0.327019	-0.531938	0.17479	0.118483
Zranb1	Zranb1	blue	-0.580278	0.131547	-0.651366	0.0801685	0.624357	0.0979866	0.408665	0.314791	0.422809	0.296646	-0.346644	0.400232	0.635324	0.090502	0.558798	0.149931	0.508786	0.197874	0.945093	0.000396968	0.104796	0.804942	0.309522	0.455648	0.558177	0.150483	0.141732	0.73779	-0.0730599	0.863499	0.0798633	0.850892	0.10296	0.808311	0.516311	0.190203	0.637128	0.0893037	0.574333	0.136503	0.451808	0.261085	-0.28484	0.494109	-0.416604	0.304543	0.561
Ccng1	Ccng1	blue	-0.580093	0.1317	-0.614147	0.105263	0.761392	0.0281744	0.634458	0.0910806	0.352769	0.391385	-0.416135	0.305144	0.144878	0.732131	0.221878	0.597431	0.767481	0.0262022	0.853476	0.00702555	-0.0969295	0.819392	0.0864114	0.838783	0.119085	0.778817	0.231725	0.580819	-0.160429	0.704318	-0.171978	0.683843	-0.293172	0.480988	0.666825	0.0708961	0.520398	0.186105	0.713063	0.0470803	0.0777656	0.854776	0.0756421	0.858711	0.199788	0.635247	0.288274
Arhgap5	Arhgap5	blue	-0.579218	0.132423	-0.445751	0.268327	0.790517	0.0195224	0.623994	0.0982398	0.496212	0.211047	-0.377368	0.35674	0.277769	0.505353	0.349758	0.395724	0.831311	0.0105335	0.934122	0.000679912	-0.101876	0.810299	0.131452	0.756352	0.319519	0.440428	0.46866	0.241455	0.0898574	0.832422	0.00301495	0.994347	0.0306002	0.94266	0.407184	0.31672	0.617172	0.103076	0.64172	0.086295	0.24438	0.559704	-0.177483	0.674142	-0.00303148	0.994316	0.260212
Gca	Gca	blue	-0.578312	0.133175	-0.474763	0.234538	0.740848	0.0354929	0.664793	0.0720767	0.417556	0.303325	-0.375668	0.359088	0.21826	0.603574	0.27116	0.515947	0.803374	0.0163123	0.903872	0.00206365	-0.201331	0.632581	0.187195	0.657123	0.179911	0.669875	0.433157	0.283701	0.0638479	0.88061	-0.0751803	0.859567	-0.118544	0.779803	0.4594	0.252147	0.557254	0.151305	0.729053	0.0401696	0.198824	0.636913	-0.150891	0.721344	0.107621	0.799763	0.263377
Actr10	Actr10	blue	-0.578245	0.13323	-0.743186	0.0346072	0.685085	0.0607975	0.371607	0.364724	0.240138	0.566752	-0.422264	0.297336	0.376376	0.358109	0.52729	0.179302	0.58162	0.130443	0.913779	0.0015006	0.101429	0.811121	0.108837	0.797537	0.43665	0.279395	0.0160313	0.969946	-0.151982	0.719391	0.00449918	0.991564	-0.128509	0.761686	0.766089	0.0266451	0.416606	0.30454	0.538859	0.168187	0.351923	0.392602	-0.0712303	0.866894	-0.121787	0.773897	0.588319
Tfdp1	Tfdp1	blue	-0.578175	0.133288	-0.24949	0.551256	0.744765	0.0340171	0.548553	0.159169	0.493338	0.214119	-0.0916764	0.829068	0.405395	0.31906	0.0633533	0.88153	0.596477	0.118564	0.802446	0.016532	-0.441113	0.27394	0.239755	0.567389	0.342569	0.406167	0.524394	0.182144	0.237808	0.570636	-0.329877	0.424887	0.108651	0.797876	0.164923	0.696331	0.572946	0.137673	0.568862	0.141152	0.28757	0.489795	-0.483138	0.225214	0.0272942	0.948849	-0.114403
Pcdhga3	Pcdhga3	blue	-0.578078	0.133369	-0.617808	0.102619	0.366833	0.371401	0.731209	0.0392881	0.281823	0.498895	-0.461384	0.249835	0.341369	0.407921	0.313552	0.449487	0.525922	0.180641	0.723317	0.0425723	-0.361181	0.379377	0.621311	0.100126	-0.0838867	0.843449	0.29954	0.471053	-0.0955999	0.821839	-0.0652363	0.878029	-0.430939	0.286452	0.438273	0.277406	0.427497	0.290748	0.889649	0.00308755	0.111566	0.792544	-0.192098	0.648579	0.0667512	0.875213	0.522811
Ybx2	Ybx2	blue	-0.577733	0.133656	-0.813816	0.0139657	0.490659	0.217005	0.401196	0.32458	0.341648	0.407513	-0.37804	0.355814	0.664363	0.0723284	0.498849	0.208247	0.332487	0.421008	0.818587	0.0129689	0.134477	0.750879	0.409427	0.3138	0.420282	0.29985	-0.0936428	0.825443	-0.343541	0.404747	-0.0316305	0.940732	-0.14174	0.737776	0.656264	0.0771583	0.59629	0.118709	0.618535	0.102099	0.313534	0.449514	-0.12387	0.770109	-0.393889	0.334292	0.642558
Itm2b	Itm2b	blue	-0.577629	0.133742	-0.736631	0.0371242	0.630259	0.093916	0.386938	0.343654	0.205298	0.625745	-0.327726	0.428095	0.455004	0.257303	0.424471	0.294549	0.486609	0.221406	0.927626	0.000897025	-0.0146176	0.972596	0.236939	0.572087	0.382508	0.349684	-0.00996364	0.981319	-0.121572	0.774288	-0.0996576	0.814376	-0.162143	0.701268	0.745385	0.0337871	0.450498	0.262643	0.64906	0.0816093	0.410816	0.311999	-0.180957	0.66804	-0.153035	0.717507	0.554926
AC121204.1	AC121204.1	blue	-0.57735	0.133975	-0.52172	0.18479	0.517898	0.188606	0.401176	0.324607	0.192832	0.647304	-0.303658	0.464673	0.477191	0.231815	0.50771	0.198984	0.484591	0.223615	0.885553	0.00343329	-0.300215	0.470004	0.407557	0.316234	0.392322	0.336392	0.284258	0.49503	0.228897	0.585573	0.0113374	0.978744	-0.0253088	0.952566	0.428273	0.289776	0.293334	0.480734	0.599166	0.116481	0.527977	0.178631	-0.528751	0.177877	-0.139636	0.741566	0.523971
Mpz	Mpz	blue	-0.57735	0.133975	-0.52172	0.18479	0.517898	0.188606	0.401176	0.324607	0.192832	0.647304	-0.303658	0.464673	0.477191	0.231815	0.50771	0.198984	0.484591	0.223615	0.885553	0.00343329	-0.300215	0.470004	0.407557	0.316234	0.392322	0.336392	0.284258	0.49503	0.228897	0.585573	0.0113374	0.978744	-0.0253088	0.952566	0.428273	0.289776	0.293334	0.480734	0.599166	0.116481	0.527977	0.178631	-0.528751	0.177877	-0.139636	0.741566	0.523971
Vstm4	Vstm4	blue	-0.57735	0.133975	-0.52172	0.18479	0.517898	0.188606	0.401176	0.324607	0.192832	0.647304	-0.303658	0.464673	0.477191	0.231815	0.50771	0.198984	0.484591	0.223615	0.885553	0.00343329	-0.300215	0.470004	0.407557	0.316234	0.392322	0.336392	0.284258	0.49503	0.228897	0.585573	0.0113374	0.978744	-0.0253088	0.952566	0.428273	0.289776	0.293334	0.480734	0.599166	0.116481	0.527977	0.178631	-0.528751	0.177877	-0.139636	0.741566	0.523971
Cdc42ep1	Cdc42ep1	blue	-0.577228	0.134076	-0.526758	0.179822	0.514922	0.191607	0.394237	0.333827	0.180258	0.669266	-0.29845	0.472748	0.474905	0.234379	0.5003	0.206714	0.474086	0.235301	0.8811	0.00383644	-0.307267	0.45911	0.406658	0.317408	0.388218	0.341922	0.270983	0.516233	0.224486	0.593015	-0.00205185	0.996153	-0.0370017	0.930685	0.438525	0.277097	0.281789	0.498948	0.598107	0.117299	0.528315	0.178302	-0.528207	0.178407	-0.131387	0.756469	0.522272
Ggnbp1	Ggnbp1	blue	-0.577139	0.13415	-0.381839	0.350598	0.337122	0.414156	0.422122	0.297516	0.626678	0.0963739	-0.513604	0.192944	0.217442	0.604965	0.165338	0.695595	0.172186	0.683475	-0.270359	0.517236	-0.259927	0.534144	0.142001	0.737305	0.150797	0.721512	0.241702	0.564149	-0.689328	0.0585814	-0.428647	0.289308	-0.392257	0.336479	-0.0347977	0.934807	0.0532732	0.900302	-0.303587	0.464782	-0.808547	0.0151212	0.271565	0.515296	0.385728	0.345297	-0.288595
Pcdh7	Pcdh7	blue	-0.576853	0.134389	-0.510891	0.195712	0.523231	0.183292	0.414649	0.307052	0.217933	0.60413	-0.313766	0.44916	0.481187	0.227369	0.521994	0.184518	0.505148	0.201639	0.89339	0.00279217	-0.285613	0.492887	0.408846	0.314556	0.400092	0.326038	0.310658	0.453907	0.237495	0.571158	0.0383173	0.928225	-0.00170188	0.996809	0.407052	0.316893	0.316233	0.445408	0.600532	0.115432	0.526618	0.179959	-0.529168	0.177471	-0.156087	0.712055	0.526721
Mbp	Mbp	blue	-0.576605	0.134597	-0.435228	0.281145	0.838575	0.00928397	0.605903	0.111357	0.489464	0.218299	-0.411416	0.311222	0.178909	0.671635	0.349705	0.395801	0.882503	0.00370627	0.893989	0.0027467	-0.075235	0.859466	0.0130334	0.975565	0.318942	0.441302	0.471893	0.237779	0.0656059	0.877341	-0.00357915	0.993289	0.0092985	0.982566	0.435428	0.280898	0.553865	0.154341	0.556649	0.151844	0.172844	0.682314	-0.0883617	0.835182	0.0962729	0.820601	0.2142
Gnas	Gnas	blue	-0.57649	0.134692	-0.700772	0.0528479	0.644917	0.0842351	0.488821	0.218997	0.29738	0.474414	-0.369663	0.367437	0.43743	0.278438	0.427095	0.291251	0.582302	0.129884	0.956308	0.00020175	0.00501494	0.990597	0.265499	0.525088	0.334533	0.417977	0.0995342	0.814602	-0.106298	0.802188	-0.029623	0.944489	-0.133886	0.751947	0.677653	0.064797	0.553919	0.154293	0.719264	0.0443216	0.367264	0.370797	-0.152567	0.718346	-0.164952	0.69628	0.549713
LOC689081	LOC689081	blue	-0.576487	0.134695	-0.507261	0.199448	0.524739	0.181804	0.418786	0.301755	0.225841	0.590727	-0.316869	0.444441	0.482284	0.226155	0.526351	0.180221	0.511506	0.195083	0.895562	0.00262946	-0.280863	0.50042	0.409108	0.314215	0.40242	0.322965	0.318946	0.441296	0.240145	0.56674	0.0468877	0.912214	0.00580977	0.989107	0.400153	0.325958	0.323405	0.434571	0.600749	0.115265	0.525996	0.180569	-0.52911	0.177528	-0.161265	0.702829	0.527407
Lhfpl1	Lhfpl1	blue	-0.576235	0.134906	-0.505166	0.20162	0.525553	0.181004	0.421097	0.298816	0.230301	0.583211	-0.318602	0.441815	0.482869	0.225511	0.528777	0.177852	0.515067	0.19146	0.896722	0.00254508	-0.278152	0.504741	0.409225	0.314063	0.403708	0.321272	0.323614	0.434256	0.241627	0.564274	0.0517376	0.903165	0.0100633	0.981133	0.396215	0.331185	0.327441	0.428521	0.600826	0.115206	0.525603	0.180955	-0.529036	0.1776	-0.164185	0.697641	0.527754
Pigm	Pigm	blue	-0.575985	0.135115	-0.326646	0.42971	0.338181	0.412597	0.41111	0.311618	0.620367	0.100794	-0.487315	0.220636	0.202531	0.630511	0.147047	0.728235	0.170393	0.686643	-0.289773	0.486325	-0.32707	0.429076	0.137471	0.745471	0.157494	0.709545	0.292686	0.481749	-0.621743	0.0998209	-0.447676	0.266015	-0.365614	0.373115	-0.0914912	0.829409	0.0114564	0.978521	-0.3366	0.414925	-0.797756	0.0176708	0.212448	0.613483	0.419405	0.300966	-0.344139
Sclt1	Sclt1	blue	-0.575975	0.135124	-0.602707	0.113772	0.714659	0.0463606	0.538702	0.168335	0.452234	0.260579	-0.377869	0.35605	0.453796	0.258729	0.449517	0.263813	0.68603	0.0602998	0.979317	2.17785e-05	0.0591433	0.889365	0.221175	0.598622	0.408766	0.31466	0.253681	0.544361	-0.0469045	0.912183	0.0500898	0.906239	0.0273706	0.948706	0.53643	0.170488	0.677534	0.0648619	0.675803	0.0658163	0.347765	0.398606	-0.168848	0.689376	-0.227504	0.58792	0.463553
Dstn	Dstn	blue	-0.575771	0.135294	-0.590386	0.123357	0.740753	0.0355289	0.457196	0.254725	0.316401	0.445152	-0.35172	0.392894	0.36207	0.378117	0.448209	0.265376	0.684281	0.061223	0.984011	1.00963e-05	-0.0293774	0.944949	0.136409	0.747388	0.419329	0.301063	0.226853	0.589019	0.0487278	0.90878	0.0015217	0.997147	-0.0103414	0.980611	0.606713	0.11075	0.500526	0.206477	0.617151	0.103091	0.410847	0.311958	-0.217655	0.604603	-0.102068	0.809947	0.453714
Rn50_5_0009.1	Rn50_5_0009.1	blue	0.575659	0.135388	0.457002	0.254953	-0.624548	0.0978531	-0.529158	0.177482	-0.329971	0.424748	0.320404	0.439091	-0.40543	0.319013	-0.435717	0.280542	-0.65368	0.0787383	-0.942962	0.000444297	0.25902	0.535623	-0.33949	0.410674	-0.343316	0.405076	-0.421114	0.298793	-0.239483	0.567842	-0.0306961	0.942481	-0.0249012	0.95333	-0.376583	0.357823	-0.458943	0.252679	-0.675573	0.0659432	-0.450216	0.262979	0.442814	0.271875	0.0996546	0.814381	-0.41747
Cntnap2	Cntnap2	blue	-0.575557	0.135473	-0.872004	0.00475202	0.53582	0.171069	0.293259	0.480851	0.15251	0.718447	-0.434658	0.281847	0.450668	0.262441	0.522753	0.183766	0.358634	0.382995	0.761342	0.0281911	0.121558	0.774314	0.203688	0.628517	0.390434	0.338931	-0.208464	0.620307	-0.368853	0.368569	-0.0826204	0.84579	-0.295106	0.477962	0.848981	0.00766484	0.319083	0.441088	0.483219	0.225124	0.26345	0.528412	0.00741821	0.986091	-0.146697	0.728863	0.665363
AC104053.2	AC104053.2	blue	-0.57546	0.135555	-0.715628	0.0459269	0.420085	0.3001	0.505411	0.201365	0.614352	0.105114	-0.470733	0.239095	0.770687	0.0251988	0.587252	0.125865	0.355312	0.387738	0.689447	0.0585199	0.23032	0.583179	0.512448	0.194121	0.459164	0.252422	0.0964608	0.820255	-0.413701	0.308272	0.132558	0.75435	0.00916234	0.982822	0.358111	0.383739	0.765146	0.026948	0.518553	0.18795	0.143244	0.735068	-0.095669	0.821712	-0.552997	0.155124	0.591969
Ache	Ache	blue	-0.575274	0.135711	-0.496958	0.210253	0.838288	0.00933147	0.499233	0.207841	0.367053	0.371093	-0.255449	0.541462	0.273874	0.511587	0.22941	0.58471	0.72145	0.0433728	0.940645	0.000499775	-0.130631	0.75784	0.0357645	0.932999	0.356352	0.38625	0.282686	0.497524	0.050595	0.905296	-0.194054	0.645179	-0.0280479	0.947438	0.563625	0.145684	0.541392	0.165804	0.609978	0.10832	0.305989	0.461077	-0.177884	0.673436	0.0525532	0.901644	0.183658
Pgam2	Pgam2	blue	-0.575173	0.135796	-0.498036	0.209108	0.528035	0.178575	0.428572	0.289403	0.244965	0.558735	-0.324207	0.433365	0.484609	0.223596	0.536593	0.170334	0.526642	0.179936	0.900204	0.0023025	-0.269074	0.51931	0.40945	0.313771	0.407805	0.315911	0.338928	0.4115	0.246434	0.556303	0.067759	0.87334	0.0241285	0.954777	0.383032	0.348968	0.340662	0.408956	0.600841	0.115195	0.524093	0.182441	-0.528582	0.178042	-0.173778	0.680667	0.528693
Tet3	Tet3	blue	-0.575144	0.13582	-0.482313	0.226124	0.497228	0.209965	0.357545	0.384547	0.415561	0.305881	-0.287555	0.489819	0.732407	0.0388036	0.626977	0.0961668	0.408097	0.31553	0.864792	0.00556973	-0.109145	0.796973	0.470674	0.239162	0.626362	0.0965921	0.320704	0.438639	0.174139	0.680031	0.139334	0.74211	0.247548	0.55446	0.233863	0.577233	0.505585	0.201184	0.46931	0.240715	0.559994	0.148873	-0.60022	0.115671	-0.479107	0.229677	0.520117
Erbin	Erbin	blue	-0.575128	0.135833	-0.40818	0.315423	0.81037	0.0147148	0.616831	0.103321	0.432884	0.284039	-0.390412	0.33896	0.140697	0.739654	0.30852	0.457185	0.870391	0.00492768	0.879947	0.00394556	-0.183991	0.662723	0.0482126	0.909741	0.255603	0.54121	0.497733	0.20943	0.12604	0.766165	-0.0441925	0.917247	-0.0411227	0.922982	0.421504	0.298299	0.485612	0.222497	0.588477	0.124881	0.18246	0.665404	-0.140061	0.7408	0.170951	0.685657	0.193269
Rbl1	Rbl1	blue	-0.575115	0.135845	-0.555381	0.152978	0.595447	0.119366	0.521386	0.185122	0.56826	0.141669	-0.384815	0.346538	0.656489	0.0770215	0.572266	0.138248	0.578293	0.13319	0.918818	0.00125748	0.089729	0.832659	0.392357	0.336345	0.521811	0.1847	0.322475	0.435969	-0.0279183	0.94768	0.175683	0.67731	0.183699	0.663235	0.32533	0.431681	0.747506	0.0330073	0.601738	0.11451	0.38451	0.346953	-0.312243	0.451484	-0.46409	0.246702	0.517068
Isg20	Isg20	blue	-0.57497	0.135967	-0.658194	0.0759906	0.583899	0.128579	0.211379	0.615312	0.216568	0.606454	-0.169569	0.688101	0.677581	0.0648363	0.438599	0.277007	0.274672	0.510308	0.878331	0.0041019	-0.0630214	0.882147	0.294684	0.478622	0.611811	0.10697	-0.0457097	0.914414	-0.0299788	0.943823	-0.164058	0.697866	0.0448399	0.916038	0.595695	0.119173	0.425664	0.293047	0.475599	0.233599	0.566141	0.143497	-0.435448	0.280874	-0.354436	0.388993	0.464314
Zfp874b	Zfp874b	blue	-0.574861	0.136058	-0.556187	0.152257	0.765357	0.02688	0.669652	0.0692723	0.423766	0.295438	-0.486192	0.221862	0.12801	0.762591	0.331026	0.423177	0.861861	0.00592612	0.8678	0.00521852	-0.05372	0.899469	0.080394	0.849909	0.155853	0.712473	0.362442	0.37759	-0.0848749	0.841622	-0.0167764	0.96855	-0.19627	0.641335	0.567184	0.142596	0.539214	0.167852	0.6765	0.0654307	0.079807	0.850996	0.0576574	0.892132	0.160932	0.703423	0.331229
Atp5h	Atp5h	blue	-0.574756	0.136146	-0.712943	0.0471344	0.438967	0.276557	0.516167	0.190349	0.45532	0.25693	-0.516405	0.190109	0.642698	0.085662	0.681918	0.0624831	0.484528	0.223685	0.831648	0.0104733	0.135936	0.748242	0.499493	0.207566	0.408059	0.315581	0.168809	0.689445	-0.196146	0.64155	0.243817	0.560638	-0.0276266	0.948227	0.449461	0.263879	0.62093	0.100396	0.62523	0.0973782	0.304672	0.463107	-0.190177	0.651923	-0.445521	0.268605	0.748106
LOC361985	LOC361985	blue	-0.574688	0.136203	-0.314577	0.447926	0.78387	0.0213252	0.386284	0.344541	0.2466	0.556027	-0.325582	0.431303	0.101289	0.811379	0.397925	0.328911	0.757316	0.0295446	0.789715	0.0197348	-0.353843	0.389843	-0.0449664	0.915802	0.413224	0.308886	0.497399	0.209784	0.341962	0.407054	-0.0762409	0.857601	0.0326536	0.938818	0.369144	0.368162	0.122693	0.772248	0.307868	0.458185	0.318884	0.441389	-0.361084	0.379515	0.26908	0.519299	0.150462
Zfp560	Zfp560	blue	-0.573951	0.136824	-0.136883	0.746532	0.7295	0.039986	0.316976	0.44428	0.557341	0.151227	-0.105553	0.803553	0.561951	0.14715	0.369379	0.367834	0.524326	0.182211	0.742538	0.0348514	-0.325248	0.431804	0.162768	0.700157	0.732187	0.0388925	0.607546	0.110127	0.401361	0.324361	-0.100381	0.813047	0.469418	0.240591	-0.0510813	0.904389	0.44556	0.268558	0.175217	0.678129	0.444414	0.26994	-0.698601	0.0539089	-0.21428	0.610354	-0.066276
Tmem248	Tmem248	blue	-0.573808	0.136945	-0.532512	0.174238	0.899737	0.00233412	0.27504	0.509717	0.212264	0.613798	-0.212563	0.613287	0.160842	0.703582	0.196151	0.641543	0.611513	0.107189	0.801968	0.0166459	-0.121287	0.774808	-0.221315	0.598386	0.460051	0.251387	0.0837074	0.84378	-0.0355759	0.933351	-0.366374	0.372046	-0.0976188	0.818124	0.713106	0.0470606	0.267452	0.521928	0.316677	0.444734	0.249726	0.550867	-0.0818844	0.847152	0.229109	0.585217	0.0688209
Cs	Cs	blue	-0.573791	0.136959	-0.426373	0.292157	0.820387	0.0126049	0.482959	0.225411	0.32217	0.436429	-0.280455	0.50107	0.211542	0.615033	0.292999	0.481259	0.760135	0.0285925	0.924267	0.00102519	-0.221839	0.597497	0.0291001	0.945468	0.360919	0.379748	0.384997	0.34629	0.190276	0.651751	-0.130007	0.758969	0.000123909	0.999768	0.492699	0.214806	0.413149	0.308983	0.551864	0.156151	0.340818	0.408727	-0.266059	0.524182	0.121185	0.774993	0.193937
Galnt1	Galnt1	blue	-0.573646	0.137082	-0.550142	0.157716	0.783475	0.0214355	0.527914	0.178692	0.382705	0.349415	-0.405751	0.318594	0.268567	0.520126	0.432725	0.284236	0.790036	0.0196495	0.961455	0.000139066	-0.0112241	0.978957	0.0743495	0.861108	0.366932	0.371262	0.315996	0.445768	0.0363102	0.931978	0.0325638	0.938986	-0.0182297	0.965827	0.568591	0.141385	0.527562	0.179036	0.607366	0.110261	0.306933	0.459623	-0.12589	0.766439	-0.0202372	0.962066	0.397354
Raly	Raly	blue	-0.573407	0.137283	-0.441872	0.273018	0.710202	0.0483872	0.344239	0.40373	0.427917	0.290221	-0.282775	0.497383	0.554194	0.154045	0.576412	0.134757	0.599629	0.116125	0.94824	0.000333356	-0.0351579	0.934133	0.184755	0.661386	0.677072	0.0651161	0.35996	0.38111	0.218918	0.602455	0.107664	0.799684	0.299216	0.471557	0.335545	0.416482	0.509874	0.196755	0.408668	0.314787	0.543732	0.16362	-0.478105	0.230794	-0.329345	0.425679	0.394562
Gzmbl3	Gzmbl3	blue	-0.573028	0.137603	-0.487249	0.220707	0.531037	0.17566	0.438861	0.276686	0.265787	0.524621	-0.331919	0.42185	0.486593	0.221424	0.547256	0.160359	0.542721	0.164562	0.904245	0.00204032	-0.255731	0.541	0.409334	0.313922	0.413259	0.308841	0.360585	0.380222	0.253081	0.545346	0.090724	0.830824	0.0443275	0.916995	0.363666	0.375861	0.359307	0.382037	0.600219	0.115671	0.521361	0.185147	-0.527361	0.179232	-0.187385	0.656791	0.529476
Hax1	Hax1	blue	-0.572852	0.137753	-0.39671	0.330526	0.690755	0.0578475	0.388699	0.341271	0.173211	0.681668	-0.255975	0.5406	0.242442	0.562921	0.364504	0.374679	0.630408	0.0938144	0.862855	0.00580369	-0.394852	0.333005	0.142173	0.736997	0.371163	0.365343	0.384001	0.347647	0.329653	0.42522	-0.120633	0.775999	-0.0229242	0.957032	0.434893	0.281558	0.18699	0.657481	0.487968	0.219924	0.447278	0.266492	-0.464357	0.246395	0.140427	0.74014	0.266324
Clec16a	Clec16a	blue	-0.572576	0.137986	-0.644507	0.0844977	0.601016	0.115061	0.395017	0.332784	0.119077	0.778832	-0.214562	0.609874	0.405441	0.318999	0.2598	0.534351	0.431094	0.28626	0.887985	0.00322515	-0.26158	0.531451	0.290867	0.484604	0.277534	0.505728	0.0415538	0.922176	0.00441065	0.99173	-0.265217	0.525546	-0.227424	0.588054	0.683725	0.0615177	0.352291	0.392072	0.697754	0.054326	0.429666	0.288038	-0.313811	0.449093	-0.00891278	0.983289	0.406278
AABR07017626.1	AABR07017626.1	blue	0.572526	0.138029	0.722888	0.0427556	-0.218379	0.603371	-0.205057	0.626161	-0.322024	0.436649	0.492807	0.21469	-0.763625	0.027441	-0.79353	0.0187378	-0.0830455	0.845004	-0.457874	0.25393	-0.0656336	0.87729	-0.52692	0.179663	-0.578236	0.133238	0.03782	0.929155	0.318201	0.442423	-0.148242	0.726092	0.0549184	0.897235	-0.343035	0.405486	-0.226086	0.590312	-0.155684	0.712775	-0.222794	0.595879	0.282024	0.498575	0.466126	0.244358	-0.717685
Cd84	Cd84	blue	-0.572476	0.138071	-0.483023	0.225341	0.835315	0.00983232	0.514174	0.192365	0.35267	0.391528	-0.369862	0.367159	0.162345	0.700909	0.346612	0.400279	0.820692	0.0125437	0.917636	0.00131197	-0.105311	0.803998	-0.0216071	0.959499	0.337896	0.413017	0.358816	0.382736	0.0887993	0.834374	-0.0604732	0.886889	-0.0415549	0.922174	0.553097	0.155035	0.440196	0.275057	0.545908	0.161602	0.260179	0.533733	-0.121566	0.7743	0.132106	0.755169	0.259452
Slc24a3	Slc24a3	blue	-0.572241	0.13827	-0.484371	0.223857	0.789985	0.0196631	0.438992	0.276526	0.408694	0.314754	-0.129703	0.75952	0.485535	0.22258	0.190138	0.651991	0.562338	0.14681	0.950856	0.000285899	-0.136343	0.747507	0.154647	0.714627	0.463303	0.247612	0.22582	0.590762	0.0543639	0.898268	-0.257415	0.538244	0.0860433	0.839463	0.486005	0.222066	0.649037	0.0816236	0.617535	0.102815	0.415264	0.306262	-0.331437	0.422567	-0.153167	0.717271	0.147649
Msh2	Msh2	blue	-0.572008	0.138468	-0.536308	0.170605	0.611262	0.107373	0.724204	0.0421952	0.721216	0.0434736	-0.519437	0.187064	0.495063	0.212272	0.491913	0.215652	0.734178	0.038094	0.816763	0.0133445	0.135768	0.748546	0.360468	0.380388	0.312207	0.451539	0.440773	0.274354	-0.191806	0.649087	0.197823	0.638644	0.0541633	0.898642	0.268506	0.520226	0.854367	0.00690293	0.655474	0.0776397	0.0751036	0.859709	-0.0421386	0.921084	-0.304358	0.463591	0.426838
Shisa3	Shisa3	blue	-0.571737	0.138697	-0.481835	0.226651	0.532244	0.174495	0.443619	0.270901	0.275695	0.508668	-0.335484	0.416572	0.487329	0.220621	0.552145	0.155896	0.55022	0.157645	0.905784	0.00194586	-0.24919	0.551751	0.409093	0.314234	0.4157	0.305702	0.370852	0.365777	0.256168	0.540284	0.101743	0.810545	0.0540349	0.898882	0.354176	0.389365	0.368125	0.369589	0.599649	0.116109	0.51981	0.186692	-0.526536	0.18004	-0.193854	0.645528	0.529614
Dync1i1	Dync1i1	blue	-0.571737	0.138697	-0.442158	0.272671	0.331932	0.421831	0.430106	0.287488	0.626749	0.0963244	-0.538451	0.168572	0.2324	0.579685	0.184872	0.661181	0.172276	0.683317	-0.244406	0.559661	-0.178067	0.673114	0.145657	0.730732	0.141171	0.738801	0.179025	0.671431	-0.760594	0.0284396	-0.401293	0.324452	-0.418941	0.301558	0.0321597	0.939742	0.101736	0.810556	-0.261281	0.531938	-0.811749	0.0144121	0.33778	0.413188	0.34168	0.407466	-0.220015
Pafah2	Pafah2	blue	-0.571373	0.139007	-0.597179	0.118018	0.749987	0.0321091	0.0207117	0.961177	0.131183	0.75684	-0.020563	0.961455	0.441633	0.273308	0.112844	0.790208	0.168437	0.690103	0.606989	0.110542	-0.155631	0.712869	-0.113673	0.788691	0.624838	0.0976512	-0.225698	0.590968	-0.206037	0.624475	-0.619944	0.101095	-0.0920893	0.828306	0.700805	0.0528323	0.175655	0.677358	0.10962	0.796103	0.293436	0.480574	-0.215741	0.607862	0.0444846	0.916701	-0.0198231
P2ry1	P2ry1	blue	-0.57103	0.139299	-0.658623	0.0757329	0.689388	0.0585504	0.514435	0.192101	0.305601	0.461675	-0.344844	0.402849	0.376563	0.357851	0.357308	0.384885	0.629759	0.0942567	0.961945	0.000133875	-0.0313258	0.941303	0.215807	0.607749	0.299179	0.471615	0.140415	0.740162	-0.0765837	0.856966	-0.074926	0.860039	-0.138325	0.74393	0.668983	0.0696545	0.563226	0.146032	0.733992	0.0381683	0.342013	0.406978	-0.135986	0.748152	-0.0927576	0.827075	0.466987
Chst12	Chst12	blue	-0.570345	0.139883	-0.471695	0.238003	0.839261	0.00917108	0.561923	0.147174	0.458938	0.252685	-0.355	0.388184	0.241503	0.564481	0.324818	0.432448	0.822151	0.0122544	0.932894	0.000717978	-0.046611	0.912731	0.0242225	0.954601	0.355474	0.387506	0.385322	0.345848	0.0458448	0.914161	-0.0454242	0.914947	0.0216137	0.959487	0.492101	0.21545	0.589017	0.124448	0.587	0.126067	0.242108	0.563475	-0.113648	0.788738	0.0273018	0.948835	0.232035
Cdc14b	Cdc14b	blue	-0.569762	0.140382	-0.409419	0.31381	0.90459	0.00201893	0.42589	0.292763	0.320714	0.438624	-0.230396	0.583052	0.122325	0.772919	0.164971	0.696246	0.743698	0.0344153	0.836015	0.00971302	-0.212366	0.613624	-0.145304	0.731365	0.370126	0.36679	0.315694	0.446227	0.0973717	0.818579	-0.292063	0.482726	-0.0384886	0.927905	0.5413	0.165891	0.367146	0.370962	0.424464	0.294557	0.22315	0.595276	-0.14581	0.730456	0.254586	0.542876	0.00635304
Lonrf3	Lonrf3	blue	-0.569491	0.140613	-0.539588	0.167499	0.643095	0.0854051	0.679859	0.0635938	0.375722	0.359014	-0.307659	0.458508	0.308563	0.457119	0.158069	0.708521	0.654585	0.0781826	0.871554	0.00480058	-0.24908	0.551933	0.332567	0.420889	0.0830718	0.844955	0.306691	0.459996	-0.041381	0.922499	-0.195761	0.642218	-0.231513	0.581175	0.499999	0.207032	0.609083	0.108983	0.849583	0.00757718	0.188751	0.654408	-0.157041	0.710353	0.0599608	0.887843	0.272435
Ubash3b	Ubash3b	blue	-0.569151	0.140904	-0.532146	0.174589	0.836759	0.00958701	0.406303	0.317872	0.334812	0.417565	-0.302111	0.467066	0.299452	0.47119	0.383412	0.34845	0.716583	0.0455017	0.963146	0.000121708	-0.0179978	0.966261	-0.0188096	0.96474	0.479571	0.229162	0.236719	0.572455	0.0648587	0.87873	-0.0718306	0.86578	0.0465267	0.912888	0.602953	0.113585	0.481397	0.227136	0.50869	0.197973	0.382819	0.349259	-0.184975	0.661002	-0.0322721	0.939532	0.306734
Col1a1	Col1a1	blue	-0.569035	0.141004	-0.421518	0.298282	0.891001	0.00297862	0.464608	0.246105	0.466235	0.244233	-0.130141	0.758727	0.307216	0.459188	0.0316002	0.940789	0.631451	0.0931056	0.819571	0.0127691	-0.151427	0.720386	-0.0442622	0.917117	0.392027	0.336788	0.254639	0.54279	-0.0471712	0.911685	-0.406142	0.318081	0.0151457	0.971606	0.476454	0.232641	0.614418	0.105066	0.492533	0.214985	0.181806	0.666551	-0.138709	0.743237	0.0771777	0.855866	-0.103693
Scara5	Scara5	blue	-0.56875	0.141249	-0.263323	0.528617	0.335818	0.416079	0.394883	0.332963	0.607071	0.110482	-0.453707	0.258834	0.184236	0.662294	0.12566	0.766856	0.166676	0.693223	-0.307842	0.458226	-0.396578	0.330703	0.131124	0.756945	0.16313	0.699514	0.345005	0.402615	-0.541899	0.16533	-0.463687	0.247168	-0.332886	0.420416	-0.1521	0.719181	-0.0340682	0.936172	-0.36895	0.368434	-0.777752	0.0230732	0.146051	0.730023	0.451616	0.261313	-0.400876
Ctu1	Ctu1	blue	-0.568739	0.141258	-0.319876	0.43989	0.729502	0.039985	0.538402	0.168619	0.323764	0.43403	-0.134935	0.750052	0.253028	0.545433	0.0515786	0.903462	0.620808	0.100482	0.808882	0.0150461	-0.488619	0.219217	0.191031	0.650436	0.216573	0.606444	0.438746	0.276827	0.229025	0.585358	-0.356734	0.385705	-0.0730153	0.863582	0.334146	0.41855	0.414123	0.307728	0.624191	0.0981023	0.277457	0.50585	-0.399143	0.327295	0.201346	0.632555	-0.0278471
Itga6	Itga6	blue	-0.568726	0.141268	-0.474756	0.234547	0.800462	0.0170078	0.550539	0.157354	0.386021	0.344898	-0.288361	0.488548	0.268737	0.519853	0.259341	0.535099	0.753226	0.0309595	0.946861	0.000360336	-0.148186	0.726192	0.0964954	0.820191	0.312155	0.451619	0.349268	0.396432	0.0881134	0.835641	-0.125006	0.768043	-0.0250411	0.953068	0.510475	0.196138	0.558332	0.150346	0.657518	0.0763987	0.303509	0.464903	-0.19795	0.638425	0.0400409	0.925003	0.225427
Atp2a1	Atp2a1	blue	-0.568243	0.141684	-0.469213	0.240825	0.534378	0.172446	0.45379	0.258737	0.297565	0.474125	-0.343101	0.405389	0.488457	0.219392	0.562494	0.146673	0.56641	0.143265	0.908265	0.00179962	-0.234294	0.57651	0.408121	0.315499	0.420718	0.299297	0.393424	0.334914	0.262801	0.529465	0.126282	0.765727	0.0756919	0.858619	0.332571	0.420883	0.387457	0.342951	0.597738	0.117585	0.515789	0.19073	-0.524131	0.182404	-0.208117	0.620901	0.529362
Glul	Glul	blue	-0.56788	0.141996	-0.824393	0.0118178	0.576594	0.134605	0.398631	0.327973	0.247817	0.554016	-0.319027	0.441172	0.513539	0.19301	0.331004	0.42321	0.370461	0.366322	0.831501	0.0104995	0.0761264	0.857814	0.274378	0.510779	0.320378	0.439132	-0.164824	0.696507	-0.365574	0.373171	-0.200694	0.633681	-0.266418	0.5236	0.798564	0.0174712	0.54362	0.163724	0.664116	0.0724726	0.270103	0.51765	-0.0245016	0.954078	-0.196354	0.64119	0.525765
Swi5	Swi5	blue	-0.567565	0.142267	-0.440052	0.275233	0.584997	0.127687	0.28493	0.493966	0.436493	0.279588	-0.305541	0.461767	0.670387	0.068854	0.688209	0.0591612	0.475697	0.233489	0.860474	0.00609985	-0.0237582	0.95547	0.298432	0.472776	0.742552	0.0348461	0.346603	0.400292	0.207683	0.621647	0.19031	0.651692	0.349306	0.396377	0.23122	0.581667	0.458231	0.253512	0.31298	0.450359	0.56008	0.148796	-0.560785	0.148175	-0.457118	0.254817	0.475377
LOC103691157	LOC103691157	blue	-0.567549	0.142281	-0.558783	0.149945	0.483542	0.224769	0.333235	0.419898	0.0777831	0.854744	-0.252628	0.546091	0.449599	0.263715	0.433967	0.282699	0.383582	0.348218	0.832477	0.0103261	-0.358575	0.383079	0.393386	0.334966	0.349794	0.395671	0.161565	0.702295	0.186104	0.659028	-0.10825	0.798611	-0.129214	0.760408	0.513249	0.193306	0.18594	0.659315	0.580674	0.131221	0.523017	0.183504	-0.515916	0.190602	-0.0639587	0.880404	0.500911
Tigd2	Tigd2	blue	-0.567415	0.142396	-0.600042	0.115808	0.652227	0.0796345	0.560462	0.14846	0.353831	0.38986	-0.42307	0.296316	0.366738	0.371535	0.479375	0.229379	0.705934	0.050377	0.9671	8.68477e-05	-0.0328337	0.938481	0.265306	0.525402	0.306746	0.459911	0.284347	0.49489	0.021887	0.958975	0.0921808	0.828138	-0.0657367	0.877098	0.551454	0.156523	0.552328	0.15573	0.720385	0.0438333	0.354374	0.389081	-0.190039	0.652163	-0.127095	0.764251	0.54071
Nin	Nin	blue	-0.567347	0.142455	-0.60579	0.111442	0.554453	0.153812	0.329772	0.425043	0.320785	0.438517	-0.379773	0.353431	0.596689	0.118398	0.683522	0.0616257	0.486997	0.220982	0.907417	0.00184873	0.0340768	0.936156	0.318943	0.4413	0.593707	0.12073	0.187171	0.657164	0.0657217	0.877126	0.181413	0.66724	0.129586	0.759733	0.465063	0.24558	0.439945	0.275362	0.472135	0.237505	0.526684	0.179894	-0.395776	0.33177	-0.386101	0.34479	0.645478
Rarres1	Rarres1	blue	-0.567297	0.142498	-0.25453	0.542968	0.335219	0.416963	0.392357	0.336345	0.604765	0.112213	-0.448779	0.264694	0.181606	0.666902	0.122659	0.77231	0.166034	0.694361	-0.310033	0.454865	-0.40566	0.318712	0.130156	0.7587	0.163758	0.6984	0.351802	0.392776	-0.530637	0.176047	-0.46547	0.245112	-0.328178	0.42742	-0.16018	0.70476	-0.0402043	0.924698	-0.373024	0.362753	-0.774396	0.0240683	0.136939	0.746431	0.455602	0.256598	-0.408225
Cpq	Cpq	blue	-0.567014	0.142742	-0.285256	0.493452	0.722206	0.0430477	0.27414	0.51116	0.210942	0.616061	-0.139609	0.741615	0.327379	0.428614	0.340987	0.408479	0.550474	0.157414	0.822314	0.0122224	-0.434896	0.281554	0.0906906	0.830885	0.5383	0.168715	0.420303	0.299824	0.428857	0.289047	-0.179656	0.670323	0.15547	0.713158	0.302464	0.466519	0.16565	0.695041	0.321266	0.437791	0.520024	0.186479	-0.615008	0.104638	0.0687867	0.871431	0.112609
Usp10	Usp10	blue	-0.56643	0.143247	-0.142825	0.735822	0.732002	0.0389671	0.297357	0.474449	0.574527	0.136339	-0.0379107	0.928985	0.61576	0.104093	0.287769	0.489481	0.45744	0.254439	0.728553	0.0403758	-0.313122	0.450143	0.168813	0.689437	0.743084	0.0346457	0.5452	0.162257	0.345988	0.401185	-0.187066	0.657348	0.475666	0.233524	-0.0447786	0.916152	0.506735	0.199992	0.183626	0.663363	0.439169	0.27631	-0.693662	0.0563685	-0.255834	0.540831	-0.13236
Gfy	Gfy	blue	-0.565887	0.143717	-0.472108	0.237535	0.327438	0.428525	0.432145	0.284955	0.623539	0.0985583	-0.548942	0.158812	0.239191	0.568329	0.194356	0.644655	0.171431	0.684809	-0.229267	0.584951	-0.133388	0.752848	0.146855	0.728579	0.135293	0.749404	0.144595	0.73264	-0.794745	0.018427	-0.384591	0.346843	-0.431032	0.286336	0.0677835	0.873295	0.127114	0.764216	-0.237313	0.571462	-0.809253	0.014963	0.371423	0.364981	0.316364	0.445209	-0.182217
Zfand2b	Zfand2b	blue	-0.564779	0.144679	-0.709768	0.0485872	0.577119	0.134167	0.334123	0.418584	0.316275	0.445344	-0.231828	0.580645	0.677704	0.0647689	0.412056	0.310394	0.337089	0.414205	0.897694	0.00247577	0.0536725	0.899557	0.337078	0.414221	0.512713	0.193851	-0.0480779	0.909993	-0.167522	0.691724	-0.114602	0.786996	-0.00642971	0.987945	0.617737	0.10267	0.602871	0.113647	0.603801	0.112942	0.461509	0.249691	-0.280836	0.500463	-0.40076	0.325155	0.506791
Clec2e	Clec2e	blue	0.564642	0.144798	0.297155	0.474764	-0.30874	0.456847	-0.527238	0.179352	-0.647697	0.0824678	0.462635	0.248384	-0.184053	0.662616	-0.0344763	0.935408	-0.197433	0.63932	0.273381	0.512378	0.405827	0.318494	-0.233065	0.578571	-0.012499	0.976567	-0.352719	0.391457	0.61124	0.10739	0.488587	0.219251	0.427607	0.290609	0.132106	0.755168	-0.103404	0.807496	0.174887	0.678711	0.836279	0.00966811	-0.213113	0.612348	-0.453825	0.258695	0.386333
Zfp786	Zfp786	blue	-0.564641	0.144799	-0.0903799	0.831458	0.572796	0.137799	0.494312	0.213075	0.542009	0.165227	-0.0573078	0.892783	0.536862	0.170078	0.139419	0.741957	0.44382	0.270657	0.635903	0.0901159	-0.593812	0.120648	0.417581	0.303293	0.413263	0.308836	0.674751	0.0663997	0.380611	0.352281	-0.260563	0.533107	0.249891	0.550595	-0.161568	0.70229	0.46878	0.241318	0.402509	0.322849	0.305413	0.461964	-0.732274	0.0388573	-0.0783291	0.853733	-0.168183
Prpf18	Prpf18	blue	-0.564558	0.144871	-0.618018	0.102469	0.839936	0.009061	0.475651	0.233541	0.325342	0.431662	-0.425299	0.293506	0.123553	0.770684	0.339806	0.410211	0.778345	0.0229001	0.858917	0.0062986	0.0587474	0.890102	-0.114991	0.786285	0.312825	0.450596	0.162269	0.701044	-0.151294	0.720624	-0.100839	0.812205	-0.167365	0.692001	0.727	0.0410198	0.437764	0.278029	0.502841	0.204046	0.139152	0.742439	0.111728	0.792247	0.156222	0.711815	0.309823
Slc4a1ap	Slc4a1ap	blue	-0.564551	0.144878	-0.492061	0.215492	0.75545	0.030185	0.74024	0.0357251	0.57324	0.137424	-0.442788	0.271906	0.207423	0.622093	0.244794	0.559019	0.84537	0.00820439	0.828809	0.0109873	-0.0359308	0.932688	0.142221	0.736909	0.144046	0.733626	0.430241	0.287321	-0.131832	0.755664	-0.0444657	0.916737	-0.124096	0.769697	0.427114	0.291227	0.711511	0.0477863	0.702644	0.0519437	0.00585706	0.989018	0.0603834	0.887056	0.0738116	0.862105	0.212252
Gtdc1	Gtdc1	blue	-0.564414	0.144996	-0.548714	0.159021	0.753063	0.0310167	0.630806	0.0935437	0.379088	0.354372	-0.414542	0.307189	0.178744	0.671926	0.301579	0.467889	0.808468	0.015139	0.908034	0.00181289	-0.0872514	0.837232	0.11327	0.789428	0.180364	0.669079	0.32851	0.426924	-0.0302856	0.943249	-0.0513613	0.903867	-0.166764	0.693066	0.576838	0.134402	0.544579	0.162832	0.712958	0.0471278	0.175952	0.676836	-0.0296412	0.944455	0.111371	0.7929	0.333137
Adam10	Adam10	blue	-0.564316	0.145082	-0.463419	0.247477	0.787186	0.0204134	0.630326	0.0938699	0.47179	0.237896	-0.387835	0.342439	0.229374	0.584771	0.32432	0.433195	0.839914	0.00906452	0.92259	0.00109338	-0.0788432	0.85278	0.103341	0.807611	0.270914	0.516343	0.434078	0.282563	0.0508168	0.904882	-0.00587176	0.988991	-0.0195185	0.963412	0.451904	0.260971	0.608883	0.109132	0.659053	0.0754743	0.209684	0.618215	-0.110046	0.795324	0.0364451	0.931726	0.266564
Micall2	Micall2	blue	-0.564079	0.145288	-0.552382	0.155681	0.756061	0.0299743	0.467667	0.242592	0.326505	0.429921	-0.0944982	0.823868	0.314036	0.44875	-0.117707	0.781329	0.440299	0.274931	0.716329	0.0456147	-0.241948	0.56374	0.0859229	0.839686	0.196556	0.640839	0.0331032	0.937977	-0.241237	0.564923	-0.60239	0.114013	-0.265877	0.524476	0.61965	0.101304	0.544708	0.162714	0.607067	0.110484	0.0885715	0.834795	-0.0520197	0.902639	0.163238	0.699322	-0.0755132
Ucp3	Ucp3	blue	0.563921	0.145426	0.444579	0.269741	-0.213433	0.6118	-0.621652	0.0998852	-0.744225	0.0342183	0.563695	0.145623	-0.36465	0.374472	-0.177426	0.674243	-0.184374	0.662052	0.177439	0.674219	0.19	0.652231	-0.430133	0.287455	-0.00399268	0.992514	-0.282566	0.497715	0.764189	0.0272575	0.293983	0.479718	0.421121	0.298785	0.0879653	0.835914	-0.342039	0.40694	-0.0122852	0.976968	0.801651	0.0167217	-0.27987	0.502002	-0.170186	0.68701	0.110267
AABR07044049.1	AABR07044049.1	blue	-0.563592	0.145713	-0.388368	0.341718	0.901383	0.00222384	0.286878	0.490888	0.344671	0.403101	-0.0478398	0.910437	0.348671	0.397295	0.101681	0.810658	0.548428	0.159283	0.845299	0.00821522	-0.197493	0.639217	-0.105748	0.803196	0.559027	0.149729	0.20636	0.62392	0.104309	0.805834	-0.413316	0.308767	0.124323	0.769285	0.489618	0.218132	0.454107	0.258361	0.354819	0.388443	0.368301	0.369342	-0.314866	0.447486	0.0384053	0.928061	-0.0893624
Pygl	Pygl	blue	-0.563557	0.145744	-0.400883	0.324992	0.691647	0.0573914	0.437606	0.278222	0.387118	0.34341	-0.296441	0.475878	0.443253	0.271343	0.508729	0.197932	0.67198	0.0679519	0.958226	0.000176582	-0.153984	0.715812	0.223069	0.595414	0.520323	0.18618	0.44594	0.2681	0.29142	0.483735	0.0970061	0.819251	0.206638	0.623441	0.322047	0.436614	0.477653	0.231299	0.524904	0.181642	0.511246	0.195349	-0.477399	0.231582	-0.19543	0.642792	0.378193
Zfp819	Zfp819	blue	-0.563489	0.145803	-0.247851	0.55396	0.337998	0.412866	0.651851	0.0798677	0.42511	0.293744	-0.397355	0.329668	0.410875	0.311922	0.454569	0.257816	0.548656	0.159074	0.621144	0.100244	-0.557004	0.151527	0.642886	0.0855402	0.155971	0.712264	0.718572	0.0446245	0.333545	0.419439	0.110525	0.794448	-0.0139787	0.973793	-0.0827632	0.845526	0.306072	0.460949	0.57314	0.137509	0.226139	0.590224	-0.600246	0.115651	-0.0201701	0.962191	0.32171
Rtfdc1	Rtfdc1	blue	-0.563416	0.145866	-0.705996	0.0503477	0.486447	0.221583	0.489004	0.218798	0.186536	0.658274	-0.471674	0.238027	0.381921	0.350486	0.555489	0.152882	0.547125	0.16048	0.874418	0.00449669	-0.0832726	0.844584	0.382083	0.350264	0.237837	0.570587	0.133646	0.752382	-0.0480388	0.910066	0.0982355	0.81699	-0.233645	0.577598	0.636632	0.0896323	0.357118	0.385156	0.704724	0.0509495	0.357261	0.384953	-0.196587	0.640786	-0.105976	0.802778	0.714229
Perp	Perp	blue	-0.563319	0.145951	-0.479157	0.229622	0.643512	0.0851366	0.291414	0.483745	0.388051	0.342147	-0.0817893	0.847328	0.727606	0.0407676	0.351771	0.39282	0.352608	0.391616	0.914079	0.00148533	-0.12042	0.776386	0.315886	0.445934	0.651603	0.0800217	0.172825	0.682347	0.118311	0.780228	-0.157978	0.708683	0.244157	0.560074	0.363906	0.375522	0.601404	0.114765	0.500421	0.206587	0.587494	0.12567	-0.562012	0.147096	-0.424387	0.294655	0.27398
Sptbn1	Sptbn1	blue	-0.563264	0.145999	-0.399516	0.326801	0.803464	0.016291	0.586294	0.126637	0.431977	0.285163	-0.361634	0.378735	0.18973	0.652701	0.330822	0.423481	0.848647	0.0077137	0.91135	0.00162798	-0.156142	0.711957	0.0610727	0.885773	0.305058	0.462511	0.487525	0.220407	0.15949	0.705989	-0.0147796	0.972292	0.020643	0.961305	0.4091	0.314226	0.512428	0.194141	0.589987	0.123674	0.250641	0.549359	-0.189673	0.652801	0.0938959	0.824977	0.217897
Dr1	Dr1	blue	-0.562671	0.146519	-0.452378	0.260408	0.535949	0.170947	0.465626	0.244933	0.324426	0.433036	-0.351958	0.392551	0.48886	0.218954	0.574328	0.136506	0.585574	0.127219	0.909493	0.00172993	-0.215091	0.608971	0.406051	0.318201	0.426148	0.292439	0.420969	0.298978	0.27059	0.516866	0.156853	0.710689	0.102746	0.808702	0.304734	0.463012	0.410943	0.311834	0.594093	0.120427	0.509665	0.196969	-0.520019	0.186483	-0.225607	0.591122	0.527945
Stk4	Stk4	blue	-0.562589	0.14659	-0.365523	0.373244	0.805658	0.0157795	0.502964	0.203918	0.43238	0.284664	-0.215254	0.608692	0.342606	0.406112	0.269925	0.517937	0.725158	0.0417919	0.944986	0.000399272	-0.199656	0.635475	0.109465	0.796386	0.421946	0.297739	0.44256	0.272183	0.220858	0.59916	-0.111181	0.793247	0.13596	0.7482	0.362671	0.377267	0.566133	0.143504	0.578217	0.133254	0.386785	0.343862	-0.357715	0.384305	-0.0394665	0.926077	0.142548
MGC94335	MGC94335	blue	-0.562408	0.146749	-0.23398	0.577037	0.766603	0.026481	0.539954	0.167154	0.510303	0.196314	-0.0680524	0.872795	0.381492	0.351073	0.0106291	0.980072	0.59528	0.119497	0.778823	0.022761	-0.411139	0.31158	0.186348	0.658602	0.337062	0.414245	0.504887	0.201911	0.202114	0.63123	-0.366495	0.371877	0.113176	0.7896	0.167884	0.691082	0.597185	0.118014	0.545529	0.161953	0.248071	0.553598	-0.431265	0.286048	0.0438544	0.917878	-0.177036
Ptpn12	Ptpn12	blue	-0.562281	0.14686	-0.449893	0.263365	0.802576	0.0165011	0.497696	0.209468	0.388876	0.341032	-0.325651	0.4312	0.279066	0.503283	0.387239	0.343246	0.781442	0.0220089	0.963688	0.000116464	-0.0920178	0.828438	0.0607462	0.886381	0.411644	0.310927	0.390409	0.338964	0.160505	0.704182	-0.000658423	0.998765	0.0761052	0.857853	0.472571	0.237011	0.513697	0.19285	0.56908	0.140966	0.367238	0.370832	-0.244188	0.560022	-0.020633	0.961324	0.293922
LOC100158225	LOC100158225	blue	0.561582	0.147474	0.427786	0.290385	-0.842621	0.008631	-0.457131	0.254802	-0.259431	0.534953	0.347852	0.398481	-0.0309859	0.941939	-0.287052	0.490613	-0.808759	0.0150736	-0.827718	0.0111889	0.21512	0.608921	0.119685	0.777724	-0.29701	0.474991	-0.362528	0.377468	-0.136953	0.746405	0.146984	0.728349	0.105371	0.803886	-0.555661	0.152728	-0.257673	0.537823	-0.438549	0.277067	-0.208521	0.620208	0.114028	0.788044	-0.315941	0.445851	-0.156305
Ago2	Ago2	blue	-0.561503	0.147543	-0.803023	0.0163952	0.595592	0.119253	0.405752	0.318592	0.342341	0.406499	-0.251464	0.548004	0.539923	0.167184	0.170054	0.687242	0.296704	0.475467	0.720909	0.0436065	0.096524	0.820138	0.237205	0.571642	0.301712	0.467683	-0.215439	0.608376	-0.517793	0.188712	-0.360604	0.380195	-0.282782	0.497372	0.7538	0.0307584	0.636905	0.089451	0.608077	0.109731	0.120076	0.777011	0.0737054	0.862302	-0.182863	0.664699	0.329721
Cnot2	Cnot2	blue	-0.561503	0.147543	-0.579638	0.132076	0.591373	0.122573	0.416794	0.3043	0.256339	0.540005	-0.31435	0.448272	0.488198	0.219674	0.503368	0.203495	0.543522	0.163815	0.96147	0.0001389	-0.112482	0.790869	0.324989	0.432192	0.425646	0.29307	0.215156	0.608859	0.124461	0.769035	0.0465667	0.912814	0.0115287	0.978386	0.522089	0.184423	0.450872	0.262198	0.646533	0.0832055	0.521049	0.185457	-0.393945	0.334217	-0.224495	0.593	0.553574
Rn50_7_1165.1	Rn50_7_1165.1	blue	-0.561381	0.147651	-0.208229	0.62071	0.763432	0.0275039	0.203696	0.628503	0.192941	0.647113	-0.218987	0.602337	0.122272	0.773014	0.370152	0.366754	0.604557	0.11237	0.638565	0.0883553	-0.451061	0.261972	-0.128589	0.761541	0.550164	0.157696	0.47491	0.234373	0.413763	0.308192	-0.185762	0.659626	0.124865	0.7683	0.256894	0.539096	-0.0681983	0.872524	0.0357922	0.932947	0.334492	0.418037	-0.486832	0.221162	0.303119	0.465505	-0.0193387
Klre1	Klre1	blue	-0.56136	0.147669	-0.681437	0.0627416	0.346868	0.399907	0.4246	0.294386	0.614286	0.105162	-0.353185	0.390787	0.872135	0.00473794	0.470306	0.23958	0.157688	0.7092	0.555861	0.152548	0.163547	0.698774	0.566082	0.143548	0.484149	0.224101	0.0114872	0.978463	-0.478477	0.230379	-0.0261731	0.950948	0.0139459	0.973855	0.276807	0.50689	0.746111	0.0335189	0.426533	0.291956	0.106276	0.802228	-0.155846	0.712486	-0.595221	0.119543	0.451325
Usp25	Usp25	blue	-0.56133	0.147695	-0.509142	0.197507	0.691275	0.0575811	0.667357	0.0705887	0.486693	0.221315	-0.488375	0.219482	0.277252	0.506178	0.466884	0.243488	0.840527	0.00896519	0.923354	0.00106194	-0.0161733	0.96968	0.21772	0.604492	0.252764	0.545867	0.451668	0.261251	0.0291311	0.94541	0.158672	0.707445	-0.0267627	0.949844	0.424922	0.29398	0.619878	0.101142	0.696625	0.0548851	0.215791	0.607777	-0.106552	0.801723	-0.0609577	0.885987	0.446396
Pidd1	Pidd1	blue	-0.56068	0.148267	-0.44695	0.266886	0.536183	0.170723	0.469073	0.240984	0.332595	0.420848	-0.354537	0.388848	0.488755	0.219068	0.577724	0.133663	0.591236	0.122682	0.909446	0.00173255	-0.209041	0.619317	0.405219	0.319289	0.42763	0.290581	0.429303	0.28849	0.272875	0.51319	0.166249	0.693979	0.111079	0.793434	0.295967	0.476617	0.418025	0.302726	0.592685	0.121535	0.507528	0.199171	-0.518501	0.188002	-0.230919	0.582173	0.527258
App	App	blue	-0.560378	0.148534	-0.487645	0.220276	0.675864	0.0657821	0.707925	0.0494425	0.451702	0.261211	-0.435215	0.28116	0.241459	0.564554	0.339799	0.41022	0.815222	0.0136672	0.900366	0.00229157	-0.137035	0.746258	0.258261	0.536861	0.146695	0.728867	0.455538	0.256674	0.0385992	0.927698	0.0412286	0.922784	-0.112738	0.7904	0.422937	0.296485	0.60643	0.110961	0.771039	0.0250903	0.182783	0.664839	-0.122459	0.772675	0.0328228	0.938501	0.362438
Synrg	Synrg	blue	-0.560055	0.148819	-0.38794	0.342298	0.766743	0.0264364	0.222454	0.596455	0.465467	0.245115	-0.134292	0.751214	0.633443	0.0917609	0.455528	0.256685	0.479645	0.22908	0.887384	0.00327584	-0.0141065	0.973554	0.0848537	0.841661	0.811537	0.0144585	0.278224	0.504626	0.180541	0.66877	-0.0560976	0.895038	0.408589	0.31489	0.296543	0.475719	0.544374	0.163023	0.261711	0.531238	0.550656	0.157248	-0.510894	0.195709	-0.384517	0.346943	0.190053
Prkar2b	Prkar2b	blue	-0.559561	0.149256	-0.420264	0.299873	0.818456	0.0129956	0.500663	0.206333	0.411236	0.311455	-0.239863	0.567209	0.316344	0.445239	0.273452	0.512263	0.735894	0.037414	0.957375	0.000187477	-0.138917	0.742863	0.0739935	0.861768	0.403722	0.321253	0.378103	0.355727	0.154341	0.715173	-0.1108	0.793944	0.0876174	0.836556	0.446683	0.267207	0.572637	0.137934	0.596134	0.118831	0.366234	0.372243	-0.276075	0.50806	-0.0269649	0.949465	0.183591
Lmna	Lmna	blue	-0.559531	0.149282	-0.664574	0.0722045	0.600177	0.115704	0.371484	0.364896	0.404427	0.320327	-0.178953	0.671557	0.713708	0.0467887	0.318441	0.442059	0.330355	0.424176	0.880709	0.00387321	0.0541358	0.898693	0.343862	0.404279	0.507118	0.199595	-0.016512	0.969046	-0.196557	0.640839	-0.176567	0.675753	0.0357895	0.932952	0.548667	0.159064	0.714443	0.0464574	0.620006	0.10105	0.415266	0.306258	-0.27315	0.512748	-0.430079	0.287523	0.390001
Zfp598	Zfp598	blue	-0.559416	0.149384	-0.814386	0.0138443	0.581582	0.130474	0.382586	0.349577	0.162358	0.700887	-0.258967	0.53571	0.421338	0.298509	0.185331	0.66038	0.327696	0.428141	0.770293	0.0253208	-0.0324481	0.939203	0.227461	0.587993	0.223474	0.594727	-0.221256	0.598486	-0.387286	0.343183	-0.363918	0.375505	-0.386288	0.344537	0.852987	0.00709337	0.453135	0.259511	0.665905	0.0714293	0.209824	0.617975	0.0124813	0.9766	-0.0354271	0.93363	0.410786
Ldha	Ldha	blue	-0.55934	0.149451	-0.43722	0.278696	0.746245	0.0334695	0.470197	0.239704	0.412456	0.309878	-0.372299	0.36376	0.348329	0.39779	0.529002	0.177633	0.767232	0.026281	0.961985	0.000133458	-0.0483972	0.909397	0.118779	0.779375	0.490351	0.217339	0.43449	0.282054	0.210338	0.617094	0.141079	0.738967	0.16615	0.694155	0.395058	0.332729	0.497872	0.209282	0.514256	0.192282	0.42404	0.295092	-0.317108	0.44408	-0.135343	0.749314	0.398196
Atpif1	Atpif1	blue	-0.559021	0.149734	-0.634163	0.0912781	0.547226	0.160387	0.329938	0.424797	0.364423	0.374792	-0.381356	0.35126	0.64008	0.0873622	0.679562	0.0637548	0.461266	0.249973	0.896036	0.00259472	0.116463	0.783598	0.322224	0.436347	0.608728	0.109246	0.140085	0.740757	-0.0175178	0.967161	0.18721	0.657097	0.141403	0.738382	0.473922	0.235486	0.513196	0.193359	0.471579	0.238135	0.497208	0.209987	-0.339779	0.41025	-0.453692	0.258853	0.653068
Cdc37l1	Cdc37l1	blue	-0.558997	0.149755	-0.48572	0.222378	0.826132	0.0114861	0.546781	0.160797	0.623903	0.0983038	-0.347783	0.398581	0.397927	0.328908	0.349362	0.396295	0.752854	0.0310901	0.886492	0.00335195	0.140407	0.740176	0.042455	0.920492	0.46778	0.242461	0.339483	0.410685	-0.106904	0.801077	-0.00527004	0.990119	0.145543	0.730936	0.412369	0.309989	0.777106	0.0232627	0.514514	0.19202	0.185181	0.660641	-0.0506192	0.905251	-0.187889	0.655912	0.207781
Vat1	Vat1	blue	-0.558964	0.149784	-0.533959	0.172848	0.690982	0.0577308	0.163589	0.698699	0.326973	0.42922	0.0392491	0.926483	0.709323	0.048793	0.14666	0.72893	0.186758	0.657885	0.782256	0.0217782	-0.111311	0.79301	0.166863	0.692891	0.666103	0.0713143	-0.0650989	0.878284	-0.0872615	0.837213	-0.456565	0.255466	0.134678	0.750515	0.496026	0.211244	0.541895	0.165333	0.365952	0.37264	0.470717	0.239113	-0.427714	0.290475	-0.319463	0.440514	0.0668904
Asna1	Asna1	blue	-0.558954	0.149793	-0.819136	0.0128572	0.525993	0.180572	0.268299	0.52056	0.17364	0.680911	-0.264266	0.527088	0.587834	0.125397	0.379619	0.353642	0.244805	0.558999	0.795252	0.0182981	0.0559756	0.895265	0.285663	0.492808	0.424847	0.294075	-0.236191	0.573336	-0.321764	0.437041	-0.212349	0.613653	-0.211678	0.614801	0.784774	0.0210743	0.438518	0.277106	0.554485	0.153783	0.364755	0.374325	-0.135495	0.74904	-0.263722	0.52797	0.548439
Coq10b	Coq10b	blue	-0.558927	0.149817	-0.461119	0.250144	0.673929	0.066858	0.689407	0.0585407	0.518997	0.187505	-0.405532	0.31888	0.344979	0.402652	0.375948	0.3587	0.789513	0.0197883	0.923988	0.00103633	-0.0926584	0.827257	0.293662	0.48022	0.238921	0.568779	0.480746	0.227858	0.0641909	0.879972	0.0838875	0.843447	0.00502813	0.990572	0.349421	0.39621	0.687826	0.0593605	0.749661	0.0322262	0.240589	0.566001	-0.194267	0.644811	-0.101019	0.811874	0.361685
Ppp1r12c	Ppp1r12c	blue	-0.558599	0.150108	-0.418894	0.301618	0.779362	0.022605	0.618266	0.102292	0.410396	0.312543	-0.355035	0.388134	0.171633	0.684452	0.275677	0.508697	0.832986	0.0102365	0.900474	0.00228434	-0.185212	0.660587	0.0947808	0.823347	0.228232	0.586694	0.461106	0.250159	0.124003	0.769866	-0.0578688	0.891738	-0.0519812	0.902711	0.43654	0.27953	0.520528	0.185976	0.652674	0.0793584	0.219091	0.60216	-0.159038	0.706794	0.12978	0.759382	0.214474
Lst1	Lst1	blue	0.558417	0.15027	0.7531	0.0310037	-0.324852	0.432398	-0.451413	0.261554	-0.16188	0.701735	0.285609	0.492893	-0.59766	0.117645	-0.313197	0.450028	-0.205062	0.626152	-0.728646	0.0403375	0.21671	0.606211	-0.61257	0.106414	-0.1581	0.708465	0.0716783	0.866063	0.228291	0.586593	0.203111	0.629511	0.355575	0.387361	-0.602219	0.114143	-0.421623	0.298149	-0.772211	0.0247305	-0.310519	0.454121	0.273983	0.511412	0.201161	0.632874	-0.581316
Ubn2	Ubn2	blue	-0.55832	0.150356	-0.594051	0.120459	0.601343	0.114811	0.363328	0.376339	0.375394	0.359467	-0.312371	0.451289	0.627519	0.0957929	0.578355	0.133139	0.494429	0.212951	0.950223	0.000296935	0.0595022	0.888697	0.30971	0.45536	0.58332	0.129051	0.175357	0.677883	0.0370868	0.930526	0.111624	0.792438	0.157351	0.709801	0.470141	0.239767	0.574372	0.13647	0.545779	0.161722	0.52778	0.178823	-0.376131	0.358448	-0.423926	0.295235	0.563667
Mme	Mme	blue	-0.558182	0.150478	-0.568352	0.14159	0.465101	0.245537	0.302722	0.46612	0.0307614	0.942359	-0.229687	0.584244	0.434204	0.282407	0.400157	0.325952	0.339285	0.410975	0.803172	0.0163601	-0.378623	0.355011	0.383926	0.347749	0.329345	0.42568	0.110668	0.794185	0.167112	0.692449	-0.15532	0.713425	-0.169775	0.687736	0.542526	0.164744	0.140963	0.739174	0.567686	0.142163	0.516023	0.190494	-0.505823	0.200937	-0.0329061	0.938346	0.486849
Twf1	Twf1	blue	-0.557662	0.150941	-0.365425	0.373382	0.817154	0.0132635	0.560387	0.148526	0.468896	0.241187	-0.27617	0.507909	0.270933	0.516312	0.271849	0.514839	0.79568	0.0181901	0.924139	0.00103028	-0.162392	0.700826	0.0768663	0.856442	0.361461	0.37898	0.479028	0.229765	0.176602	0.675692	-0.0730166	0.86358	0.0977773	0.817833	0.36286	0.376999	0.585202	0.12752	0.588062	0.125214	0.297339	0.474477	-0.25737	0.538318	0.0158088	0.970363	0.141866
Cep295nl	Cep295nl	blue	0.557382	0.15119	0.571464	0.138929	-0.392028	0.336786	-0.514131	0.192409	-0.240541	0.566082	0.310529	0.454106	-0.550328	0.157547	-0.427089	0.291259	-0.407873	0.315823	-0.842526	0.00864587	0.291908	0.482969	-0.598183	0.117241	-0.230094	0.583559	-0.240615	0.565958	-0.0898741	0.832391	0.00491993	0.990775	0.135294	0.749402	-0.401598	0.324049	-0.434526	0.28201	-0.771567	0.0249279	-0.438208	0.277485	0.464641	0.246066	0.213979	0.610869	-0.569701
Rasa4	Rasa4	blue	-0.557346	0.151223	-0.437514	0.278336	0.767167	0.0263018	0.31936	0.440668	0.334007	0.418755	-0.164219	0.69758	0.482838	0.225544	0.386991	0.343583	0.573001	0.137626	0.973127	4.75421e-05	-0.117981	0.78083	0.110573	0.794359	0.606488	0.110918	0.274686	0.510284	0.225722	0.590927	-0.0849094	0.841559	0.21803	0.603965	0.441861	0.273031	0.49046	0.217221	0.475247	0.233994	0.562676	0.146514	-0.462311	0.248761	-0.208879	0.619595	0.268308
Cdc26	Cdc26	blue	-0.557166	0.151383	-0.266357	0.523699	0.690399	0.0580299	0.587535	0.125637	0.641905	0.0861747	-0.138753	0.743158	0.551003	0.156932	0.167223	0.692253	0.587793	0.125429	0.820415	0.0125992	-0.251884	0.547313	0.331063	0.423123	0.408928	0.314449	0.540016	0.167096	0.157536	0.70947	-0.162077	0.701385	0.234231	0.576617	0.0752639	0.859412	0.773026	0.0244824	0.592802	0.121443	0.288085	0.488983	-0.454012	0.258474	-0.221229	0.598532	-0.0106988
Xk	Xk	blue	-0.557157	0.15139	-0.661496	0.0740171	0.723721	0.0424005	0.4407	0.274443	0.264436	0.526811	-0.288535	0.488273	0.363846	0.375607	0.310041	0.454852	0.590239	0.123474	0.953479	0.000243003	-0.00788222	0.985221	0.131305	0.756617	0.341292	0.408033	0.0627956	0.882567	-0.0943382	0.824163	-0.144862	0.732159	-0.128581	0.761555	0.723048	0.0426871	0.534654	0.172183	0.67849	0.064339	0.361045	0.37957	-0.117579	0.781562	-0.0778667	0.854589	0.413084
Ncoa4	Ncoa4	blue	-0.556913	0.151608	-0.707573	0.049607	0.60498	0.112051	0.380176	0.352877	0.232911	0.578828	-0.120694	0.775887	0.531476	0.175236	0.0841965	0.842876	0.282809	0.497328	0.802304	0.0165658	-0.120205	0.776777	0.282508	0.497807	0.288765	0.487911	-0.142837	0.7358	-0.276009	0.508165	-0.445404	0.268745	-0.246197	0.556695	0.715429	0.0460157	0.559069	0.149692	0.687986	0.0592772	0.296266	0.476151	-0.158074	0.708512	-0.125737	0.766716	0.261952
Stbd1	Stbd1	blue	-0.556884	0.151634	-0.653705	0.078723	0.731776	0.0390585	0.479824	0.228881	0.508016	0.198667	-0.40329	0.321821	0.470003	0.239925	0.467808	0.242429	0.647482	0.082604	0.910851	0.00165495	0.246857	0.555603	0.11747	0.781761	0.475709	0.233476	0.139082	0.742565	-0.223143	0.595287	0.0586047	0.890367	0.0470855	0.911845	0.582669	0.129583	0.72666	0.0411618	0.557483	0.1511	0.253291	0.545002	-0.00600677	0.988738	-0.290198	0.485656	0.452545
G6pd	G6pd	blue	-0.55685	0.151665	-0.527573	0.179025	0.745142	0.033877	0.454078	0.258396	0.349826	0.395625	-0.2569	0.539086	0.415417	0.306065	0.359926	0.381158	0.647342	0.0826927	0.995494	2.27923e-07	-0.0620442	0.883965	0.160648	0.703928	0.433857	0.282835	0.248424	0.553014	0.0939324	0.82491	-0.0555874	0.895988	0.0601464	0.887497	0.53776	0.169226	0.577751	0.133641	0.644711	0.0843672	0.451358	0.261619	-0.289487	0.486774	-0.156413	0.711474	0.359143
Spats2	Spats2	blue	-0.556479	0.151996	-0.278889	0.503565	0.824114	0.0118716	0.463867	0.24696	0.502307	0.204606	-0.163702	0.698499	0.391022	0.338139	0.259427	0.534959	0.701385	0.052551	0.90639	0.00190944	-0.205985	0.624564	0.0825086	0.845997	0.513915	0.192628	0.504104	0.202726	0.270277	0.517369	-0.12	0.77715	0.261501	0.531581	0.240556	0.566055	0.588671	0.124725	0.474139	0.235241	0.393751	0.334477	-0.427477	0.290772	-0.0916453	0.829125	0.0345742
Psd3	Psd3	blue	-0.555935	0.152483	-0.462461	0.248587	0.809785	0.0148445	0.473467	0.235999	0.437406	0.278467	-0.38376	0.347975	0.291423	0.48373	0.484968	0.223202	0.806784	0.0155207	0.95252	0.000258145	0.029211	0.945261	0.0135784	0.974544	0.483152	0.225198	0.389485	0.340209	0.120353	0.776507	0.101649	0.810717	0.138692	0.743268	0.461468	0.249738	0.532233	0.174506	0.489809	0.217925	0.348656	0.397316	-0.188657	0.654572	-0.0873745	0.837005	0.347702
Tspyl1	Tspyl1	blue	-0.555825	0.152581	-0.526375	0.180198	0.697124	0.0546376	0.498701	0.208404	0.40601	0.318254	-0.133984	0.75177	0.523281	0.183243	0.14473	0.732397	0.50278	0.20411	0.926027	0.000956638	-0.139815	0.741243	0.280029	0.501749	0.350278	0.394973	0.179216	0.671096	-0.026787	0.949798	-0.26661	0.523289	-0.00283296	0.994688	0.490525	0.21715	0.710474	0.0482621	0.733925	0.038195	0.373866	0.361583	-0.295951	0.476643	-0.191048	0.650406	0.200282
Odc1	Odc1	blue	-0.555606	0.152777	-0.555109	0.153223	0.784537	0.0211399	0.455424	0.256808	0.407754	0.315978	-0.271121	0.51601	0.419051	0.301417	0.348035	0.398215	0.660766	0.0744509	0.983117	1.18797e-05	0.038989	0.92697	0.0993724	0.8149	0.459234	0.25234	0.207689	0.621636	-0.00519697	0.990256	-0.0639621	0.880398	0.0704507	0.868341	0.567189	0.142592	0.647024	0.0828935	0.613756	0.105548	0.389565	0.340102	-0.188277	0.655235	-0.180806	0.668306	0.332344
Ncoa2	Ncoa2	blue	-0.555606	0.152777	-0.290238	0.485593	0.830839	0.0106181	0.53594	0.170955	0.467999	0.242212	-0.245037	0.558615	0.239246	0.568237	0.246226	0.556648	0.79669	0.0179361	0.883639	0.003603	-0.235627	0.57428	0.04105	0.923118	0.381348	0.351271	0.541225	0.165961	0.250166	0.550142	-0.103973	0.806451	0.136706	0.746852	0.289932	0.486074	0.523506	0.18302	0.514095	0.192446	0.291588	0.483472	-0.312826	0.450594	0.0716517	0.866112	0.0502394
Slain2	Slain2	blue	-0.555483	0.152887	-0.41228	0.310104	0.697884	0.0542616	0.721113	0.0435183	0.55821	0.150454	-0.447241	0.266537	0.264403	0.526865	0.377964	0.355918	0.859392	0.00623742	0.881911	0.00376088	-0.0958775	0.821328	0.235395	0.574668	0.21338	0.611891	0.559184	0.14959	0.074909	0.86007	0.112015	0.791723	0.00929749	0.982568	0.298619	0.472485	0.665168	0.0718582	0.698339	0.0540376	0.160314	0.704521	-0.141932	0.73743	-0.0243605	0.954342	0.30837
Cdc37	Cdc37	blue	-0.555452	0.152915	-0.710578	0.0482142	0.493823	0.213599	0.414393	0.307381	0.216605	0.60639	-0.583971	0.128521	0.347506	0.398982	0.740914	0.0354675	0.589678	0.123921	0.819171	0.0128501	0.0711476	0.867048	0.26681	0.522967	0.357809	0.38417	0.14291	0.73567	-0.0777522	0.854801	0.265914	0.524417	-0.151865	0.719601	0.618688	0.10199	0.276796	0.506907	0.506778	0.199948	0.318292	0.442286	-0.116705	0.783157	-0.141654	0.73793	0.797303
Gsk3b	Gsk3b	blue	-0.555308	0.153044	-0.463599	0.247269	0.788385	0.0200899	0.511477	0.195112	0.393333	0.335036	-0.344355	0.40356	0.27695	0.506661	0.400015	0.32614	0.788142	0.0201552	0.966214	9.39933e-05	-0.0630087	0.882171	0.0719252	0.865605	0.393598	0.334682	0.38281	0.349271	0.139411	0.741971	0.0275628	0.948346	0.0652087	0.87808	0.481358	0.227179	0.531622	0.175095	0.589352	0.124181	0.357194	0.385048	-0.216926	0.605843	-0.0355414	0.933416	0.325786
Daam1	Daam1	blue	-0.555181	0.153158	-0.385765	0.345247	0.787212	0.0204065	0.561481	0.147563	0.415886	0.305464	-0.300711	0.469236	0.24545	0.557931	0.301176	0.468514	0.797396	0.01776	0.932085	0.000743775	-0.183461	0.663651	0.100391	0.813028	0.326453	0.429999	0.468904	0.241178	0.195451	0.642756	-0.0452961	0.915186	0.0535729	0.899743	0.393808	0.3344	0.533195	0.17358	0.615296	0.104429	0.316146	0.44554	-0.263199	0.52882	0.0407661	0.923648	0.205651
Cd226	Cd226	blue	-0.555157	0.15318	-0.485066	0.223094	0.822684	0.0121496	0.419422	0.300944	0.28883	0.487809	-0.215842	0.607691	0.274227	0.511021	0.249493	0.551251	0.678144	0.064528	0.950266	0.000296173	-0.141358	0.738463	0.0112782	0.978855	0.399223	0.327189	0.241928	0.563774	0.113708	0.788629	-0.188379	0.655056	0.000940097	0.998237	0.584924	0.127746	0.466118	0.244367	0.571155	0.139193	0.390582	0.338731	-0.238152	0.570062	0.0387072	0.927496	0.208472
Ndufb11	Ndufb11	blue	-0.554721	0.153571	-0.517461	0.189046	0.707791	0.0495051	0.353775	0.38994	0.308351	0.457444	-0.151808	0.719703	0.535212	0.171649	0.334811	0.417567	0.503295	0.203571	0.980905	1.7157e-05	-0.10975	0.795865	0.210361	0.617055	0.52456	0.181981	0.176209	0.676383	0.126522	0.76529	-0.134003	0.751736	0.119007	0.77896	0.511817	0.194765	0.551411	0.156561	0.596237	0.118751	0.552011	0.156017	-0.42479	0.294147	-0.248926	0.552185	0.326955
C1galt1	C1galt1	blue	-0.554709	0.153582	-0.488006	0.219882	0.661916	0.0737681	0.490525	0.21715	0.288357	0.488555	-0.272897	0.513155	0.380985	0.351768	0.369736	0.367335	0.637952	0.0887593	0.968124	7.90509e-05	-0.204676	0.626816	0.264662	0.526444	0.340987	0.40848	0.323522	0.434395	0.192081	0.648608	-0.0317321	0.940542	0.00231976	0.99565	0.474317	0.23504	0.480294	0.228359	0.693068	0.0566691	0.464936	0.245726	-0.379537	0.353755	-0.0898935	0.832356	0.394612
Uso1	Uso1	blue	-0.554463	0.153803	-0.534859	0.171987	0.746203	0.0334848	0.630226	0.093938	0.386034	0.34488	-0.444462	0.269882	0.159619	0.705759	0.347705	0.398693	0.836603	0.00961335	0.90657	0.00189873	-0.0577276	0.892001	0.0992677	0.815092	0.189081	0.653832	0.356324	0.38629	-0.0107172	0.979907	0.0129538	0.975714	-0.141881	0.737523	0.557238	0.151318	0.533528	0.173261	0.691497	0.0574676	0.176218	0.676367	-0.0203133	0.961923	0.102057	0.809967	0.364
Inpp5a	Inpp5a	blue	-0.554415	0.153846	-0.546726	0.160848	0.810923	0.014593	0.442546	0.272201	0.369136	0.368174	-0.280308	0.501304	0.346474	0.400479	0.339474	0.410697	0.692376	0.0570198	0.975784	3.48594e-05	0.0176003	0.967006	0.0370369	0.930619	0.443106	0.271522	0.211238	0.615553	0.0149569	0.97196	-0.0792769	0.851977	0.0417074	0.921889	0.598615	0.116907	0.582173	0.129989	0.58632	0.126616	0.374937	0.3601	-0.162837	0.700036	-0.0982251	0.817009	0.312765
Fam189a2	Fam189a2	blue	0.554251	0.153994	0.157507	0.709522	-0.244585	0.559364	-0.336616	0.414902	-0.215462	0.608338	0.426966	0.291413	0.031998	0.940045	-0.196604	0.640757	-0.217405	0.605028	0.207669	0.62167	0.819304	0.0128231	-0.206881	0.623024	-0.0239578	0.955096	-0.48758	0.220346	0.049644	0.90707	0.408586	0.314894	0.4433	0.271287	0.123004	0.771683	0.49087	0.216777	0.26671	0.523127	0.483852	0.224428	0.204365	0.627351	-0.735308	0.0376454	0.248979
Nras	Nras	blue	-0.55425	0.153995	-0.321734	0.437085	0.906812	0.00188434	0.492672	0.214836	0.434494	0.282049	-0.244876	0.558882	0.11767	0.781397	0.158676	0.707438	0.806361	0.0156177	0.813504	0.0140326	-0.196997	0.640076	-0.13432	0.751164	0.358567	0.38309	0.445012	0.269218	0.129896	0.759171	-0.226938	0.588875	0.0441669	0.917295	0.402204	0.32325	0.455329	0.25692	0.417786	0.303031	0.167284	0.692144	-0.143323	0.734927	0.225852	0.590708	-0.0585469
Timm8b	Timm8b	blue	-0.554102	0.154128	-0.735834	0.0374377	0.698636	0.0538915	0.36376	0.375728	0.335466	0.416599	-0.341582	0.40761	0.476956	0.232078	0.437391	0.278486	0.518944	0.187558	0.907529	0.00184222	0.201819	0.63174	0.108356	0.798417	0.480292	0.228361	-0.0433325	0.918853	-0.247357	0.554777	-0.0527823	0.901217	-0.052834	0.901121	0.735389	0.0376133	0.589809	0.123816	0.548961	0.158795	0.334352	0.418246	-0.0344757	0.935409	-0.25382	0.544133	0.501778
Itgb1	Itgb1	blue	-0.554045	0.15418	-0.434819	0.281649	0.797062	0.0178434	0.527139	0.179449	0.429397	0.288372	-0.273933	0.511492	0.32283	0.435435	0.307168	0.459261	0.75258	0.0311866	0.965316	0.000101612	-0.100597	0.812648	0.101453	0.811077	0.386271	0.34456	0.386167	0.3447	0.135766	0.748549	-0.0548893	0.897289	0.0850903	0.841224	0.442864	0.271815	0.603179	0.113413	0.624459	0.0979152	0.356832	0.385565	-0.251373	0.548154	-0.0588994	0.889819	0.235736
Armc9	Armc9	blue	-0.553244	0.154901	-0.348462	0.397598	0.485312	0.222825	0.339377	0.41084	0.718073	0.0448435	-0.261753	0.531169	0.861861	0.00592611	0.582145	0.130012	0.318521	0.441938	0.629254	0.0946017	0.0377403	0.929304	0.424864	0.294054	0.765553	0.0268172	0.397894	0.328952	0.000373981	0.999299	0.127152	0.764148	0.454616	0.25776	-0.0697358	0.869669	0.679877	0.0635842	0.189494	0.653113	0.322252	0.436306	-0.514263	0.192275	-0.635808	0.0901795	0.253395
Abcc4	Abcc4	blue	-0.553179	0.15496	-0.462079	0.24903	0.856498	0.00661552	0.491718	0.215863	0.418663	0.301912	-0.219274	0.601849	0.286342	0.491734	0.184113	0.66251	0.715812	0.0458447	0.924373	0.00102097	-0.0791914	0.852136	-0.00227183	0.99574	0.377689	0.356298	0.282252	0.498213	0.0262286	0.950844	-0.207628	0.621741	0.0270459	0.949314	0.526715	0.179865	0.609727	0.108506	0.584905	0.127761	0.282812	0.497323	-0.148749	0.725183	0.0142075	0.973365	0.115131
Rae1	Rae1	blue	-0.552809	0.155295	-0.652461	0.0794898	0.650683	0.0805939	0.201417	0.632433	0.218392	0.60335	-0.279204	0.503063	0.536904	0.170038	0.560467	0.148456	0.42838	0.289642	0.905927	0.00193721	0.077831	0.854655	0.127464	0.76358	0.641889	0.0861852	-0.00180963	0.996607	-0.0111462	0.979103	-0.00131092	0.997542	0.0839569	0.843319	0.644499	0.084503	0.379718	0.353506	0.396216	0.331184	0.538909	0.168139	-0.306727	0.45994	-0.301446	0.468096	0.538771
Ppt2	Ppt2	blue	-0.552752	0.155346	-0.172952	0.682124	0.729449	0.0400067	0.633257	0.0918864	0.551506	0.156475	-0.14821	0.726149	0.274516	0.510558	0.0129958	0.975636	0.675388	0.0660458	0.70409	0.0512514	-0.460851	0.250455	0.202853	0.629956	0.219387	0.601658	0.632092	0.0926721	0.21636	0.606807	-0.304353	0.4636	0.0624149	0.883276	0.0720967	0.865286	0.563971	0.145382	0.545841	0.161664	0.119926	0.777285	-0.371755	0.364518	0.152396	0.718651	-0.202029
Pkig	Pkig	blue	-0.551792	0.156215	-0.397372	0.329646	0.583889	0.128587	0.568761	0.141239	0.357941	0.383983	-0.066724	0.875263	0.455467	0.256757	-0.0305887	0.942682	0.424919	0.293984	0.774638	0.0239958	-0.460866	0.250438	0.420529	0.299537	0.152951	0.717657	0.302071	0.467127	0.071059	0.867212	-0.423756	0.29545	-0.126979	0.76446	0.317795	0.443038	0.578947	0.132648	0.7671	0.026323	0.273553	0.512102	-0.416153	0.305121	0.0045157	0.991533	0.0223347
Tln1	Tln1	blue	-0.55166	0.156335	-0.361003	0.379628	0.80883	0.0150577	0.537415	0.169553	0.477276	0.231721	-0.302366	0.466671	0.288642	0.488105	0.349151	0.396601	0.807544	0.0153478	0.936699	0.000604384	-0.114297	0.787552	0.0710425	0.867243	0.412865	0.309349	0.494505	0.212869	0.202723	0.630179	0.00845394	0.98415	0.153074	0.717439	0.343799	0.404371	0.578606	0.13293	0.552196	0.155849	0.332024	0.421695	-0.274993	0.509793	-0.0382925	0.928272	0.197234
Qser1	Qser1	blue	-0.551064	0.156876	-0.595239	0.119529	0.765938	0.0266937	0.443908	0.270551	0.339297	0.410957	-0.30619	0.460768	0.365815	0.372832	0.37355	0.362022	0.66523	0.0718219	0.980295	1.8846e-05	0.042157	0.921049	0.0846817	0.841979	0.418873	0.301644	0.16434	0.697365	-0.0205858	0.961413	-0.047933	0.910263	-0.000205715	0.999614	0.63779	0.0888663	0.576586	0.134613	0.623247	0.0987627	0.385253	0.345943	-0.146816	0.72865	-0.128798	0.761161	0.397156
Arl1	Arl1	blue	-0.550706	0.157202	-0.483363	0.224966	0.741519	0.0352372	0.537657	0.169323	0.453076	0.259581	-0.434675	0.281826	0.310351	0.454377	0.523487	0.183039	0.813604	0.0140111	0.954877	0.000221979	0.0365117	0.931601	0.115121	0.786047	0.41453	0.307204	0.414809	0.306846	0.10295	0.808328	0.176717	0.67549	0.10242	0.809302	0.43697	0.279002	0.569276	0.140797	0.571303	0.139067	0.33198	0.42176	-0.179514	0.670573	-0.126313	0.76567	0.437117
Zdhhc14	Zdhhc14	blue	-0.550628	0.157273	-0.679089	0.0640124	0.707291	0.0497389	0.212106	0.614068	0.364778	0.374292	-0.100242	0.813301	0.565723	0.143859	0.101728	0.810572	0.216702	0.606225	0.645715	0.083726	0.0951632	0.822643	0.0248518	0.953422	0.532817	0.173944	-0.233856	0.577244	-0.451217	0.261787	-0.498453	0.208666	-0.0858004	0.839912	0.671024	0.0684922	0.564394	0.145014	0.316787	0.444567	0.159296	0.706334	-0.0120482	0.977412	-0.185988	0.659231	0.070581
LOC100360940	LOC100360940	blue	-0.550249	0.157618	-0.735408	0.0376059	0.252102	0.546956	0.294049	0.479616	0.392495	0.336159	-0.528889	0.177742	0.74589	0.0336005	0.797612	0.0177065	0.191428	0.649745	0.547299	0.16032	0.183399	0.66376	0.520449	0.186055	0.533723	0.173074	-0.00382509	0.992828	-0.342355	0.406478	0.242909	0.562145	-0.0276956	0.948097	0.366723	0.371556	0.386857	0.343764	0.279915	0.50193	0.219247	0.601896	-0.194033	0.645217	-0.527311	0.179282	0.773161
Zbtb44	Zbtb44	blue	-0.550238	0.157628	-0.46457	0.246149	0.840627	0.00894899	0.537458	0.169512	0.414403	0.307368	-0.227169	0.588486	0.241513	0.564464	0.124762	0.768488	0.721575	0.0433187	0.892755	0.002841	-0.115589	0.785194	0.0138601	0.974016	0.289669	0.486487	0.284283	0.494992	-0.0108649	0.97963	-0.249272	0.551616	-0.0487271	0.908781	0.533217	0.173559	0.609406	0.108744	0.627379	0.0958898	0.215135	0.608895	-0.0989683	0.815643	0.0816924	0.847507	0.0854787
G6pc3	G6pc3	blue	-0.550066	0.157785	-0.49009	0.217622	0.756148	0.0299445	0.464673	0.24603	0.487604	0.22032	-0.370427	0.366369	0.426524	0.291968	0.528263	0.178352	0.736172	0.0373047	0.966868	8.86769e-05	0.101202	0.811538	0.108496	0.798161	0.537383	0.169584	0.352759	0.3914	0.0787895	0.85288	0.151043	0.721073	0.201665	0.632004	0.425295	0.293511	0.631367	0.0931625	0.515177	0.19135	0.394875	0.332973	-0.228547	0.586163	-0.257737	0.537718	0.413237
Kif4a	Kif4a	blue	-0.550039	0.15781	-0.539579	0.167508	0.703645	0.0514639	0.578928	0.132663	0.474973	0.234302	-0.332799	0.420545	0.43366	0.28308	0.365223	0.373666	0.695322	0.0555346	0.970586	6.22273e-05	0.018003	0.966252	0.24092	0.565449	0.347313	0.399262	0.30381	0.464438	-0.0113953	0.978636	0.0242715	0.954509	0.0388697	0.927193	0.473729	0.235704	0.726753	0.0411231	0.72641	0.0412662	0.33115	0.422993	-0.182175	0.665904	-0.212593	0.613235	0.390016
Cdkn3	Cdkn3	blue	-0.549944	0.157897	-0.605356	0.111768	0.585363	0.12739	0.604261	0.112594	0.410143	0.312871	-0.355242	0.387837	0.476973	0.232059	0.377091	0.357121	0.609406	0.108744	0.945627	0.000385656	-0.0317197	0.940566	0.391608	0.337351	0.252595	0.546145	0.242106	0.563478	-0.0569909	0.893373	0.0272258	0.948977	-0.0751431	0.859636	0.501779	0.20516	0.694818	0.0557867	0.819992	0.0126842	0.333037	0.420192	-0.200706	0.63366	-0.233422	0.577972	0.502929
Efcab7	Efcab7	blue	-0.549775	0.158051	-0.292378	0.482233	0.813003	0.0141404	0.636116	0.0899745	0.564689	0.144757	-0.256702	0.53941	0.238061	0.570213	0.147733	0.727004	0.801885	0.0166658	0.828234	0.0110933	-0.21236	0.613634	0.0847395	0.841872	0.276465	0.507436	0.553087	0.155043	0.124981	0.76809	-0.151157	0.720868	0.076706	0.856739	0.250521	0.549556	0.648248	0.0821203	0.580851	0.131075	0.147743	0.726987	-0.200675	0.633713	0.0818104	0.847288	-0.0219703
Lgals3bp	Lgals3bp	blue	-0.5497	0.15812	-0.665771	0.071507	0.36677	0.371489	0.449402	0.26395	0.0613045	0.885342	-0.461834	0.249314	0.325106	0.432016	0.536519	0.170404	0.449275	0.264101	0.75436	0.0305631	-0.257779	0.537649	0.452948	0.259732	0.145824	0.730432	0.136906	0.746491	0.0148584	0.972145	0.0530479	0.900722	-0.336604	0.414919	0.584954	0.127722	0.148165	0.72623	0.655524	0.0776089	0.334794	0.417591	-0.274237	0.511004	0.0148785	0.972107	0.706882
Ptms	Ptms	blue	-0.54965	0.158165	-0.378359	0.355375	0.804784	0.0159821	0.339199	0.411102	0.443065	0.271571	-0.262751	0.529546	0.427163	0.291165	0.501158	0.205812	0.688808	0.0588505	0.939297	0.000534049	-0.0083572	0.984331	0.0177335	0.966757	0.667795	0.0703365	0.394787	0.33309	0.235815	0.573964	0.0710556	0.867218	0.32241	0.436068	0.345568	0.401796	0.50551	0.201262	0.352264	0.392111	0.48581	0.222279	-0.389114	0.34071	-0.21933	0.601755	0.267557
Pih1d1	Pih1d1	blue	-0.549597	0.158214	-0.449556	0.263766	0.687086	0.0597464	0.329353	0.425667	0.304917	0.462729	-0.286664	0.491225	0.4474	0.266346	0.557639	0.150962	0.612936	0.106146	0.954273	0.000230914	-0.0874718	0.836825	0.157571	0.709408	0.589946	0.123707	0.328542	0.426877	0.26502	0.525865	0.102084	0.809919	0.208132	0.620876	0.412463	0.309869	0.397868	0.328986	0.447908	0.265737	0.565089	0.144409	-0.460419	0.250959	-0.220631	0.599546	0.438036
Ltbp1	Ltbp1	blue	-0.54942	0.158375	-0.537047	0.169903	0.628682	0.0949939	0.424289	0.294779	0.305187	0.462312	-0.198574	0.637346	0.540703	0.16645	0.356099	0.386612	0.503649	0.203202	0.975785	3.48548e-05	-0.133764	0.752169	0.324439	0.433017	0.428609	0.289356	0.201388	0.632483	0.115477	0.785399	-0.0768059	0.856554	0.0558496	0.8955	0.490636	0.21703	0.568891	0.141127	0.692212	0.0571032	0.530332	0.176343	-0.421237	0.298638	-0.26112	0.5322	0.411595
Pear1	Pear1	blue	-0.549288	0.158495	-0.454305	0.258128	0.820287	0.0126248	0.386011	0.344912	0.363976	0.375424	-0.143592	0.734443	0.411146	0.311571	0.24193	0.563771	0.612359	0.106568	0.966152	9.45005e-05	-0.0990308	0.815528	0.0532477	0.900349	0.502925	0.203959	0.239237	0.568253	0.121665	0.774119	-0.193064	0.646899	0.130428	0.758206	0.505565	0.201206	0.576249	0.134894	0.550241	0.157626	0.453817	0.258704	-0.321974	0.436724	-0.120579	0.776097	0.167799
Mrpl37	Mrpl37	blue	-0.548624	0.159104	-0.753906	0.0307214	0.521743	0.184767	0.268606	0.520064	0.1803	0.669192	-0.258806	0.535972	0.609475	0.108692	0.451607	0.261324	0.291679	0.48333	0.860262	0.00612658	0.0343662	0.935614	0.316708	0.444687	0.473666	0.235774	-0.133781	0.752137	-0.170944	0.685669	-0.10565	0.803376	-0.1015	0.810991	0.705652	0.0505099	0.443247	0.27135	0.56974	0.1404	0.474662	0.234653	-0.256947	0.539009	-0.326855	0.429397	0.593035
Enpp1	Enpp1	blue	-0.548515	0.159203	-0.508242	0.198435	0.742205	0.034977	0.334062	0.418674	0.126556	0.76523	-0.0897186	0.832678	0.284951	0.493934	0.0883926	0.835125	0.479351	0.229406	0.859587	0.00621251	-0.318668	0.441716	0.0696593	0.869811	0.320196	0.439406	0.0887834	0.834404	0.0872638	0.837209	-0.422377	0.297193	-0.147968	0.726583	0.648412	0.0820171	0.320413	0.439078	0.575954	0.135141	0.401766	0.323828	-0.306484	0.460314	0.137631	0.745182	0.124588
Prkar1a	Prkar1a	blue	-0.548393	0.159316	-0.359434	0.381857	0.784424	0.0211712	0.486502	0.221523	0.403488	0.321561	-0.335739	0.416196	0.251401	0.548108	0.434659	0.281845	0.809459	0.0149171	0.931095	0.000776195	-0.134127	0.751511	0.0531101	0.900606	0.437103	0.278839	0.498793	0.208306	0.26865	0.519993	0.0713377	0.866695	0.152494	0.718475	0.356898	0.38547	0.455974	0.256161	0.495874	0.211407	0.378779	0.354796	-0.313885	0.44898	-0.00926686	0.982626	0.269321
[truncated: 12,491 more rows]
[truncated: 27 more columns]

## Sheet: pvalues
	Condition	Weight	Time in Center	# of Entries	Total Movement	# Hindlimb	# Forelimb	Rears + Lands	Total_Calls_All	Average_Duration_FM	Max_Duration_FM	Top_10_Duration_FM	Average_Bandwidth_FM	Max_Bandwidth_FM	Top_10_Bandwidth_FM	Average_Intensity_FM	Max_Intensity_FM	Top_10_Intensity_FM	Average_Peak_Frequency_FM	Max_Peak_Frequency_FM	Top_10_Peak_Frequency_FM	Range_of_Intensity_FM	Average_Duration_All	Max_Duration_All	Top_10_Duration_All	Average_Bandwidth_All	Max_Bandwidth_All	Top_10_Bandwidth_All	Average_Intensity_All	Max_Intensity_All	Top_10_Intensity_All	Average_Peak_Frequency_All	Max_Peak_Frequency_All	Top_10_Peak_Frequency_All	Percent Complex_All	Range_of_Intensity_All
[truncated: 36 more rows]

[truncated: 6 more sheets: correlations, genes in top modules, MEred+GO Process, ME Midnight+ GO Process, ME Purple + GO Process, ME Yellow + GO Process]
