# Supplementary material for: Prodromal Parkinson disease signs are predicted by a whole-blood inflammatory transcriptional signature in young Pink1−/− rats
Source: BMC Neurosci. 2024 Mar 4;25:11. doi: 10.1186/s12868-024-00857-0 (PMC10910737; doi:10.1186/s12868-024-00857-0)
Supplement: Supplementary file 4 — Additional file 4: Table S1. Results of a differential gene expression. Analysis of RNA-Seq data using EdgeR. A negative logFC. [file 12868_2024_857_MOESM4_ESM.xlsx]

## Sheet: S1. edgeR GLM gene
S1. Results of a differential gene expression. Analysis of RNA-Seq data using EdgeR. A negative logFC indicates that gene expression is down regulated in the Pink1-/- male rats.
Ensembl	Symbol	Pink-WT_logFC	Pink-WT_logCPM	Pink-WT_LR	Pink-WT_PValue	Pink-WT_FDR	Pink-WT_Status	Description
ENSRNOG00000010174	Enpp4	1.5091	4.39779	37.2188	1.05589e-09	5.89821e-06	UP	ectonucleotide pyrophosphatase/phosphodiesterase 4
ENSRNOG00000015385	Pink1	-4.47297	7.21464	37.8881	7.49227e-10	5.89821e-06	DOWN	PTEN induced kinase 1
ENSRNOG00000018917	Foxi2	2.98462	2.19282	31.9534	1.57914e-08	5.88071e-05	UP	forkhead box I2
ENSRNOG00000028993	Rpl12	-3.19258	3.63805	30.3608	3.58703e-08	0.000100186	DOWN	ribosomal protein L12
ENSRNOG00000016295	Lyzl1	-5.03401	0.870939	26.0732	3.28709e-07	0.000734468	DOWN	lysozyme-like 1
ENSRNOG00000013973	Lcn2	-4.29422	0.888165	23.8735	1.02877e-06	0.00183668	DOWN	lipocalin 2
ENSRNOG00000036603	Ifit1bl	-2.93093	9.58765	23.5407	1.22298e-06	0.00183668	DOWN	interferon-induced protein with tetratricopeptide repeats 1B-like
ENSRNOG00000043258	Bpifa6	1.86382	5.12967	23.154	1.49532e-06	0.00185619	UP	BPI fold containing family A, member 6
ENSRNOG00000019440	Kcnn4	1.77118	5.99467	22.2373	2.40952e-06	0.00269191	UP	potassium calcium-activated channel subfamily N member 4
ENSRNOG00000004740	Mmadhc	1.13879	5.4067	21.9106	2.85647e-06	0.00273417	UP	metabolism of cobalamin associated D
ENSRNOG00000005615	Gadd45a	1.3739	5.00078	21.7038	3.18155e-06	0.00273417	UP	growth arrest and DNA-damage-inducible, alpha
ENSRNOG00000020308	Ech1	1.41519	4.06781	21.8448	2.95623e-06	0.00273417	UP	enoyl-CoA hydratase 1
ENSRNOG00000022807	Pced1b	1.81251	5.47396	21.5538	3.44033e-06	0.00274539	UP	PC-esterase domain containing 1B
ENSRNOG00000046112	Dedd2	1.25885	5.50638	21.3319	3.8626e-06	0.00287686	UP	death effector domain containing 2
ENSRNOG00000013541	Sh2d4a	1.75676	3.96267	20.7154	5.32851e-06	0.00350177	UP	SH2 domain containing 4A
ENSRNOG00000020044	Mob2	1.64224	5.90359	20.8259	5.0298e-06	0.00350177	UP	MOB kinase activator 2
ENSRNOG00000007483	Ccnf	2.00076	3.47823	20.2241	6.88787e-06	0.00394702	UP	cyclin F
ENSRNOG00000011253	Trmt9b	1.52545	2.98975	20.1753	7.06592e-06	0.00394702	UP	tRNA methyltransferase 9B (putative)
ENSRNOG00000053891	Phf11	-1.39027	4.20686	20.3227	6.54187e-06	0.00394702	DOWN	PHD finger protein 11
ENSRNOG00000015529	Cdca3	1.31547	5.09955	19.7567	8.7954e-06	0.00467915	UP	cell division cycle associated 3
ENSRNOG00000008432	Slc22a5	1.44109	3.88962	19.6457	9.32109e-06	0.00473342	UP	solute carrier family 22 member 5
ENSRNOG00000003567	Ppox	1.59126	4.44827	19.3254	1.10232e-05	0.00535439	UP	protoporphyrinogen oxidase
ENSRNOG00000016321	Entpd4	1.50581	4.49201	19.2212	1.16411e-05	0.00541892	UP	ectonucleoside triphosphate diphosphohydrolase 4
ENSRNOG00000007845	Supt4h1	1.50786	7.14739	18.8695	1.3997e-05	0.00625499	UP	SPT4 homolog, DSIF elongation factor subunit
ENSRNOG00000019367	Dclre1b	1.69902	5.81937	18.5422	1.66182e-05	0.00687623	UP	DNA cross-link repair 1B
ENSRNOG00000057823	Ubc	1.34014	7.709	18.5462	1.65839e-05	0.00687623	UP	ubiquitin C
ENSRNOG00000060061	Sowaha	2.09626	4.58992	17.9681	2.24638e-05	0.00896305	UP	sosondowah ankyrin repeat domain family member A
ENSRNOG00000008450		1.27855	3.76831	17.7731	2.48872e-05	0.00958757	UP	ribonucleotide reductase M2 polypeptide
ENSRNOG00000015921	Esco2	1.063	4.62007	17.4363	2.97094e-05	0.0107373	UP	establishment of sister chromatid cohesion N-acetyltransferase 2
ENSRNOG00000017259	Tacc3	1.41308	5.55944	17.3947	3.03672e-05	0.0107373	UP	transforming, acidic coiled-coil containing protein 3
ENSRNOG00000021518	Trim31	1.8062	3.10337	17.3706	3.07549e-05	0.0107373	UP	tripartite motif-containing 31
ENSRNOG00000021259	Prnp	1.60332	3.27781	17.0223	3.69426e-05	0.0125067	UP	prion protein
ENSRNOG00000050445	Gde1	1.20349	4.99949	16.881	3.97985e-05	0.0130773	UP	glycerophosphodiester phosphodiesterase 1
ENSRNOG00000011884	Golga2	1.31818	4.69776	16.6235	4.55827e-05	0.0141458	UP	golgin A2
ENSRNOG00000039776	Exoc3	1.58894	5.9175	16.6548	4.4836e-05	0.0141458	UP	exocyst complex component 3
ENSRNOG00000048411	Uhrf1	1.35502	4.40556	16.5542	4.72786e-05	0.0142756	UP	ubiquitin-like with PHD and ring finger domains 1
ENSRNOG00000028250	Lax1	-1.28185	4.04826	16.4928	4.88361e-05	0.0143578	DOWN	lymphocyte transmembrane adaptor 1
ENSRNOG00000019268	Pelp1	1.40009	6.5567	16.3262	5.33216e-05	0.0148878	UP	proline, glutamate and leucine rich protein 1
ENSRNOG00000019996	Slc16a1	1.20367	5.97335	16.28	5.46365e-05	0.0148878	UP	solute carrier family 16 member 1
ENSRNOG00000057760	Stil	1.54295	4.37694	16.3557	5.24976e-05	0.0148878	UP	STIL, centriolar assembly protein
ENSRNOG00000012004	Ubap1	1.48749	6.72003	16.1232	5.93513e-05	0.0157874	UP	ubiquitin-associated protein 1
ENSRNOG00000019129	Fcgbp	-2.28963	5.56049	16.0595	6.13834e-05	0.0159483	DOWN	Fc fragment of IgG binding protein
ENSRNOG00000061895	Ly49si1	-3.93906	0.183013	16.0124	6.29282e-05	0.015978	DOWN	immunoreceptor Ly49si1
ENSRNOG00000020938	Ppp1r15a	1.61286	7.81923	15.7499	7.229e-05	0.0179472	UP	protein phosphatase 1, regulatory subunit 15A
ENSRNOG00000039001	Agrp	1.627	2.30477	15.6735	7.52704e-05	0.0182809	UP	agouti related neuropeptide
ENSRNOG00000060542	Mid2	-2.72715	0.325746	15.5023	8.2407e-05	0.0195883	DOWN	midline 2
ENSRNOG00000019097	Bap1	1.289	6.49094	15.3979	8.70872e-05	0.0202695	UP	Brca1 associated protein 1
ENSRNOG00000016683	Zfp668	1.82469	2.14059	15.2675	9.33087e-05	0.0208489	UP	zinc finger protein 668
ENSRNOG00000020441	Vps25	1.50462	2.98162	15.2704	9.31635e-05	0.0208489	UP	WNK lysine deficient protein kinase 4
ENSRNOG00000000479	Kifc1	1.30435	4.94321	15.0435	0.00010506	0.0214635	UP	kinesin family member C1
ENSRNOG00000004411	Tspan8	1.38802	7.17665	14.9797	0.000108674	0.0214635	UP	tetraspanin 8
ENSRNOG00000006766	Laptm4b	-2.46837	2.64056	15.0967	0.000102139	0.0214635	DOWN	lysosomal protein transmembrane 4 beta
ENSRNOG00000012119	AABR07069282.1	1.25646	3.85931	15.1299	0.000100359	0.0214635	UP	NIMA (never in mitosis gene a)-related kinase 2-like 1
ENSRNOG00000015455	Spr	1.24618	4.98544	14.9653	0.000109508	0.0214635	UP	sepiapterin reductase
ENSRNOG00000032778	Bub1	1.23467	4.74921	14.9743	0.000108988	0.0214635	UP	BUB1 mitotic checkpoint serine/threonine kinase
ENSRNOG00000057881	Sppl2b	1.35584	5.0686	14.8411	0.000116961	0.0225291	UP	signal peptide peptidase-like 2B
ENSRNOG00000014605	Lig4	-1.0227	4.23944	14.7756	0.000121094	0.0229299	DOWN	DNA ligase 4
ENSRNOG00000012095	Pkia	2.40191	3.74888	14.6859	0.000126992	0.0232584	UP	cAMP-dependent protein kinase inhibitor alpha
ENSRNOG00000033234	Ccrl2	1.25142	3.17972	14.69	0.000126719	0.0232584	UP	C-C motif chemokine receptor like 2
ENSRNOG00000049179	Pidd1	2.18781	1.08118	14.5872	0.000133821	0.023814	UP	p53-induced death domain protein 1
ENSRNOG00000060703	Troap	2.4645	1.2188	14.5806	0.00013429	0.023814	UP	trophinin associated protein
ENSRNOG00000037505	Ulk1	1.71987	5.71721	14.4854	0.000141253	0.0246575	UP	unc-51 like autophagy activating kinase 1
ENSRNOG00000000983	Zfp394	1.59383	4.89147	14.3366	0.000152862	0.0262734	UP	zinc finger protein 394
ENSRNOG00000059215	Slc66a2	1.21989	3.58515	14.2786	0.000157643	0.0266846	UP	solute carrier family 66 member 2
ENSRNOG00000014727	Fahd1	1.52483	1.80819	14.0568	0.000177376	0.0283091	UP	fumarylacetoacetate hydrolase domain containing 1
ENSRNOG00000015669	Kctd11	1.22055	3.13949	14.1052	0.000172865	0.0283091	UP	potassium channel tetramerization domain containing 11
ENSRNOG00000033921	Als2cl	1.75825	5.89897	14.0827	0.000174943	0.0283091	UP	ALS2 C-terminal like
ENSRNOG00000059641	RGD1564480	1.25098	3.13332	14.1031	0.000173059	0.0283091	UP	similar to polyamine oxidase isoform 2
ENSRNOG00000020541	Nprl3	2.17122	6.98865	14.0138	0.000181469	0.0285546	UP	NPR3-like, GATOR1 complex subunit
ENSRNOG00000004487	Nek2l1	1.05735	4.39022	13.9607	0.000186672	0.0289653	UP	NIMA-related kinase 2
ENSRNOG00000061348	Fam53b	1.6607	8.29041	13.9216	0.000190593	0.0291685	UP	family with sequence similarity 53, member B
ENSRNOG00000016280	Btrc	1.18688	6.7188	13.7764	0.000205902	0.0310857	UP	beta-transducin repeat containing E3 ubiquitin protein ligase
ENSRNOG00000008243	Slc43a1	1.6562	7.242	13.7148	0.000212768	0.0313684	UP	solute carrier family 43 member 1
ENSRNOG00000012892	Abca4	1.30431	5.99738	13.6997	0.000214491	0.0313684	UP	ATP binding cassette subfamily A member 4
ENSRNOG00000047314	Tk1	1.14847	7.64828	13.6848	0.000216198	0.0313684	UP	thymidine kinase 1
ENSRNOG00000008165	Tpx2	1.71541	7.17462	13.6235	0.00022337	0.0319935	UP	TPX2, microtubule nucleation factor
ENSRNOG00000029115	RGD1564883	-2.59345	1.35173	13.4458	0.000245552	0.0342913	DOWN	similar to 60S ribosomal protein L12
ENSRNOG00000057443	Nos2	-3.2789	3.86854	13.455	0.000244359	0.0342913	DOWN	nitric oxide synthase 2
ENSRNOG00000027096	Ctsw	0.999247	4.53236	13.3978	0.000251924	0.0347469	UP	cathepsin W
ENSRNOG00000053494	Mcpt1l1	1.68546	3.78997	13.3741	0.000255118	0.0347583	UP	mast cell protease 1-like 1
ENSRNOG00000007763	Plod1	1.27244	4.29763	13.2573	0.000271516	0.0364557	UP	procollagen-lysine, 2-oxoglutarate 5-dioxygenase 1
ENSRNOG00000010633	Acsl1	0.984683	7.45995	13.2396	0.000274103	0.0364557	UP	acyl-CoA synthetase long-chain family member 1
ENSRNOG00000012966	Acadl	-1.4679	4.53697	13.1411	0.000288881	0.0379691	DOWN	acyl-CoA dehydrogenase, long chain
ENSRNOG00000021438	Tuba1c	1.5808	5.60016	13.0241	0.000307514	0.0399482	UP	tubulin, alpha 1C
ENSRNOG00000008086	Dpf3	0.981165	5.11123	12.802	0.000346241	0.0438199	UP	double PHD fingers 3
ENSRNOG00000008956	Cdkn2c	1.10974	4.19858	12.814	0.000344038	0.0438199	UP	cyclin-dependent kinase inhibitor 2C
ENSRNOG00000060374	Metazoa_SRP	-4.13863	0.500851	12.7867	0.000349085	0.0438199	DOWN	Metazoan signal recognition particle RNA
ENSRNOG00000001890	Txnrd2	1.02697	3.40835	12.7223	0.000361315	0.0443803	UP	thioredoxin reductase 2
ENSRNOG00000016660	Cox5b	0.906116	4.97378	12.7108	0.000363546	0.0443803	UP	cytochrome c oxidase subunit 5B
ENSRNOG00000021007	Snx15	1.06502	4.70925	12.701	0.000365466	0.0443803	UP	sorting nexin 15
ENSRNOG00000020875	Celf3	3.44482	1.48877	12.668	0.000371965	0.0446839	UP	CUGBP, Elav-like family member 3
ENSRNOG00000048205	Ube2h	1.5031	9.13171	12.5594	0.000394228	0.0463612	UP	ubiquitin-conjugating enzyme E2H
ENSRNOG00000017610	Nedd4l	1.18332	8.21676	12.5254	0.000401468	0.0467208	UP	NEDD4 like E3 ubiquitin protein ligase
ENSRNOG00000002757	Tada2a	1.40176	1.69275	12.427	0.000423177	0.0472462	UP	transcriptional adaptor 2A
ENSRNOG00000005906	RGD1565355	1.44474	8.31968	12.4641	0.000414845	0.0472462	UP	platelet glycoprotein 4-like
ENSRNOG00000008061	Nuak1	0.949218	4.96064	12.4707	0.000413386	0.0472462	UP	NUAK family kinase 1
ENSRNOG00000010573	Stra8	1.66123	1.47842	12.4096	0.000427127	0.0472462	UP	stimulated by retinoic acid 8
ENSRNOG00000042522	Pheta2	1.64069	2.22332	12.4307	0.000422332	0.0472462	UP	PH domain containing endocytic trafficking adaptor 2
ENSRNOG00000010872	Ckb	1.09417	3.44425	12.2971	0.000453665	0.0492068	UP	creatine kinase B
ENSRNOG00000012273	Dmtn	1.3888	7.89817	12.2997	0.000453027	0.0492068	UP	dematin actin binding protein
ENSRNOG00000032737	F7	2.89433	1.38328	12.2722	0.00045975	0.0492068	UP	coagulation factor VII
ENSRNOG00000021713	Kif18b	1.89078	5.44731	12.2	0.000477885	0.0498965	UP	kinesin family member 18B
ENSRNOG00000023969	Herc6	-1.48255	5.17084	12.2147	0.000474136	0.0498965	DOWN	HECT and RLD domain containing E3 ubiquitin protein ligase family member 6
ENSRNOG00000012722	Ppdpf	1.00519	5.43145	12.1182	0.000499309	0.0507116	NS	pancreatic progenitor cell differentiation and proliferation factor
ENSRNOG00000019484	Slc6a9	1.64484	6.37571	12.1426	0.000492828	0.0507116	NS	solute carrier family 6 member 9
ENSRNOG00000025502	Arhgef37	1.2326	7.40905	12.1013	0.000503871	0.0507139	NS	Rho guanine nucleotide exchange factor 37
ENSRNOG00000007041	Abcg2	0.952758	3.24279	12.0074	0.000529884	0.0515988	NS	ATP binding cassette subfamily G member 2
ENSRNOG00000012067	Fam111a	1.52	6.51784	12.0146	0.00052784	0.0515988	NS	FAM111 trypsin like peptidase A
ENSRNOG00000023303	Dpep2	1.3242	5.45219	11.972	0.000540064	0.0515988	NS	dipeptidase 2
ENSRNOG00000026186	Syde2	2.89872	0.477368	12.0329	0.000522709	0.0515988	NS	synapse defective Rho GTPase homolog 2
ENSRNOG00000033100	AABR07054189.1	-1.58517	3.47088	12.0008	0.000531787	0.0515988	NS	hypothetical protein LOC689130
ENSRNOG00000006931	Eepd1	1.84236	1.72233	11.899	0.00056163	0.0529933	NS	endonuclease/exonuclease/phosphatase family domain containing 1
ENSRNOG00000029939	Gypc	1.64147	7.81727	11.8897	0.000564465	0.0529933	NS	glycophorin C (Gerbich blood group)
ENSRNOG00000008936	Map3k6	1.3078	3.10106	11.8246	0.000584532	0.0544199	NS	mitogen-activated protein kinase kinase kinase 6
ENSRNOG00000015948	Slc1a5	2.04902	8.46539	11.7621	0.000604489	0.0558129	NS	solute carrier family 1 member 5
ENSRNOG00000029938	Pik3c2b	-0.844071	4.78554	11.6207	0.000652221	0.0597263	NS	phosphatidylinositol-4-phosphate 3-kinase, catalytic subunit type 2 beta
ENSRNOG00000003879	Rnf167	1.07373	7.08226	11.585	0.000664843	0.0599002	NS	ring finger protein 167
ENSRNOG00000032471	Asb3	1.13962	3.04433	11.5934	0.000661846	0.0599002	NS	ankyrin repeat and SOCS box-containing 3
ENSRNOG00000009071	Gripap1	0.977876	5.43222	11.5289	0.000685218	0.0600268	NS	GRIP1 associated protein 1
ENSRNOG00000014890	Mrpl43	-1.61459	2.31429	11.5276	0.000685687	0.0600268	NS	mitochondrial ribosomal protein L43
ENSRNOG00000021011	Fut2	0.994866	4.48049	11.5221	0.00068774	0.0600268	NS	fucosyltransferase 2
ENSRNOG00000037638	Timm50	0.946979	5.12269	11.5438	0.000679773	0.0600268	NS	translocase of inner mitochondrial membrane 50
ENSRNOG00000005417	Zhx2	-1.27472	2.83539	11.2951	0.000777136	0.0652794	NS	zinc fingers and homeoboxes 2
ENSRNOG00000019965	Tgfb1i1	0.929651	4.35142	11.3086	0.0007715	0.0652794	NS	transforming growth factor beta 1 induced transcript 1
ENSRNOG00000020420	Pklr	1.05871	4.4308	11.3051	0.00077293	0.0652794	NS	pyruvate kinase L/R
ENSRNOG00000024605	Fam220a	1.6041	6.86489	11.2963	0.00077662	0.0652794	NS	family with sequence similarity 220, member A
ENSRNOG00000058422	Lilrb3a	-2.62871	3.53777	11.3059	0.000772631	0.0652794	NS	leukocyte immunoglobulin-like receptor, subfamily B (with TM and ITIM domains), member 3A
ENSRNOG00000023013	Marchf3	0.884935	5.32291	11.2322	0.000803895	0.0670232	NS	membrane associated ring-CH-type finger 3
ENSRNOG00000015682	Kel	1.46007	10.4815	11.1854	0.000824447	0.0682275	NS	Kell metallo-endopeptidase (Kell blood group)
ENSRNOG00000011271	Mcc	-2.40394	0.893431	11.1258	0.000851337	0.0684255	NS	MCC regulator of WNT signaling pathway
ENSRNOG00000030515	Nfasc	3.08501	0.832145	11.1265	0.000851052	0.0684255	NS	neurofascin
ENSRNOG00000048812	Gpx1	1.45551	11.8906	11.1551	0.000837988	0.0684255	NS	glutathione peroxidase 1
ENSRNOG00000008834	Dach1	-2.18127	0.3975	11.0826	0.000871409	0.0695384	NS	dachshund family transcription factor 1
ENSRNOG00000060821	Rnf114	-1.03499	4.52129	11.0453	0.000889131	0.0704495	NS	ring finger protein 114
ENSRNOG00000000299	Foxo3	1.23361	8.30762	10.9976	0.000912286	0.0717751	NS	forkhead box O3
ENSRNOG00000014721	Ahrr	3.4117	0.126384	10.9697	0.000926162	0.0723573	NS	aryl-hydrocarbon receptor repressor
ENSRNOG00000008802	Dnajc11	0.803092	5.21035	10.808	0.0010106	0.0762867	NS	DnaJ heat shock protein family (Hsp40) member C11
ENSRNOG00000013585	Nmnat3	0.970022	5.45479	10.8244	0.00100171	0.0762867	NS	nicotinamide nucleotide adenylyltransferase 3
ENSRNOG00000018225	Tp53inp2	1.21932	2.86252	10.8332	0.000996945	0.0762867	NS	tumor protein p53 inducible nuclear protein 2
ENSRNOG00000020165	Ahsp	1.31361	11.5406	10.8441	0.00099109	0.0762867	NS	alpha hemoglobin stabilizing protein
ENSRNOG00000053789	AC111369.1	1.74072	1.35536	10.8118	0.00100857	0.0762867	NS
ENSRNOG00000003468	Capn8	2.43634	1.31603	10.76	0.00103716	0.0768115	NS	calpain 8
ENSRNOG00000011541	Cygb	2.08977	0.892159	10.7582	0.00103818	0.0768115	NS	cytoglobin
ENSRNOG00000053468	Tuba1b	1.06318	8.01597	10.7636	0.00103515	0.0768115	NS	tubulin, alpha 1B
ENSRNOG00000017445	Tubb2b	0.976953	4.01155	10.5732	0.0011474	0.0843341	NS	tubulin, beta 2B class IIb
ENSRNOG00000060486		-2.1263	0.825792	10.561	0.00115502	0.084339	NS
ENSRNOG00000055583	Ttyh3	1.32031	10.0275	10.5207	0.00118048	0.0850857	NS	tweety family member 3
ENSRNOG00000000695	Ssh1	0.940124	4.86508	10.4187	0.00124748	0.0881573	NS	slingshot protein phosphatase 1
ENSRNOG00000004870	Dyrk3	1.10393	6.54783	10.4186	0.00124753	0.0881573	NS	dual specificity tyrosine phosphorylation regulated kinase 3
ENSRNOG00000019590	Smg5	1.07374	7.34826	10.4198	0.00124675	0.0881573	NS	SMG5 nonsense mediated mRNA decay factor
ENSRNOG00000000782	Trim10	1.34678	8.52075	10.3729	0.0012788	0.0881896	NS	tripartite motif-containing 10
ENSRNOG00000007462	Septin8	0.902665	4.34935	10.3836	0.00127136	0.0881896	NS	septin 8
ENSRNOG00000026059	Paqr6	-1.6362	1.67332	10.3911	0.00126626	0.0881896	NS	progestin and adipoQ receptor family member 6
ENSRNOG00000031730	Eloc	0.763022	4.60862	10.3014	0.00132927	0.0911082	NS	elongin C
ENSRNOG00000000155	Cog3	0.966575	4.154	10.278	0.00134627	0.0917108	NS	component of oligomeric golgi complex 3
ENSRNOG00000015447	Calcoco1	1.02572	6.77978	10.2418	0.00137297	0.0929626	NS	calcium binding and coiled coil domain 1
ENSRNOG00000000033	Tmcc2	2.55587	14.5635	10.1082	0.00147614	0.0988216	NS	transmembrane and coiled-coil domain family 2
ENSRNOG00000007946	Bcl2l1	1.37576	10.4385	10.1068	0.00147719	0.0988216	NS	Bcl2-like 1
ENSRNOG00000016148	Gtse1	1.15584	4.26339	10.0742	0.00150364	0.0995596	NS	G-2 and S-phase expressed 1
ENSRNOG00000017810	Uros	1.11086	4.15457	10.0712	0.00150605	0.0995596	NS	uroporphyrinogen III synthase
ENSRNOG00000021787	Zfp217	1.08205	7.56462	10.0509	0.00152272	0.0999022	NS	zinc finger protein 217
ENSRNOG00000048275	RGD1309350	0.899175	6.38417	10.0432	0.00152912	0.0999022	NS	similar to transthyretin (4L369)
ENSRNOG00000016497	Bloc1s5	0.883514	4.25133	10.0189	0.00154943	0.100641	NS	biogenesis of lysosomal organelles complex 1 subunit 5
ENSRNOG00000021474	Siglec5	1.40264	4.03637	9.94966	0.00160879	0.103893	NS	sialic acid binding Ig-like lectin 5
ENSRNOG00000003901	Cfap36	-1.02643	3.89869	9.9338	0.00162271	0.104189	NS	cilia and flagella associated protein 36
ENSRNOG00000013288	Xpo7	2.3702	12.7088	9.86597	0.00168364	0.107207	NS	exportin 7
ENSRNOG00000019349	Sf3a2	1.08593	5.32832	9.86022	0.0016889	0.107207	NS	splicing factor 3a, subunit 2
ENSRNOG00000018697	Abcb6	1.00382	5.50444	9.82771	0.00171903	0.108503	NS	ATP binding cassette subfamily B member 6
ENSRNOG00000009934	Emc3	0.81968	3.60434	9.80401	0.00174132	0.108682	NS	ER membrane protein complex subunit 3
ENSRNOG00000049994	Ifi44l	-1.84292	2.15548	9.76129	0.00178225	0.110618	NS	interferon-induced protein 44-like
ENSRNOG00000043436	Micu1	0.789362	5.2036	9.74117	0.00180186	0.111218	NS	mitochondrial calcium uptake 1
ENSRNOG00000061213	Mrps36	-1.40157	2.1954	9.65077	0.00189273	0.116184	NS	mitochondrial ribosomal protein S36
ENSRNOG00000010881	Trak2	1.37693	10.2994	9.62257	0.00192201	0.117337	NS	trafficking kinesin protein 2
ENSRNOG00000022911	Hjurp	2.11937	4.22047	9.571	0.00197675	0.120023	NS	Holliday junction recognition protein
ENSRNOG00000053201	Gpcpd1	1.00193	7.10217	9.55638	0.00199255	0.120329	NS	glycerophosphocholine phosphodiesterase 1
ENSRNOG00000018719	Cir1	0.975123	7.15869	9.51682	0.00203597	0.12229	NS	corepressor interacting with RBPJ, CIR1
ENSRNOG00000018809	Psmd5	0.827254	3.54577	9.49524	0.00206006	0.123075	NS	proteasome 26S subunit, non-ATPase 5
ENSRNOG00000014137	Fbln1	-3.38247	2.88874	9.46298	0.0020966	0.123932	NS	fibulin 1
ENSRNOG00000021298	Dstyk	0.895962	3.95688	9.43653	0.00212706	0.125071	NS	dual serine/threonine and tyrosine protein kinase
ENSRNOG00000011690	Rmdn3	0.867449	5.92621	9.35416	0.0022248	0.130122	NS	regulator of microtubule dynamics 3
ENSRNOG00000025832	Zer1	1.14693	7.07139	9.34474	0.00223626	0.130122	NS	zyg-11 related, cell cycle regulator
ENSRNOG00000000335	Ermap	1.09793	5.64805	9.32725	0.00225771	0.13069	NS	erythroblast membrane associated protein (Scianna blood group)
ENSRNOG00000027894	Iqgap3	0.964694	3.73526	9.16926	0.00246114	0.141731	NS	IQ motif containing GTPase activating protein 3
ENSRNOG00000009716	Casc3	0.82168	5.4644	9.14695	0.00249134	0.142006	NS	CASC3 exon junction complex subunit
ENSRNOG00000012954	Eefsec	0.976949	5.01111	9.15034	0.00248672	0.142006	NS	eukaryotic elongation factor, selenocysteine-tRNA-specific
ENSRNOG00000013816	Cmas	1.09784	8.47441	9.09543	0.00256249	0.144183	NS	cytidine monophosphate N-acetylneuraminic acid synthetase
ENSRNOG00000013922	Dok2	-0.663495	4.62994	9.09867	0.00255795	0.144183	NS	docking protein 2
ENSRNOG00000021032	Sphk2	0.845174	4.76153	9.08197	0.00258142	0.144198	NS	sphingosine kinase 2
ENSRNOG00000012619	Epor	1.10728	3.33039	9.03063	0.00265492	0.146955	NS	erythropoietin receptor
ENSRNOG00000019949	Mrps12	1.20363	1.99556	9.02915	0.00265708	0.146955	NS	mitochondrial ribosomal protein S12
ENSRNOG00000010282	Ninj2	0.754462	5.50328	8.98447	0.00272284	0.14985	NS	ninjurin 2
ENSRNOG00000026430	Trim58	1.07184	7.11605	8.97478	0.00273732	0.149908	NS	tripartite motif-containing 58
ENSRNOG00000056894	St6galnac3	0.954953	4.08638	8.95373	0.00276904	0.150906	NS	ST6 N-acetylgalactosaminide alpha-2,6-sialyltransferase 3
ENSRNOG00000001352	Hectd4	1.14261	8.27614	8.87673	0.00288829	0.153657	NS	HECT domain E3 ubiquitin protein ligase 4
ENSRNOG00000013053	Trpm6	-1.48953	3.50843	8.87951	0.00288389	0.153657	NS	transient receptor potential cation channel, subfamily M, member 6
ENSRNOG00000018500	Frmd4a	1.10656	4.31661	8.9103	0.00283566	0.153657	NS	FERM domain containing 4A
ENSRNOG00000024420	Eme1	3.06282	0.318919	8.90201	0.00284857	0.153657	NS	essential meiotic structure-specific endonuclease 1
ENSRNOG00000006878	Slc26a3	2.90276	-0.111911	8.83264	0.00295889	0.155928	NS	solute carrier family 26 member 3
ENSRNOG00000027799	Tmie	1.09828	6.62801	8.8393	0.00294812	0.155928	NS	transmembrane inner ear
ENSRNOG00000023400	Dtx3l	-0.839631	6.09959	8.8199	0.00297963	0.156284	NS	deltex E3 ubiquitin ligase 3L
ENSRNOG00000002480	Gpr137b	-1.33906	1.85559	8.808	0.00299912	0.156421	NS	G protein-coupled receptor 137B
ENSRNOG00000005260	Acp1	0.881402	6.97071	8.80125	0.00301024	0.156421	NS	acid phosphatase 1
ENSRNOG00000003026	Rad23a	1.20556	10.2535	8.78446	0.00303808	0.156791	NS	RAD23 homolog A, nucleotide excision repair protein
ENSRNOG00000046195	AABR07029596.1	0.943173	6.25749	8.77559	0.00305289	0.156791	NS	solute carrier family 22 member 4
ENSRNOG00000046881	Pglyrp3b	1.50471	3.12253	8.75973	0.00307954	0.156791	NS	peptidoglycan recognition protein 3b
ENSRNOG00000003597	Tuba4a	1.02495	9.16584	8.71867	0.00314968	0.158506	NS	tubulin, alpha 4A
ENSRNOG00000020151	Cdh1	1.43372	2.93652	8.71929	0.00314861	0.158506	NS	cadherin 1
ENSRNOG00000018760	Mpp7	-1.60195	0.80693	8.67879	0.00321934	0.160709	NS	membrane palmitoylated protein 7
ENSRNOG00000050121	Rhag	0.997801	7.26207	8.67715	0.00322224	0.160709	NS	Rh-associated glycoprotein
ENSRNOG00000025140	Zfat	0.823786	3.23388	8.65536	0.00326101	0.16192	NS	zinc finger and AT hook domain containing
ENSRNOG00000028415	Cdc20	-1.02832	5.10453	8.58802	0.00338383	0.167275	NS	cell division cycle 20
ENSRNOG00000010390	Hmbs	1.03714	8.60959	8.55408	0.00344749	0.167458	NS	hydroxymethylbilane synthase
ENSRNOG00000011778	Blvra	0.8001	5.05034	8.55603	0.00344379	0.167458	NS	biliverdin reductase A
ENSRNOG00000020879	Nags	1.76896	1.74881	8.56831	0.00342065	0.167458	NS	N-acetylglutamate synthase
ENSRNOG00000061147	Fam189a2	0.903462	3.55172	8.56163	0.00343321	0.167458	NS	family with sequence similarity 189, member A2
ENSRNOG00000002882	Zcchc2	-0.66628	4.35914	8.54369	0.00346721	0.167687	NS	zinc finger CCHC-type containing 2
ENSRNOG00000017899	Akr7a3	1.09752	7.50198	8.51282	0.00352653	0.16967	NS	aldo-keto reductase family 7 member A3
ENSRNOG00000019100	Kif2c	1.03785	2.68927	8.50661	0.00353859	0.16967	NS	kinesin family member 2C
ENSRNOG00000007864	Vrk2	0.755254	5.55432	8.49376	0.00356367	0.170142	NS	VRK serine/threonine kinase 2
ENSRNOG00000004681	Eny2	-1.06624	2.91311	8.45716	0.00363609	0.172129	NS	ENY2, transcription and export complex 2 subunit
ENSRNOG00000019883	Pak4	1.2603	3.40412	8.45859	0.00363324	0.172129	NS	p21 (RAC1) activated kinase 4
ENSRNOG00000036664	Narf	0.895801	7.53494	8.44885	0.00365274	0.172187	NS	nuclear prelamin A recognition factor
ENSRNOG00000010603	Gzma	-1.01121	2.57578	8.4329	0.00368491	0.172974	NS	granzyme A
ENSRNOG00000000047	Cd82	1.18692	9.63704	8.4147	0.00372199	0.173264	NS	Cd82 molecule
ENSRNOG00000016281	Col4a1	-2.38254	0.495878	8.41464	0.00372211	0.173264	NS	collagen type IV alpha 1 chain
ENSRNOG00000001374	Rasal1	1.19642	2.92727	8.39763	0.0037571	0.173769	NS	RAS protein activator like 1
ENSRNOG00000056243	ST7	0.784988	3.44456	8.39427	0.00376406	0.173769	NS	suppression of tumorigenicity 7
ENSRNOG00000008676	Emp1	0.868273	3.8148	8.38452	0.0037843	0.173984	NS	epithelial membrane protein 1
ENSRNOG00000009592	Cyb5r3	0.835949	6.14752	8.37369	0.00380692	0.174307	NS	cytochrome b5 reductase 3
ENSRNOG00000008376	Slc2a3	-1.04864	4.89331	8.33986	0.00387846	0.176858	NS	solute carrier family 2 member 3
ENSRNOG00000012952	Lrig1	0.824739	6.21994	8.30057	0.00396327	0.178539	NS	leucine-rich repeats and immunoglobulin-like domains 1
ENSRNOG00000016085	Mpzl2	1.13203	1.64488	8.30926	0.00394434	0.178539	NS	myelin protein zero-like 2
ENSRNOG00000020144	Rusf1	0.996561	6.40461	8.30493	0.00395376	0.178539	NS	RUS family member 1
ENSRNOG00000039576		0.713515	3.71984	8.2729	0.00402413	0.180552	NS
ENSRNOG00000026143	Ckap2l	0.87474	5.8612	8.26486	0.00404198	0.180628	NS	cytoskeleton associated protein 2-like
ENSRNOG00000006617	Cntnap2	-1.81467	2.09209	8.20847	0.00416954	0.185366	NS	contactin associated protein 2
ENSRNOG00000033611		0.833645	3.18251	8.20341	0.00418118	0.185366	NS
ENSRNOG00000002852	Myo19	-1.90584	2.88791	8.18297	0.00422854	0.186724	NS	myosin XIX
ENSRNOG00000011422	Atmin	1.21678	4.65617	8.16897	0.00426131	0.187431	NS	ATM interactor
ENSRNOG00000016362	Gpr4	0.957589	5.76848	8.14341	0.0043218	0.188321	NS	G protein-coupled receptor 4
ENSRNOG00000017852	Nars1	0.730307	5.27364	8.15316	0.00429861	0.188321	NS	asparaginyl-tRNA synthetase 1
ENSRNOG00000039234	Zscan21	0.813098	4.70744	8.13908	0.00433213	0.188321	NS	zinc finger and SCAN domain containing 21
ENSRNOG00000013045	Setd7	-0.958791	3.98762	8.12414	0.00436797	0.189143	NS	SET domain containing 7, histone lysine methyltransferase
ENSRNOG00000032487	Sts	0.955617	3.61604	8.05787	0.00453064	0.19543	NS	steroid sulfatase
ENSRNOG00000004637	Fbxo7	0.959556	8.24922	8.01937	0.00462798	0.198099	NS	F-box protein 7
ENSRNOG00000002919	Gfap	2.45675	3.49919	7.99091	0.00470129	0.200469	NS	glial fibrillary acidic protein
ENSRNOG00000025504	Ankrd46	0.712464	4.60854	7.98279	0.0047224	0.200603	NS	ankyrin repeat domain 46
ENSRNOG00000007043	Prorp	0.754109	4.07714	7.94876	0.00481204	0.202484	NS	protein only RNase P catalytic subunit
ENSRNOG00000010381	Mknk1	1.02503	7.84298	7.95418	0.00479765	0.202484	NS	MAPK interacting serine/threonine kinase 1
ENSRNOG00000021125	Prdx5	0.74654	3.68171	7.94538	0.00482104	0.202484	NS	peroxiredoxin 5
ENSRNOG00000040201	Atp6ap1l	0.783016	5.65926	7.92034	0.0048882	0.204535	NS	ATPase H+ transporting accessory protein 1 like
ENSRNOG00000015495	Slc25a37	1.15899	10.2562	7.87153	0.00502193	0.208624	NS	solute carrier family 25 member 37
ENSRNOG00000048267	Tor1aip2	0.801822	5.53157	7.87105	0.00502326	0.208624	NS	torsin 1A interacting protein 2
ENSRNOG00000008064	Naga	1.0079	4.3185	7.83106	0.00513559	0.212499	NS	alpha-N-acetylgalactosaminidase
ENSRNOG00000047625	Atg4d	1.09369	6.69878	7.8186	0.00517113	0.21318	NS	autophagy related 4D, cysteine peptidase
ENSRNOG00000015394	Trpv5	1.38788	2.24089	7.80826	0.00520079	0.213615	NS	transient receptor potential cation channel, subfamily V, member 5
ENSRNOG00000009332	Rec114	0.661926	4.68152	7.75773	0.0053483	0.21807	NS	REC114 meiotic recombination protein
ENSRNOG00000023753	Afdn	-1.67048	0.449489	7.76254	0.0053341	0.21807	NS	afadin, adherens junction formation factor
ENSRNOG00000001275	Tmem184a	0.90938	3.19246	7.748	0.0053772	0.218451	NS	transmembrane protein 184A
ENSRNOG00000019511	Mrps18a	1.28958	2.18158	7.72649	0.00544163	0.220268	NS	mitochondrial ribosomal protein S18A
ENSRNOG00000021175	Otub1	0.820478	4.36975	7.69228	0.00554576	0.223672	NS	OTU deubiquitinase, ubiquitin aldehyde binding 1
ENSRNOG00000021247	Spef1	0.794634	3.88333	7.67861	0.00558793	0.224563	NS	sperm flagellar 1
ENSRNOG00000023521	Map3k10	-2.81423	-0.61517	7.65368	0.00566566	0.225255	NS	mitogen activated protein kinase kinase kinase 10
ENSRNOG00000038572	Ncapg	0.727101	3.6802	7.6272	0.00574944	0.227776	NS	non-SMC condensin I complex, subunit G
ENSRNOG00000004255	Tstd1	0.798364	6.08713	7.56695	0.00594484	0.234685	NS	upstream transcription factor 1
ENSRNOG00000001654	Cpox	0.790737	5.72982	7.54853	0.00600592	0.235774	NS	coproporphyrinogen oxidase
ENSRNOG00000010409	Nol6	0.674496	4.82476	7.53324	0.00605708	0.235774	NS	nucleolar protein 6
ENSRNOG00000020351	Vps4a	0.661372	4.81877	7.52704	0.00607796	0.235774	NS	vacuolar protein sorting 4 homolog A
ENSRNOG00000045764	Cxxc4	-1.32466	4.66523	7.52711	0.00607775	0.235774	NS	CXXC finger protein 4
ENSRNOG00000061603	Asxl1	0.660056	5.64124	7.53397	0.00605464	0.235774	NS	ASXL transcriptional regulator 1
ENSRNOG00000052444	Samd9	-1.05375	5.3385	7.49171	0.00619838	0.239613	NS	sterile alpha motif domain containing 9
ENSRNOG00000049471	Steap3	1.04477	3.07828	7.47195	0.00626675	0.241421	NS	STEAP3 metalloreductase
ENSRNOG00000009030	Rab19	0.765419	4.01273	7.45621	0.00632181	0.24239	NS	RAB19, member RAS oncogene family
ENSRNOG00000023508	Mfsd2b	1.03283	4.20469	7.45237	0.0063353	0.24239	NS	major facilitator superfamily domain containing 2B
ENSRNOG00000011483	S100a9	0.854771	5.79625	7.42983	0.00641513	0.243786	NS	S100 calcium binding protein A9
ENSRNOG00000045752	Rrm1	0.682327	5.46844	7.42975	0.00641541	0.243786	NS	ribonucleotide reductase catalytic subunit M1
ENSRNOG00000000975	Mcoln1	1.12061	1.99353	7.40905	0.00648965	0.245771	NS	mucolipin TRP cation channel 1
ENSRNOG00000026178	Adpgk	0.855121	4.7049	7.3993	0.00652494	0.246272	NS	ADP-dependent glucokinase
ENSRNOG00000014564	Yipf5	0.703061	3.98258	7.3763	0.0066089	0.248601	NS	Yip1 domain family, member 5
ENSRNOG00000004362	Rps6ka5	0.65591	5.13235	7.27148	0.0070058	0.251558	NS	ribosomal protein S6 kinase A5
ENSRNOG00000009530	Uchl3	-1.2292	1.52452	7.34751	0.00671557	0.251558	NS	ubiquitin C-terminal hydrolase L3
ENSRNOG00000010063	Htr2a	1.46452	1.17195	7.27759	0.00698201	0.251558	NS	5-hydroxytryptamine receptor 2A
ENSRNOG00000010267	Klhdc10	0.677005	5.97607	7.25713	0.00706199	0.251558	NS	kelch domain containing 10
ENSRNOG00000010574	Ptpn1	-0.847392	5.50185	7.25609	0.00706609	0.251558	NS	protein tyrosine phosphatase, non-receptor type 1
ENSRNOG00000011052	Gars	0.674109	4.4475	7.24931	0.00709281	0.251558	NS	glycyl-tRNA synthetase
ENSRNOG00000012207	Dst	-0.829573	4.05468	7.29496	0.00691484	0.251558	NS	dystonin
ENSRNOG00000016530	Nsa2	-0.654095	4.40203	7.28534	0.00695198	0.251558	NS	NSA2 ribosome biogenesis factor
ENSRNOG00000017720	Mxd1	0.928236	8.74317	7.28428	0.00695605	0.251558	NS	max dimerization protein 1
ENSRNOG00000018107	Zfand5	0.744061	6.90562	7.27256	0.00700159	0.251558	NS	zinc finger AN1-type containing 5
ENSRNOG00000018457	Ptpa	0.790894	6.23524	7.29641	0.00690924	0.251558	NS	protein phosphatase 2 phosphatase activator
ENSRNOG00000020102	Sirt2	0.976741	10.9375	7.30143	0.00688996	0.251558	NS	sirtuin 2
ENSRNOG00000025000	Cep104	0.819748	6.19296	7.30255	0.00688567	0.251558	NS	centrosomal protein 104
ENSRNOG00000027728	Ibtk	0.932459	7.95121	7.25492	0.00707072	0.251558	NS	inhibitor of Bruton tyrosine kinase
ENSRNOG00000045626	Pkd1l2	1.38962	3.63399	7.30725	0.00686771	0.251558	NS	polycystin 1 like 2
ENSRNOG00000049137	Zfp35	-0.966214	3.27872	7.33602	0.00675864	0.251558	NS	zinc finger protein 35
ENSRNOG00000056223	Tfb1m	-2.25127	0.30766	7.26947	0.00701367	0.251558	NS	transcription factor B1, mitochondrial
ENSRNOG00000060293	Ndufa3	1.15358	2.63537	7.26012	0.00705028	0.251558	NS	NADH:ubiquinone oxidoreductase subunit A3
ENSRNOG00000003763	Prdx4	1.01803	2.11589	7.22116	0.00720491	0.254507	NS	peroxiredoxin 4
ENSRNOG00000053577	Gramd1b	-1.12548	1.56245	7.21703	0.00722151	0.254507	NS	GRAM domain containing 1B
ENSRNOG00000003357	Col3a1	-1.68243	1.63736	7.19907	0.00729413	0.255455	NS	collagen type III alpha 1 chain
ENSRNOG00000020113	Cnnm2	1.7418	0.909179	7.20197	0.00728234	0.255455	NS	cyclin and CBS domain divalent metal cation transport mediator 2
ENSRNOG00000028594	Ifnar1	0.859625	7.85045	7.18275	0.00736079	0.256983	NS	interferon alpha and beta receptor subunit 1
ENSRNOG00000002397	Slc30a10	0.9104	3.87332	7.15418	0.00747894	0.260295	NS	solute carrier family 30, member 10
ENSRNOG00000014124	Nod2	-1.06026	2.28917	7.13763	0.00754828	0.261082	NS	nucleotide-binding oligomerization domain containing 2
ENSRNOG00000017406	Atrnl1	-0.831952	2.28472	7.14109	0.00753374	0.261082	NS	attractin like 1
ENSRNOG00000011296	Cenpn	1.53102	3.50697	7.11422	0.00764747	0.263696	NS	centromere protein N
ENSRNOG00000048320	Ndufa11	0.749999	5.54589	7.09083	0.00774794	0.266338	NS	NADH:ubiquinone oxidoreductase subunit A11
ENSRNOG00000054963	Rhbdd1	0.667398	5.37165	7.07873	0.00780041	0.26732	NS	rhomboid domain containing 1
ENSRNOG00000009244	Abhd4	1.07199	10.7646	7.06872	0.00784414	0.267996	NS	abhydrolase domain containing 4, N-acyl phospholipase B
ENSRNOG00000020349	Rab3il1	0.963979	6.68285	7.00252	0.00813949	0.277239	NS	RAB3A interacting protein-like 1
ENSRNOG00000001050	Eif2ak1	1.06898	8.64142	6.96377	0.00831765	0.277387	NS	eukaryotic translation initiation factor 2 alpha kinase 1
ENSRNOG00000005618	Fmc1	1.8165	0.738253	6.96958	0.00829071	0.277387	NS	formation of mitochondrial complex V assembly factor 1
ENSRNOG00000036917	Amn1	0.858004	3.75554	6.9638	0.00831754	0.277387	NS	antagonist of mitotic exit network 1 homolog
ENSRNOG00000052687	Megf8	1.11838	2.77803	6.98535	0.00821795	0.277387	NS	multiple EGF-like-domains 8
ENSRNOG00000010417	Nol4l	2.3289	-0.17999	6.92903	0.00848075	0.28121	NS	nucleolar protein 4-like
ENSRNOG00000025167	Sema4b	0.764771	4.87042	6.92864	0.00848261	0.28121	NS	semaphorin 4B
ENSRNOG00000018782	Gmnn	-2.42631	-0.590499	6.91862	0.0085303	0.281954	NS	geminin, DNA replication inhibitor
ENSRNOG00000003512	Gabra1	-1.28327	2.58132	6.90426	0.00859906	0.282555	NS	gamma-aminobutyric acid type A receptor subunit alpha 1
ENSRNOG00000043328	Chmp2a	0.683999	4.85424	6.90706	0.00858562	0.282555	NS	charged multivesicular body protein 2A
ENSRNOG00000019183	Alox15	1.20311	14.7594	6.88759	0.0086796	0.282707	NS	arachidonate 15-lipoxygenase
ENSRNOG00000056376	Dusp22	1.4074	1.32664	6.89093	0.00866342	0.282707	NS	dual specificity phosphatase 22
ENSRNOG00000001844	Klhl42	0.840125	6.19516	6.86652	0.00878257	0.284925	NS	kelch-like family, member 42
ENSRNOG00000022218	Ifi44	-0.973066	3.03373	6.86323	0.00879872	0.284925	NS	interferon-induced protein 44
ENSRNOG00000010515	Trim59	0.699238	6.68956	6.84494	0.00888926	0.285376	NS	tripartite motif-containing 59
ENSRNOG00000014232	P2ry1	-1.2093	4.7087	6.84982	0.00886504	0.285376	NS	purinergic receptor P2Y1
ENSRNOG00000010081	Tmem144	-1.05326	3.85256	6.81044	0.00906263	0.28808	NS	transmembrane protein 144
ENSRNOG00000016360	Gps2	-0.749269	4.6762	6.80777	0.00907618	0.28808	NS	G protein pathway suppressor 2
ENSRNOG00000057147	Praf2	1.23711	2.41917	6.80788	0.00907562	0.28808	NS	PRA1 domain family 2
ENSRNOG00000022845	Cep70	0.654313	4.83268	6.80214	0.00910489	0.288158	NS	centrosomal protein 70
ENSRNOG00000014963	Adgrg1	1.32731	1.38484	6.79591	0.00913669	0.288348	NS	adhesion G protein-coupled receptor G1
ENSRNOG00000024845	Mrps21	-0.700226	4.83924	6.75643	0.00934105	0.293967	NS	mitochondrial ribosomal protein S21
ENSRNOG00000011927	Sdc3	1.07481	7.81187	6.74754	0.0093877	0.294605	NS	syndecan 3
ENSRNOG00000014508	Mgll	0.909489	3.8195	6.73562	0.00945064	0.295749	NS	monoglyceride lipase
ENSRNOG00000003931	Arsg	0.825935	3.96499	6.72346	0.00951528	0.295908	NS	arylsulfatase G
ENSRNOG00000010799	Noct	1.77328	0.991822	6.72743	0.00949415	0.295908	NS	nocturnin
ENSRNOG00000031113	Zscan22	-1.03947	1.68	6.71974	0.00953517	0.295908	NS	zinc finger and SCAN domain containing 22
ENSRNOG00000001216	Trpm2	-0.612962	4.22195	6.68974	0.00969692	0.29753	NS	transient receptor potential cation channel, subfamily M, member 2
ENSRNOG00000006227	Ifih1	-0.642418	3.91167	6.6855	0.00972004	0.29753	NS	interferon induced with helicase C domain 1
ENSRNOG00000020527	Drap1	0.749204	4.53279	6.66332	0.00984174	0.29753	NS	Dr1 associated protein 1
ENSRNOG00000039829	Rpp14	-0.781329	3.26568	6.67658	0.00976879	0.29753	NS	ribonuclease P/MRP subunit p14
ENSRNOG00000045821	Slc41a3	0.868548	3.02294	6.65766	0.00987305	0.29753	NS	solute carrier family 41, member 3
ENSRNOG00000050805	Tsc22d4	0.72147	4.54442	6.68062	0.00974668	0.29753	NS	TSC22 domain family, member 4
ENSRNOG00000054151	Pus10	-0.746048	3.35605	6.65634	0.00988037	0.29753	NS	pseudouridylate synthase 10
ENSRNOG00000054352	Atp6ap1	0.743797	6.77879	6.70003	0.00964114	0.29753	NS	ATPase H+ transporting accessory protein 1
ENSRNOG00000060144	Ankle2	0.980729	7.85749	6.66081	0.00985559	0.29753	NS	ankyrin repeat and LEM domain containing 2
ENSRNOG00000006783	Neb	-2.00157	1.0132	6.64486	0.00994423	0.298018	NS	nebulin
ENSRNOG00000020093		0.887947	3.28694	6.64364	0.00995107	0.298018	NS	ribosomal protein S12-like
ENSRNOG00000052840	Tanc2	0.629694	4.32021	6.63907	0.00997661	0.298018	NS	tetratricopeptide repeat, ankyrin repeat and coiled-coil containing 2
ENSRNOG00000011295	Anapc2	0.704433	5.04278	6.62373	0.0100629	0.299794	NS	anaphase promoting complex subunit 2
ENSRNOG00000033747	Sp110	-0.540703	5.12339	6.61551	0.0101094	0.300379	NS	SP110 nuclear body protein
ENSRNOG00000020908	Hrob	1.57655	1.38192	6.59578	0.0102221	0.302119	NS	homologous recombination factor with OB-fold
ENSRNOG00000021287	Hexim2	1.32451	1.15861	6.59689	0.0102157	0.302119	NS	HEXIM P-TEFb complex subunit 2
ENSRNOG00000024460	Tars3	1.02589	1.57322	6.58235	0.0102995	0.303604	NS	threonyl-tRNA synthetase 3
ENSRNOG00000004657	Sec23a	0.58038	4.72892	6.52465	0.0106389	0.306088	NS	Sec23 homolog A, COPII coat complex component
ENSRNOG00000007518	Nckap1	-1.0346	6.34181	6.52983	0.010608	0.306088	NS	NCK-associated protein 1
ENSRNOG00000009640	Psmf1	0.903704	8.91645	6.54575	0.0105135	0.306088	NS	proteasome inhibitor subunit 1
ENSRNOG00000009653	Numb	-0.644051	3.53109	6.51984	0.0106677	0.306088	NS	NUMB, endocytic adaptor protein
ENSRNOG00000010958	Prdx3	0.779235	5.01249	6.54353	0.0105266	0.306088	NS	peroxiredoxin 3
ENSRNOG00000015239	Ginm1	0.635111	4.27834	6.52814	0.0106181	0.306088	NS	glycoprotein integral membrane 1
ENSRNOG00000015525	Zswim3	0.997602	2.95227	6.55559	0.0104555	0.306088	NS	zinc finger, SWIM-type containing 3
ENSRNOG00000042944	Cenpw	0.659958	5.6137	6.55746	0.0104445	0.306088	NS	centromere protein W
ENSRNOG00000047453	Casd1	-0.815389	3.54635	6.51695	0.0106851	0.306088	NS	CAS1 domain containing 1
ENSRNOG00000047884	AABR07001923.1	-1.62532	1.2516	6.53668	0.0105673	0.306088	NS
ENSRNOG00000050521	Tspo2	0.866366	2.94833	6.53023	0.0106056	0.306088	NS	translocator protein 2
ENSRNOG00000012343	Pdp2	1.09024	2.41755	6.50354	0.010766	0.306831	NS	pyruvate dehydrogenase phosphatase catalytic subunit 2
ENSRNOG00000030683	Vps26a	-0.661354	3.62932	6.50468	0.0107591	0.306831	NS	VPS26 retromer complex component A
ENSRNOG00000020322	Asb1	0.908936	8.6241	6.49539	0.0108155	0.307126	NS	ankyrin repeat and SOCS box-containing 1
ENSRNOG00000036837	Nfe2	0.959919	10.281	6.49278	0.0108313	0.307126	NS	nuclear factor, erythroid 2
ENSRNOG00000004672	Sec14l2	0.673632	5.05243	6.48375	0.0108865	0.30791	NS	SEC14-like lipid binding 2
ENSRNOG00000012980	Hyls1	1.22831	1.98267	6.47276	0.010954	0.308258	NS	HYLS1, centriolar and ciliogenesis associated
ENSRNOG00000018051	Farp2	-1.42722	2.8838	6.47548	0.0109373	0.308258	NS	FERM, ARH/RhoGEF and pleckstrin domain protein 2
ENSRNOG00000004921	Nusap1	0.852064	3.94964	6.39278	0.0114586	0.319775	NS	nucleolar and spindle associated protein 1
ENSRNOG00000009323	Fam214b	1.05422	9.79668	6.3898	0.0114778	0.319775	NS	family with sequence similarity 214, member B
ENSRNOG00000020922	Hspb6	1.83544	1.26973	6.39642	0.0114351	0.319775	NS	heat shock protein family B (small) member 6
ENSRNOG00000017265	Tmem131	0.69927	6.81933	6.37817	0.0115532	0.321077	NS	transmembrane protein 131
ENSRNOG00000017883	Camsap1	0.744298	6.35643	6.37004	0.0116063	0.321751	NS	calmodulin regulated spectrin-associated protein 1
ENSRNOG00000001314	Fam20c	0.834633	7.19434	6.36563	0.0116352	0.321753	NS	FAM20C, golgi associated secretory pathway kinase
ENSRNOG00000004512	Apool	-1.26761	2.22011	6.35125	0.0117299	0.32357	NS	apolipoprotein O-like
ENSRNOG00000019596	Smg9	0.717633	3.29453	6.33398	0.0118446	0.325932	NS	SMG9 nonsense mediated mRNA decay factor
ENSRNOG00000006913	Rpain	2.33143	0.17221	6.32326	0.0119165	0.327102	NS	RPA interacting protein
ENSRNOG00000007515	Kif3a	0.708514	3.6592	6.31489	0.0119728	0.327844	NS	kinesin family member 3a
ENSRNOG00000001142	Prkab1	0.763847	6.63983	6.28872	0.0121509	0.330291	NS	protein kinase AMP-activated non-catalytic subunit beta 1
ENSRNOG00000017965	Afg3l2	0.648874	4.25736	6.29715	0.0120932	0.330291	NS	AFG3 like matrix AAA peptidase subunit 2
ENSRNOG00000027368	Ubald1	0.794384	5.78261	6.29246	0.0121253	0.330291	NS	UBA-like domain containing 1
ENSRNOG00000001235	Gna12	0.929449	10.0851	6.27161	0.0122688	0.33188	NS	G protein subunit alpha 12
ENSRNOG00000020056	Retreg3	0.567776	5.1441	6.27537	0.0122427	0.33188	NS	reticulophagy regulator family member 3
ENSRNOG00000021129	Garre1	0.634731	5.49107	6.26464	0.0123171	0.332384	NS	granule associated Rac and RHOG effector 1
ENSRNOG00000017962	Serpinb6a	0.788769	6.72665	6.25148	0.0124089	0.334055	NS	serpin family B member 6A
ENSRNOG00000001762	Pcyt1a	0.673632	3.98191	6.19481	0.0128126	0.340814	NS	phosphate cytidylyltransferase 1, choline, alpha
ENSRNOG00000011648	Aqp1	1.11141	11.3976	6.20002	0.0127749	0.340814	NS	aquaporin 1
ENSRNOG00000016930	Ube2s	0.903222	8.66003	6.20039	0.0127723	0.340814	NS	ubiquitin-conjugating enzyme E2S
ENSRNOG00000017118	P4ha3	2.05545	0.631853	6.19773	0.0127914	0.340814	NS	prolyl 4-hydroxylase subunit alpha 3
ENSRNOG00000003242	Gulp1	-1.92465	0.874486	6.17498	0.0129569	0.341445	NS	GULP PTB domain containing engulfment adaptor 1
ENSRNOG00000008424	Aagab	0.841788	3.18389	6.17453	0.0129602	0.341445	NS	alpha- and gamma-adaptin binding protein
ENSRNOG00000022012	Tnfrsf18	0.762976	2.55093	6.17798	0.012935	0.341445	NS	TNF receptor superfamily member 18
ENSRNOG00000023338	Tspan2	-0.716337	4.70816	6.1706	0.0129891	0.341445	NS	tetraspanin 2
ENSRNOG00000055025	Fam25a	2.67503	-0.571599	6.177	0.0129422	0.341445	NS	family with sequence similarity 25, member A
ENSRNOG00000004158	Hdac9	-1.03603	2.87057	6.14684	0.0131647	0.343636	NS	histone deacetylase 9
ENSRNOG00000051682	Zcchc9	0.974797	4.02333	6.14687	0.0131645	0.343636	NS	zinc finger CCHC-type containing 9
ENSRNOG00000009742	Rad52	0.670281	4.4318	6.1303	0.0132884	0.346057	NS	RAD52 homolog, DNA repair protein
ENSRNOG00000003278	Map3k14	-0.661074	3.80259	6.10085	0.0135117	0.350455	NS	mitogen-activated protein kinase kinase kinase 14
ENSRNOG00000004162	Pfkfb2	0.731345	3.82422	6.09976	0.01352	0.350455	NS	6-phosphofructo-2-kinase/fructose-2,6-biphosphatase 2
ENSRNOG00000028114	Hbq1b	0.847325	5.01918	6.09048	0.0135912	0.351484	NS	hemoglobin subunit theta 1B
ENSRNOG00000002291	Brwd3	-0.7121	3.24731	6.08289	0.0136498	0.352183	NS	bromodomain and WD repeat domain containing 3
ENSRNOG00000003108	Acbd4	-1.27978	3.44541	6.068	0.0137652	0.352719	NS	acyl-CoA binding domain containing 4
ENSRNOG00000012176	Rab27b	-0.793906	4.83786	6.06952	0.0137534	0.352719	NS	RAB27B, member RAS oncogene family
ENSRNOG00000016727	Akr1a1	0.536262	4.776	6.07438	0.0137157	0.352719	NS	aldo-keto reductase family 1 member A1
ENSRNOG00000027008	Igtp	-0.72197	3.16585	6.03255	0.0140445	0.358898	NS	interferon gamma induced GTPase
ENSRNOG00000051838		1.44394	1.19516	6.02926	0.0140707	0.358898	NS	similar to similar to mKIAA0431 protein
ENSRNOG00000010105	S100a11	1.30177	1.19172	6.00419	0.0142719	0.361127	NS	S100 calcium binding protein A11
ENSRNOG00000047741	E2f2	0.991529	10.7999	6.00266	0.0142843	0.361127	NS	E2F transcription factor 2
ENSRNOG00000056128	AABR07064719.2	-0.774671	3.09767	6.0132	0.0141993	0.361127	NS	nuclear export mediator factor
ENSRNOG00000060437	AC239701.1	0.744919	4.32974	6.00229	0.0142874	0.361127	NS	mediator of RNA polymerase II transcription subunit 14-like
ENSRNOG00000007869	Wscd1	0.848336	4.11856	5.98051	0.0144648	0.362617	NS	WSC domain containing 1
ENSRNOG00000013395	Pglyrp1	0.816735	2.7295	5.98387	0.0144373	0.362617	NS	peptidoglycan recognition protein 1
ENSRNOG00000014723	Cbfa2t3	0.869423	2.27447	5.97913	0.0144761	0.362617	NS	CBFA2/RUNX1 partner transcriptional co-repressor 3
ENSRNOG00000047158	Selenbp1	1.01463	9.99635	5.98677	0.0144135	0.362617	NS	selenium binding protein 1
ENSRNOG00000022619	Fth1	-1.15161	12.5548	5.96825	0.0145657	0.364046	NS	ferritin heavy chain 1
ENSRNOG00000019069	Nxf1	-0.663236	5.39268	5.94927	0.0147234	0.367164	NS	nuclear RNA export factor 1
ENSRNOG00000011027	Uba5	-0.816636	2.23279	5.93966	0.0148038	0.367852	NS	ubiquitin-like modifier activating enzyme 5
ENSRNOG00000019080	Hsd3b7	0.927693	6.70996	5.93503	0.0148428	0.367852	NS	hydroxy-delta-5-steroid dehydrogenase, 3 beta- and steroid delta-isomerase 7
ENSRNOG00000051578	Zfp54	0.821346	2.17995	5.93421	0.0148497	0.367852	NS	zinc finger protein 54
ENSRNOG00000012255	Ktn1	-0.640335	3.8162	5.92628	0.0149167	0.368692	NS	kinectin 1
ENSRNOG00000004910	Eif2d	-0.804972	5.07013	5.9083	0.0150697	0.370862	NS	eukaryotic translation initiation factor 2D
ENSRNOG00000054902	Trpc1	2.376	0.00624883	5.90817	0.0150708	0.370862	NS	transient receptor potential cation channel, subfamily C, member 1
ENSRNOG00000006148	RGD1310352	0.641301	4.25882	5.88989	0.0152281	0.373907	NS	similar to HTGN29 protein
ENSRNOG00000020482	Nfatc4	-2.04769	0.173981	5.87749	0.0153356	0.37542	NS	nuclear factor of activated T-cells 4
ENSRNOG00000036876	Faap20	-1.79234	0.478713	5.87506	0.0153569	0.37542	NS	FA core complex associated protein 20
ENSRNOG00000014852	Fbxo30	0.721241	5.16643	5.8637	0.0154563	0.376203	NS	F-box protein 30
ENSRNOG00000018241	Ank1	1.00806	10.0443	5.86626	0.0154338	0.376203	NS	ankyrin 1
ENSRNOG00000025940	Mettl9	0.659153	5.53224	5.85983	0.0154903	0.376212	NS	methyltransferase like 9
ENSRNOG00000012681	Lgals9	-0.885355	5.90859	5.83503	0.0157101	0.379266	NS	galectin 9
ENSRNOG00000028015	Pf4	0.852543	7.24734	5.83037	0.0157518	0.379266	NS	platelet factor 4
ENSRNOG00000028856	Pknox2	2.24603	-0.179866	5.831	0.0157462	0.379266	NS	PBX/knotted 1 homeobox 2
ENSRNOG00000037206	Ccdc77	1.45921	1.31372	5.83131	0.0157434	0.379266	NS	coiled-coil domain containing 77
ENSRNOG00000011566	Cecr2	0.616839	5.52074	5.80456	0.0159847	0.381231	NS	CECR2, histone acetyl-lysine reader
ENSRNOG00000017829	Ssu72	0.532835	5.45712	5.80556	0.0159756	0.381231	NS	SSU72 homolog, RNA polymerase II CTD phosphatase
ENSRNOG00000020488	Luc7l	0.633927	4.00078	5.804	0.0159897	0.381231	NS	LUC7-like
ENSRNOG00000048152	Myo1b	-1.06002	3.78341	5.80243	0.016004	0.381231	NS	myosin Ib
ENSRNOG00000017093	Pxdc1	-0.849136	2.72407	5.79499	0.0160719	0.381569	NS	PX domain containing 1
ENSRNOG00000025695	Tns3	0.954849	3.08509	5.79064	0.0161117	0.381569	NS	tensin 3
ENSRNOG00000004168	Slc35e4	0.929563	1.8347	5.78089	0.0162014	0.382668	NS	solute carrier family 35, member E4
ENSRNOG00000003815	Slc25a11	0.632583	3.69896	5.76247	0.0163721	0.385883	NS	solute carrier family 25 member 11
ENSRNOG00000017130	Rhd	0.924764	10.5741	5.75568	0.0164355	0.386562	NS	Rh blood group, D antigen
ENSRNOG00000009422	Hmgcl	0.834148	2.68613	5.73708	0.0166104	0.389856	NS	3-hydroxy-3-methylglutaryl-CoA lyase
ENSRNOG00000005610	Yipf4	0.690849	5.74094	5.71977	0.016775	0.391252	NS	Yip1 domain family, member 4
ENSRNOG00000017939	Chn1	0.612742	6.31541	5.72582	0.0167172	0.391252	NS	chimerin 1
ENSRNOG00000019059	Zfp1	-1.70251	0.879459	5.72292	0.0167448	0.391252	NS	zinc finger protein 1
ENSRNOG00000017227	Ppme1	0.675147	3.85088	5.71399	0.0168302	0.391295	NS	protein phosphatase methylesterase 1
ENSRNOG00000019550	Slc11a2	0.677685	4.67979	5.71226	0.0168468	0.391295	NS	solute carrier family 11 member 2
ENSRNOG00000010918		0.840509	2.74503	5.70146	0.0169508	0.391497	NS
ENSRNOG00000020506	Khnyn	0.687025	4.58771	5.70044	0.0169607	0.391497	NS	KH and NYN domain containing
ENSRNOG00000054286	Rrm2	0.650541	4.17801	5.70138	0.0169516	0.391497	NS	ribonucleotide reductase regulatory subunit M2
ENSRNOG00000010626	Sphk1	0.980853	3.07145	5.68838	0.0170776	0.393383	NS	sphingosine kinase 1
ENSRNOG00000004193	Klhl12	0.697486	3.64087	5.684	0.0171202	0.393554	NS	kelch-like family member 12
ENSRNOG00000005879	Maml2	-0.670876	3.4974	5.6747	0.0172113	0.394835	NS	mastermind-like transcriptional coactivator 2
ENSRNOG00000018266	Slc23a3	1.19601	1.8377	5.66764	0.0172807	0.395614	NS	solute carrier family 23, member 3
ENSRNOG00000005141	Hus1	-0.825901	2.58524	5.65604	0.0173953	0.396613	NS	HUS1 checkpoint clamp component
ENSRNOG00000006359	Galk1	1.34784	0.959114	5.65901	0.0173659	0.396613	NS	galactokinase 1
ENSRNOG00000046460	AABR07022144.1	1.81615	0.475226	5.6454	0.0175012	0.397405	NS	TatD DNase domain containing 3
ENSRNOG00000000989	Bud31	-0.811234	6.58877	5.63962	0.017559	0.39791	NS	BUD31 homolog
ENSRNOG00000017063	Fcna	1.22449	0.97017	5.63099	0.0176457	0.399064	NS	ficolin A
ENSRNOG00000018610	Pde6d	0.813596	2.3891	5.61552	0.0178021	0.401215	NS	phosphodiesterase 6D
ENSRNOG00000047761	Zfp326	1.45086	0.878426	5.61448	0.0178126	0.401215	NS	zinc finger protein 326
ENSRNOG00000020140	Pigq	0.823086	7.56791	5.59789	0.0179821	0.403406	NS	phosphatidylinositol glycan anchor biosynthesis, class Q
ENSRNOG00000031827	Arih2	0.574629	5.77729	5.59862	0.0179747	0.403406	NS	ariadne RBR E3 ubiquitin protein ligase 2
ENSRNOG00000004067	Nrcam	-1.06004	1.97759	5.58977	0.0180656	0.403659	NS	neuronal cell adhesion molecule
ENSRNOG00000025634	Zfhx2	-1.29873	1.06948	5.59173	0.0180455	0.403659	NS	zinc finger homeobox 2
ENSRNOG00000007541	Fhl3	0.842458	2.01972	5.56662	0.018306	0.407401	NS	four and a half LIM domains 3
ENSRNOG00000009709	AC118772.1	0.795506	7.89152	5.52054	0.0187944	0.41661	NS
ENSRNOG00000020179	Nt5c2	0.703799	3.04226	5.51101	0.0188971	0.417594	NS	5'-nucleotidase, cytosolic II
ENSRNOG00000015180	Kdm8	0.741769	3.37185	5.50548	0.018957	0.417727	NS	lysine demethylase 8
ENSRNOG00000006972	Zfp189	1.12503	2.06288	5.49905	0.0190268	0.418439	NS	zinc finger protein 189
ENSRNOG00000047692	Hells	0.974776	1.935	5.48269	0.0192057	0.421544	NS	helicase, lymphoid specific
ENSRNOG00000008873	Ino80b	-2.30127	2.52719	5.47583	0.0192812	0.422371	NS	INO80 complex subunit B
ENSRNOG00000000663	Tfip11	0.677322	4.625	5.42901	0.0198049	0.431306	NS	tuftelin interacting protein 11
ENSRNOG00000020715	Ddb1	0.852474	8.22625	5.43497	0.0197374	0.431306	NS	damage-specific DNA binding protein 1
ENSRNOG00000021255	Smox	0.888571	9.73862	5.4322	0.0197688	0.431306	NS	spermine oxidase
ENSRNOG00000014193	Lig1	0.636688	3.76695	5.42514	0.0198489	0.431424	NS	DNA ligase 1
ENSRNOG00000009155	Ndufs3	-0.83365	2.27855	5.41611	0.0199518	0.432819	NS	NADH:ubiquinone oxidoreductase core subunit S3
ENSRNOG00000049075		1.39338	0.876171	5.40355	0.0200958	0.435098	NS
ENSRNOG00000006731	Spc25	1.55094	0.347124	5.38948	0.0202585	0.436926	NS	SPC25 component of NDC80 kinetochore complex
ENSRNOG00000024178	Cenpt	1.01878	2.45911	5.38979	0.0202549	0.436926	NS	centromere protein T
ENSRNOG00000018421	Aen	-0.737366	4.12912	5.36894	0.0204984	0.441249	NS	apoptosis enhancing nuclease
ENSRNOG00000008222	Timm9	1.14953	1.28113	5.3624	0.0205755	0.442056	NS	translocase of inner mitochondrial membrane 9
ENSRNOG00000014399	Aamp	0.604059	6.53136	5.35317	0.0206846	0.443548	NS	angio-associated, migratory cell protein
ENSRNOG00000007666	Cacnb4	1.68617	0.377988	5.33024	0.0209584	0.446109	NS	calcium voltage-gated channel auxiliary subunit beta 4
ENSRNOG00000014305	Fbxo42	0.702173	6.46463	5.3298	0.0209638	0.446109	NS	F-box protein 42
ENSRNOG00000047816	Ccs	0.594183	4.00242	5.32287	0.0210473	0.446186	NS	copper chaperone for superoxide dismutase
ENSRNOG00000060141	Epdr1	0.77764	3.00934	5.32368	0.0210376	0.446186	NS	ependymin related 1
ENSRNOG00000002895	Nagpa	-1.42274	0.391659	5.30718	0.0212377	0.447314	NS	N-acetylglucosamine-1-phosphodiester alpha-N-acetylglucosaminidase
ENSRNOG00000017489	Gse1	0.577745	5.2109	5.30561	0.0212568	0.447314	NS	Gse1 coiled-coil protein
ENSRNOG00000020730	Nbr1	0.61673	6.58257	5.3053	0.0212606	0.447314	NS	NBR1, autophagy cargo receptor
ENSRNOG00000036835	Copz1	0.710462	7.13965	5.30607	0.0212513	0.447314	NS	COPI coat complex subunit zeta 1
ENSRNOG00000021249	Ap5s1	0.836678	3.21091	5.29439	0.0213942	0.449278	NS	adaptor related protein complex 5 subunit sigma 1
ENSRNOG00000005608	Tead4	2.90546	0.258175	5.28112	0.0215579	0.45076	NS	TEA domain transcription factor 4
ENSRNOG00000009427	Tbx21	-0.73987	2.1884	5.28043	0.0215664	0.45076	NS	T-box transcription factor 21
ENSRNOG00000020153	Supt3h	-1.28555	0.872943	5.27886	0.0215858	0.45076	NS	SPT3 homolog, SAGA and STAGA complex component
ENSRNOG00000005016	Tmed4	0.714329	2.71955	5.27191	0.0216722	0.451121	NS	transmembrane p24 trafficking protein 4
ENSRNOG00000006582	Aptx	-1.61516	0.725183	5.25521	0.0218812	0.453803	NS	aprataxin
ENSRNOG00000007859	Cep83	-0.689766	5.82212	5.22215	0.022301	0.453803	NS	centrosomal protein 83
ENSRNOG00000009512	Esd	-0.996536	1.80647	5.20354	0.0225409	0.453803	NS	esterase D
ENSRNOG00000014450	Shprh	-0.582322	4.00604	5.23418	0.0221472	0.453803	NS	SNF2 histone linker PHD RING helicase
ENSRNOG00000014870	Slc13a5	1.60482	0.523637	5.24513	0.0220083	0.453803	NS	solute carrier family 13 member 5
ENSRNOG00000024689	Hopx	0.662718	4.62623	5.22071	0.0223194	0.453803	NS	HOP homeobox
ENSRNOG00000026204	Dclre1a	0.884929	2.66551	5.24509	0.0220088	0.453803	NS	DNA cross-link repair 1A
ENSRNOG00000037540	Tmem256	0.664588	5.68172	5.20331	0.0225439	0.453803	NS	transmembrane protein 256
ENSRNOG00000037795	Ldlrad1	1.2303	0.647125	5.20417	0.0225328	0.453803	NS	low density lipoprotein receptor class A domain containing 1
ENSRNOG00000042213	Zscan25	-1.64064	0.866702	5.2427	0.0220391	0.453803	NS	zinc finger and SCAN domain containing 25
ENSRNOG00000043019	Btnl10	0.714415	5.22547	5.20796	0.0224838	0.453803	NS	butyrophilin like 10
ENSRNOG00000043114	Tomm7	0.703631	3.79117	5.21842	0.0223488	0.453803	NS	translocase of outer mitochondrial membrane 7
ENSRNOG00000053145	Vwa8	0.733442	6.27382	5.21748	0.022361	0.453803	NS	von Willebrand factor A domain containing 8
ENSRNOG00000054063	Naa80	0.680483	3.6139	5.23725	0.0221082	0.453803	NS	N(alpha)-acetyltransferase 80, NatH catalytic subunit
ENSRNOG00000001766	Tfrc	0.781684	6.81577	5.16923	0.0229904	0.461753	NS	transferrin receptor
ENSRNOG00000050790	Dcaf12	0.843606	9.83172	5.16688	0.0230215	0.461753	NS	DDB1 and CUL4 associated factor 12
ENSRNOG00000019960	Ino80e	-0.604672	5.33995	5.13997	0.0233811	0.468125	NS	INO80 complex subunit E
ENSRNOG00000018552	Slc25a38	0.704701	6.85742	5.13627	0.0234309	0.468283	NS	solute carrier family 25, member 38
ENSRNOG00000016146		-1.90028	0.474174	5.11522	0.0237168	0.47315	NS	similar to elongation protein 4 homolog
ENSRNOG00000013581	Extl3	-0.75376	3.26022	5.10761	0.0238211	0.474385	NS	exostosin-like glycosyltransferase 3
ENSRNOG00000017206	Igfbp5	-1.58494	1.61284	5.10441	0.0238651	0.474415	NS	insulin-like growth factor binding protein 5
ENSRNOG00000018316	Grap2	0.74158	7.02119	5.101	0.0239121	0.474505	NS	GRB2-related adaptor protein 2
ENSRNOG00000003703	Mcm6	-0.705916	3.36804	5.09395	0.0240094	0.47559	NS	minichromosome maintenance complex component 6
ENSRNOG00000001288	Gpr146	0.842138	3.30083	5.08282	0.024164	0.47625	NS	G protein-coupled receptor 146
ENSRNOG00000008108	Ubr7	0.5963	3.54175	5.07016	0.0243411	0.47625	NS	ubiquitin protein ligase E3 component n-recognin 7
ENSRNOG00000010345	Ssmem1	1.29153	1.42928	5.0715	0.0243223	0.47625	NS	serine-rich single-pass membrane protein 1
ENSRNOG00000018159	Anxa4	0.722805	3.60932	5.0756	0.0242649	0.47625	NS	annexin A4
ENSRNOG00000018944	Pank1	0.952276	1.87901	5.07243	0.0243092	0.47625	NS	pantothenate kinase 1
ENSRNOG00000025669	Tmem104	0.692576	2.53802	5.07525	0.0242698	0.47625	NS	transmembrane protein 104
ENSRNOG00000042120		0.903544	3.17877	5.0797	0.0242076	0.47625	NS
ENSRNOG00000000588	Slc16a10	0.827645	8.79004	5.06415	0.0244256	0.477068	NS	solute carrier family 16 member 10
ENSRNOG00000006958	AC126572.1	-1.01955	1.43231	5.0591	0.0244969	0.477626	NS	zinc finger protein 12
ENSRNOG00000052445	Kdm7a	0.495729	5.47026	5.0539	0.0245706	0.478229	NS	lysine demethylase 7A
ENSRNOG00000004479	Aurka	0.715225	3.81115	5.04325	0.0247221	0.479834	NS	aurora kinase A
ENSRNOG00000012932	Ccdc146	1.92547	-0.024108	5.02243	0.025021	0.484164	NS	coiled-coil domain containing 146
ENSRNOG00000020701	Brca1	0.635959	4.31928	5.01958	0.0250622	0.484164	NS	BRCA1, DNA repair associated
ENSRNOG00000024104	Mbd1	0.624405	3.09306	5.01751	0.0250923	0.484164	NS	methyl-CpG binding domain protein 1
ENSRNOG00000011039	Gch1	0.791637	9.27218	5.01065	0.0251918	0.485247	NS	GTP cyclohydrolase 1
ENSRNOG00000018251	Mrc1	-1.18148	0.983839	4.99686	0.0253934	0.486612	NS	mannose receptor, C type 1
ENSRNOG00000029922	Tpk1	-0.840274	2.37831	5.00018	0.0253447	0.486612	NS	thiamin pyrophosphokinase 1
ENSRNOG00000012956	Tgm2	0.70232	4.37803	4.96408	0.0258792	0.492759	NS	transglutaminase 2
ENSRNOG00000021245	RGD1311739	0.915456	9.86317	4.96331	0.0258906	0.492759	NS	similar to RIKEN cDNA 1700037H04
ENSRNOG00000027193	AABR07051376.1	-2.10253	-0.532016	4.96409	0.0258789	0.492759	NS	protein phosphatase 1, regulatory subunit 26
ENSRNOG00000058436		-1.05857	1.58145	4.96686	0.0258375	0.492759	NS	zinc finger protein 420-like
ENSRNOG00000024410	Blvrb	0.795228	8.37261	4.95758	0.0259766	0.493555	NS	biliverdin reductase B
ENSRNOG00000036674	Cd7	0.90372	2.68527	4.94475	0.02617	0.495544	NS	Cd7 molecule
ENSRNOG00000007088	Xpot	-0.777544	2.28804	4.93958	0.0262484	0.496188	NS	exportin for tRNA
ENSRNOG00000020076	Borcs7	0.524768	4.83087	4.92062	0.026538	0.499971	NS	BLOC-1 related complex subunit 7
ENSRNOG00000046445	Rcor3	-0.783615	2.07878	4.92326	0.0264974	0.499971	NS	REST corepressor 3
ENSRNOG00000019970	mrpl11	1.15565	1.01864	4.91718	0.0265909	0.500125	NS	mitochondrial ribosomal protein L11
ENSRNOG00000007811	Klrb1c	-1.02456	1.96155	4.90009	0.0268552	0.502087	NS	killer cell lectin like receptor B1C
ENSRNOG00000010484	Zdhhc21	-0.63055	2.9339	4.89882	0.026875	0.502087	NS	zinc finger DHHC-type palmitoyltransferase 21
ENSRNOG00000029658	Rnf213	-0.590478	6.33342	4.89995	0.0268575	0.502087	NS	ring finger protein 213
ENSRNOG00000036918	Etfbkmt	0.605412	6.3567	4.89985	0.026859	0.502087	NS	electron transfer flavoprotein subunit beta lysine methyltransferase
ENSRNOG00000012269	Lpcat3	0.624721	5.89772	4.88131	0.027149	0.505697	NS	lysophosphatidylcholine acyltransferase 3
ENSRNOG00000013547	Slc6a12	-1.37023	0.284711	4.88069	0.0271588	0.505697	NS	solute carrier family 6 member 12
ENSRNOG00000014660	Usp53	-0.824223	1.86875	4.87611	0.027231	0.506197	NS	ubiquitin specific peptidase 53
ENSRNOG00000040281	Zc3h10	-0.755518	3.20217	4.86275	0.0274426	0.509284	NS	zinc finger CCCH type containing 10
ENSRNOG00000014851	Col4a4	1.15959	2.34954	4.85389	0.0275839	0.511056	NS	collagen, type IV, alpha 4
ENSRNOG00000012062	Npc2	0.513599	3.98097	4.84825	0.0276742	0.511881	NS	NPC intracellular cholesterol transporter 2
ENSRNOG00000015411	Apobec1	1.25922	0.82957	4.83644	0.0278643	0.513696	NS	apolipoprotein B mRNA editing enzyme catalytic subunit 1
ENSRNOG00000058111	Itga2	-0.941044	2.00573	4.83658	0.027862	0.513696	NS	integrin subunit alpha 2
ENSRNOG00000057753	Nup62cl	-1.31002	2.29522	4.8048	0.0283806	0.522353	NS	nucleoporin 62 C-terminal like
ENSRNOG00000042929	Nos1ap	0.753949	6.09635	4.80017	0.0284569	0.522895	NS	hypothetical LOC100361087
ENSRNOG00000032364	Tbcel	0.680479	6.36601	4.79709	0.0285079	0.522972	NS	tubulin folding cofactor E-like
ENSRNOG00000014531	Hbs1l	0.68021	6.54295	4.79337	0.0285695	0.523038	NS	HBS1-like translational GTPase
ENSRNOG00000015762	Abtb1	0.857677	9.05505	4.79122	0.0286051	0.523038	NS	ankyrin repeat and BTB domain containing 1
ENSRNOG00000007025	Evc2	3.14243	4.35326	4.78343	0.0287349	0.523208	NS	EvC ciliary complex subunit 2
ENSRNOG00000008209	St3gal1	0.718615	8.52252	4.77015	0.0289573	0.523208	NS	ST3 beta-galactoside alpha-2,3-sialyltransferase 1
ENSRNOG00000010566	Cep44	-1.36685	0.620842	4.77271	0.0289144	0.523208	NS	centrosomal protein 44
ENSRNOG00000022060	Magi1	-1.90789	0.426819	4.76995	0.0289607	0.523208	NS	membrane associated guanylate kinase, WW and PDZ domain containing 1
ENSRNOG00000031431	Cdca8	0.620244	3.80171	4.77706	0.0288413	0.523208	NS	cell division cycle associated 8
ENSRNOG00000048277	AABR07035787.1	0.622852	2.91092	4.77008	0.0289585	0.523208	NS	serrate, RNA effector molecule
ENSRNOG00000053869	Ppp1r3d	-0.636624	3.47558	4.76826	0.0289891	0.523208	NS	protein phosphatase 1, regulatory subunit 3D
ENSRNOG00000061857	Mgst2	1.31668	0.80773	4.77488	0.0288778	0.523208	NS	microsomal glutathione S-transferase 2
ENSRNOG00000037768	Rab43	-0.745054	3.82221	4.76135	0.0291057	0.524465	NS	RAB43, member RAS oncogene family
ENSRNOG00000007436	Tedc2	1.96333	-0.0160135	4.75488	0.0292154	0.525011	NS	tubulin epsilon and delta complex 2
ENSRNOG00000037815	Acad10	1.21162	1.00289	4.75402	0.02923	0.525011	NS	acyl-CoA dehydrogenase family, member 10
ENSRNOG00000002978	Faslg	-1.11115	1.21842	4.74435	0.0293947	0.526279	NS	Fas ligand
ENSRNOG00000002843	Cxcl6	1.25568	1.40887	4.7219	0.0297808	0.527014	NS	C-X-C motif chemokine ligand 6
ENSRNOG00000004649	Il1b	0.511179	5.33584	4.72136	0.0297901	0.527014	NS	interleukin 1 beta
ENSRNOG00000015717	Ptpre	-0.71892	3.24431	4.73045	0.0296331	0.527014	NS	protein tyrosine phosphatase, receptor type, E
ENSRNOG00000015843	Itfg1	0.589454	5.3551	4.72474	0.0297317	0.527014	NS	integrin alpha FG-GAP repeat containing 1
ENSRNOG00000018381	Cdkal1	-0.791511	2.35368	4.71908	0.0298296	0.527014	NS	CDK5 regulatory subunit associated protein 1-like 1
ENSRNOG00000019655		0.609593	3.64029	4.73357	0.0295794	0.527014	NS
ENSRNOG00000050509	Ebi3	-1.26165	0.58809	4.71731	0.0298604	0.527014	NS	Epstein-Barr virus induced 3
ENSRNOG00000056174	Pdzd4	0.673427	3.03991	4.73761	0.0295101	0.527014	NS	PDZ domain containing 4
ENSRNOG00000030334	Adck5	0.623589	5.23424	4.70581	0.0300609	0.529716	NS	aarF domain containing kinase 5
ENSRNOG00000001060	Snrnp35	1.03623	1.91135	4.69382	0.0302714	0.531748	NS	small nuclear ribonucleoprotein U11/U12 subunit 35
ENSRNOG00000015124	Gpam	0.795138	1.87881	4.69596	0.0302336	0.531748	NS	glycerol-3-phosphate acyltransferase, mitochondrial
ENSRNOG00000005358	Pmm1	0.743369	2.52459	4.68857	0.030364	0.532475	NS	phosphomannomutase 1
ENSRNOG00000010807	Cox6c	0.53338	5.26187	4.68607	0.0304081	0.532475	NS	cytochrome c oxidase subunit 6C
ENSRNOG00000023304	Lin9	-0.638316	3.07764	4.65994	0.0308744	0.536436	NS	lin-9 DREAM MuvB core complex component
ENSRNOG00000032401	H3f3c	0.758823	10.251	4.66393	0.0308026	0.536436	NS	H3 histone family member 3C
ENSRNOG00000055524	Trip10	-1.6521	0.472235	4.66879	0.0307156	0.536436	NS	thyroid hormone receptor interactor 10
ENSRNOG00000059295	Selenoi	-1.05939	1.29438	4.66225	0.0308328	0.536436	NS	selenoprotein I
ENSRNOG00000009090	Dad1	0.59295	5.56916	4.65136	0.0310289	0.538284	NS	defender against cell death 1
ENSRNOG00000011140	Prxl2a	0.669704	6.43905	4.64322	0.0311764	0.540004	NS	peroxiredoxin like 2A
ENSRNOG00000008786	Ap1b1	0.444887	4.58301	4.63404	0.0313437	0.540388	NS	adaptor related protein complex 1 subunit beta 1
ENSRNOG00000021025	Ppp2r5b	0.837739	7.09983	4.63755	0.0312797	0.540388	NS	protein phosphatase 2, regulatory subunit B', beta
ENSRNOG00000026610	Akirin1	0.473451	5.28814	4.63511	0.0313241	0.540388	NS	akirin 1
ENSRNOG00000009756	Pacsin2	-0.78661	5.82599	4.62084	0.0315857	0.542051	NS	protein kinase C and casein kinase substrate in neurons 2
ENSRNOG00000011353	Gfi1b	0.736811	7.25907	4.62453	0.0315178	0.542051	NS	growth factor independent 1B transcriptional repressor
ENSRNOG00000028238	Sh3bgr	0.922816	2.27328	4.62154	0.0315729	0.542051	NS	SH3 domain binding glutamate-rich protein
ENSRNOG00000000043	Idua	-0.689218	2.78156	4.61228	0.0317438	0.542573	NS	alpha-L-iduronidase
ENSRNOG00000005158	Slc24a5	-1.40059	0.641714	4.60138	0.0319463	0.542573	NS	solute carrier family 24 member 5
ENSRNOG00000012204	AU040320	0.466365	4.69043	4.60773	0.0318282	0.542573	NS	dyslexia susceptibility 2-like
ENSRNOG00000016465	Trmu	1.54148	-0.0703174	4.60085	0.0319561	0.542573	NS	tRNA 5-methylaminomethyl-2-thiouridylate methyltransferase
ENSRNOG00000017731	Agpat4	-0.950772	2.63788	4.60351	0.0319065	0.542573	NS	1-acylglycerol-3-phosphate O-acyltransferase 4
ENSRNOG00000030478	AY172581.9	0.694111	7.54924	4.61423	0.0317078	0.542573	NS
ENSRNOG00000036658	Tbcd	0.508443	4.93982	4.60479	0.0318827	0.542573	NS	tubulin folding cofactor D
ENSRNOG00000024194	Rsf1	-0.479495	4.31883	4.59797	0.0320099	0.542663	NS	remodeling and spacing factor 1
ENSRNOG00000020486	Bcl2l12	1.23443	1.51577	4.58679	0.0322193	0.545384	NS	BCL2 like 12
ENSRNOG00000008319	Ccdc130	-0.786555	2.2929	4.54045	0.0331028	0.54987	NS	coiled-coil domain containing 130
ENSRNOG00000009233	Ankrd49	-0.97403	2.27451	4.55517	0.0328195	0.54987	NS	ankyrin repeat domain 49
ENSRNOG00000009734	Akr1b10	-1.70776	0.152873	4.54161	0.0330804	0.54987	NS	aldo-keto reductase family 1, member B8
ENSRNOG00000010833	Mthfd2	0.671652	8.18409	4.55281	0.0328647	0.54987	NS	methylenetetrahydrofolate dehydrogenase (NADP+ dependent) 2, methenyltetrahydrofolate cyclohydrolase
ENSRNOG00000012358	Pcyt1b	1.79633	1.73083	4.54141	0.0330844	0.54987	NS	phosphate cytidylyltransferase 1, choline, beta isoform
ENSRNOG00000013179	Tinagl1	0.905144	8.63011	4.55097	0.0329001	0.54987	NS	tubulointerstitial nephritis antigen-like 1
ENSRNOG00000018382	Inpp4b	-0.49041	5.10372	4.55804	0.0327645	0.54987	NS	inositol polyphosphate-4-phosphatase type II B
ENSRNOG00000021370	Ccdc69	-0.666557	2.8912	4.54619	0.032992	0.54987	NS	coiled-coil domain containing 69
ENSRNOG00000030416	Zfp870	-1.57195	-0.0997535	4.54916	0.032935	0.54987	NS	zinc finger protein 870
ENSRNOG00000042960	Rgcc	0.888361	2.65551	4.53935	0.0331241	0.54987	NS	regulator of cell cycle
ENSRNOG00000060846	Morc4	-0.72885	4.9058	4.54555	0.0330045	0.54987	NS	microrchidia 4
ENSRNOG00000061216	Tubb5	0.575636	7.67769	4.56883	0.0325588	0.54987	NS	tubulin, beta 5 class I
ENSRNOG00000005871	Il1rn	0.49057	4.56939	4.48646	0.0341643	0.553164	NS	interleukin 1 receptor antagonist
ENSRNOG00000009492	Trmo	0.609426	4.7847	4.52047	0.0334916	0.553164	NS	tRNA methyltransferase O
ENSRNOG00000009620	Cybrd1	-0.928781	1.59663	4.51137	0.0336702	0.553164	NS	cytochrome b reductase 1
ENSRNOG00000012486	Prim2	-0.903734	1.5702	4.48671	0.0341593	0.553164	NS	DNA primase subunit 2
ENSRNOG00000014002	St7l	0.812688	2.24647	4.51855	0.0335292	0.553164	NS	suppression of tumorigenicity 7-like
ENSRNOG00000021702	Mcmdc2	2.03897	-0.343895	4.48903	0.034113	0.553164	NS	minichromosome maintenance domain containing 2
ENSRNOG00000023919	Nipsnap2	0.874718	2.60623	4.48674	0.0341588	0.553164	NS	nipsnap homolog 2
ENSRNOG00000026616	Ndufb2	0.612227	3.54196	4.51579	0.0335834	0.553164	NS	NADH:ubiquinone oxidoreductase subunit B2
ENSRNOG00000032929	Incenp	0.637429	4.30448	4.49766	0.0339413	0.553164	NS	inner centromere protein
ENSRNOG00000033411	Usp12	-0.769112	2.20497	4.52424	0.033418	0.553164	NS	ubiquitin specific peptidase 12
ENSRNOG00000051948	Hcfc1	0.575219	6.78124	4.49867	0.0339213	0.553164	NS	host cell factor C1
ENSRNOG00000053606	Scarna6	-0.880616	2.31116	4.51268	0.0336444	0.553164	NS	small Cajal body-specific RNA 6
ENSRNOG00000058785	Ccdc142	-2.16841	0.46808	4.52079	0.0334853	0.553164	NS	coiled-coil domain containing 142
ENSRNOG00000059348	Ube2b	0.582108	6.53141	4.49193	0.0340552	0.553164	NS	ubiquitin-conjugating enzyme E2B
ENSRNOG00000061415	Taf1b	1.01376	1.51947	4.48973	0.0340992	0.553164	NS	TATA-box binding protein associated factor, RNA polymerase I subunit B
ENSRNOG00000000936	Stx2	0.559131	3.81231	4.48133	0.034267	0.554024	NS	syntaxin 2
ENSRNOG00000013055	Zfyve16	-0.718995	2.48279	4.47388	0.0344167	0.555618	NS	zinc finger FYVE-type containing 16
ENSRNOG00000028259	Mcemp1	0.659524	3.76128	4.47149	0.034465	0.555618	NS	mast cell-expressed membrane protein 1
ENSRNOG00000061328	Pag1	-0.968675	1.66345	4.4676	0.0345434	0.55608	NS	phosphoprotein membrane anchor with glycosphingolipid microdomains 1
ENSRNOG00000019336	Gata3	-0.574563	3.71935	4.44632	0.0349765	0.559518	NS	GATA binding protein 3
ENSRNOG00000031778	Mef2d	0.518491	5.19555	4.44494	0.0350047	0.559518	NS	myocyte enhancer factor 2D
ENSRNOG00000032436	Tmod3	-0.549351	5.07284	4.44538	0.0349957	0.559518	NS	tropomodulin 3
ENSRNOG00000033593	Osbpl9	0.512007	4.94611	4.4462	0.0349789	0.559518	NS	oxysterol binding protein-like 9
ENSRNOG00000012302	Gucy1a1	-0.723145	5.53246	4.43604	0.0351878	0.561597	NS	guanylate cyclase 1 soluble subunit alpha 1
ENSRNOG00000009575	Ubiad1	-0.859245	1.48651	4.43094	0.035293	0.562472	NS	UbiA prenyltransferase domain containing 1
ENSRNOG00000038999	RT1-CE11	1.12651	1.55385	4.42303	0.035457	0.564282	NS	RT1 class Ia, locus A1
ENSRNOG00000018939	Rexo2	0.626543	7.37971	4.41636	0.0355958	0.565685	NS	RNA exonuclease 2
ENSRNOG00000025625	Rnase4	-0.866479	1.48884	4.40452	0.0358437	0.568815	NS	ribonuclease A family member 4
ENSRNOG00000045668	Ifnar2	0.744332	3.22531	4.40089	0.0359202	0.56922	NS	interferon alpha and beta receptor subunit 2
ENSRNOG00000000641	Nrbf2	-0.725254	2.10708	4.39805	0.0359801	0.569362	NS	nuclear receptor binding factor 2
ENSRNOG00000043304	Apcdd1	1.77092	0.2889	4.39483	0.0360481	0.569632	NS	APC down-regulated 1
ENSRNOG00000014654	1810037I17Rik	-0.646142	2.83859	4.38858	0.0361804	0.570915	NS	RIKEN cDNA 1810037I17 gene
ENSRNOG00000006170	Bach2	-0.541133	4.41052	4.37823	0.0364007	0.572539	NS	BTB domain and CNC homolog 2
ENSRNOG00000013137	Clec4f	0.910887	3.4417	4.37311	0.0365102	0.572882	NS	C-type lectin domain family 4, member F
ENSRNOG00000045639	RGD1560883	0.886034	2.91044	4.36852	0.0366087	0.573622	NS	similar to KIAA0825 protein
ENSRNOG00000045973	Gzmbl1	1.75139	2.71295	4.36483	0.0366881	0.574061	NS	granzyme B
ENSRNOG00000000473	Pfdn6	-0.533861	4.45023	4.35456	0.0369099	0.576367	NS	prefoldin subunit 6
ENSRNOG00000012183	Glrx	0.497561	5.69037	4.352	0.0369655	0.576367	NS	glutaredoxin
ENSRNOG00000025443	Map1lc3a	0.583363	4.56957	4.35086	0.0369902	0.576367	NS	microtubule-associated protein 1 light chain 3 alpha
ENSRNOG00000019050	Ifit1	2.50379	10.1682	4.3334	0.0373714	0.581495	NS	interferon-induced protein with tetratricopeptide repeats 1
ENSRNOG00000015131	Ube2c	0.739178	8.24584	4.32719	0.0375081	0.582809	NS	ubiquitin-conjugating enzyme E2C
ENSRNOG00000000314	Sec63	-0.594724	4.22195	4.31526	0.0377719	0.583383	NS	SEC63 homolog, protein translocation regulator
ENSRNOG00000010392	Nrg1	-1.16282	2.2555	4.31822	0.0377064	0.583383	NS	neuregulin 1
ENSRNOG00000014673	Eri2	0.712894	2.84574	4.31138	0.0378583	0.583383	NS	ERI1 exoribonuclease family member 2
ENSRNOG00000015465	Cep72	0.988383	1.03781	4.3116	0.0378533	0.583383	NS	centrosomal protein 72
ENSRNOG00000020485	Vav3	-0.522482	4.10906	4.31763	0.0377194	0.583383	NS	vav guanine nucleotide exchange factor 3
ENSRNOG00000049115	Ccr5	-0.877318	2.1074	4.314	0.0377999	0.583383	NS	C-C motif chemokine receptor 5
ENSRNOG00000006763	Rbm18	-0.562273	3.92109	4.30654	0.0379661	0.583436	NS	RNA binding motif protein 18
ENSRNOG00000019649	Cul4a	0.704699	6.82269	4.30654	0.0379661	0.583436	NS	cullin 4A
ENSRNOG00000013076	Csnk1e	-0.54814	4.81935	4.30368	0.0380299	0.583612	NS	casein kinase 1, epsilon
ENSRNOG00000019854	Napsa	-0.461171	4.63651	4.2991	0.0381325	0.583625	NS	napsin A aspartic peptidase
ENSRNOG00000008451	Fut8	-0.542888	3.7085	4.29372	0.0382533	0.583834	NS	fucosyltransferase 8
ENSRNOG00000061739	Klrk1	-0.453458	4.69027	4.29545	0.0382144	0.583834	NS	killer cell lectin like receptor K1
ENSRNOG00000001094	Zfp316	-2.02417	-0.0692768	4.27464	0.0386852	0.584788	NS	zinc finger protein 316
ENSRNOG00000004493	Tasp1	1.4043	0.277495	4.27401	0.0386996	0.584788	NS	taspase 1
ENSRNOG00000009805	Wasf2	0.527086	6.23607	4.27247	0.0387346	0.584788	NS	WASP family member 2
ENSRNOG00000018778	Cadm1	-2.20618	-0.866392	4.27319	0.0387181	0.584788	NS	cell adhesion molecule 1
ENSRNOG00000024780	MGC95210	0.760624	2.59557	4.2758	0.0386587	0.584788	NS	hypothetical LOC287798
ENSRNOG00000038916	Dram1	-0.774133	3.04682	4.27432	0.0386925	0.584788	NS	DNA-damage regulated autophagy modulator 1
ENSRNOG00000054400	Sh3bp5l	0.563567	3.73954	4.27495	0.0386781	0.584788	NS	SH3 binding domain protein 5 like
ENSRNOG00000003858	Atp6ap2	0.502733	4.52048	4.27008	0.0387891	0.58482	NS	ATPase, H+ transporting, lysosomal accessory protein 2
ENSRNOG00000002950	Lyl1	0.78835	8.592	4.26316	0.0389474	0.585038	NS	LYL1, basic helix-loop-helix family member
ENSRNOG00000008587	Tek	-1.42787	0.795061	4.26389	0.0389306	0.585038	NS	TEK receptor tyrosine kinase
ENSRNOG00000011956	Aktip	0.785169	2.64722	4.26157	0.0389838	0.585038	NS	AKT interacting protein
ENSRNOG00000020063	Nfkbib	0.617393	6.64082	4.25802	0.0390654	0.585038	NS	NFKB inhibitor beta
ENSRNOG00000025704	Yod1	0.701364	7.34172	4.26011	0.0390175	0.585038	NS	YOD1 deubiquitinase
ENSRNOG00000003388	Cenpf	0.600605	4.48031	4.25516	0.0391313	0.585194	NS	centromere protein F
ENSRNOG00000023579	Tet2	-0.485348	4.90226	4.25113	0.0392241	0.585194	NS	tet methylcytosine dioxygenase 2
ENSRNOG00000015970	Tbc1d13	0.791237	2.75724	4.23529	0.0395919	0.589761	NS	TBC1 domain family, member 13
ENSRNOG00000008161	Pdzk1ip1	0.912663	2.05691	4.23034	0.0397075	0.590696	NS	PDZK1 interacting protein 1
ENSRNOG00000047575	Dhx34	0.95141	2.10564	4.22437	0.0398473	0.591987	NS	DExH-box helicase 34
ENSRNOG00000007490	Gabrr2	0.746576	2.19818	4.20977	0.0401919	0.593148	NS	gamma-aminobutyric acid type A receptor subunit rho 2
ENSRNOG00000007539	Rsad2	0.889359	12.8268	4.19777	0.0404772	0.593148	NS	radical S-adenosyl methionine domain containing 2
ENSRNOG00000009112	Pon2	-0.522471	4.40384	4.19642	0.0405095	0.593148	NS	paraoxonase 2
ENSRNOG00000009281		0.532022	4.61868	4.19878	0.040453	0.593148	NS
ENSRNOG00000016128	Lrrc14	1.0312	1.26578	4.19729	0.0404887	0.593148	NS	leucine rich repeat containing 14
ENSRNOG00000017801	Atf4	0.575883	6.99894	4.20216	0.0403724	0.593148	NS	activating transcription factor 4
ENSRNOG00000018711	Ppcdc	-1.76015	0.474385	4.20806	0.0402322	0.593148	NS	phosphopantothenoylcysteine decarboxylase
ENSRNOG00000019140	Banp	0.688908	3.75741	4.20437	0.0403199	0.593148	NS	Btg3 associated nuclear protein
ENSRNOG00000046699	Slpi	-0.905967	1.76474	4.2166	0.0400304	0.593148	NS	secretory leukocyte peptidase inhibitor
ENSRNOG00000060460	Clec1a	-0.881102	1.65802	4.19832	0.040464	0.593148	NS	C-type lectin domain family 1, member A
ENSRNOG00000060817	Stam	0.652588	2.85627	4.20494	0.0403065	0.593148	NS	signal transducing adaptor molecule
ENSRNOG00000002944	RGD1304587	-1.24606	0.470023	4.19134	0.040631	0.594039	NS	similar to RIKEN cDNA 2310033P09
ENSRNOG00000003291	Creg1	0.7503	9.68058	4.18699	0.0407353	0.594039	NS	cellular repressor of E1A-stimulated genes 1
ENSRNOG00000007570	Dera	-0.529832	3.41866	4.18778	0.0407163	0.594039	NS	deoxyribose-phosphate aldolase
ENSRNOG00000056714	Sla	-0.445603	5.33293	4.18501	0.040783	0.594039	NS	src-like adaptor
ENSRNOG00000043419	Hist3h2ba	0.71021	6.07458	4.18191	0.0408576	0.594351	NS	histone cluster 3, H2ba
ENSRNOG00000020880	Klhl18	-1.06479	0.830807	4.16634	0.0412349	0.596032	NS	kelch-like family member 18
ENSRNOG00000025075	Relt	0.645514	4.91015	4.17194	0.0410986	0.596032	NS	RELT, TNF receptor
ENSRNOG00000028651	RGD1566386	-1.16509	1.03614	4.16934	0.0411617	0.596032	NS	similar to Hypothetical protein A430033K04
ENSRNOG00000033087	Cdh23	-1.34363	0.293307	4.17241	0.0410874	0.596032	NS	cadherin-related 23
ENSRNOG00000036660	Fn3krp	0.628796	7.91431	4.16613	0.0412399	0.596032	NS	fructosamine-3-kinase-related protein
ENSRNOG00000011618	Mmaa	-1.41949	0.383663	4.16266	0.0413244	0.596177	NS	metabolism of cobalamin associated A
ENSRNOG00000020951	Slc4a1	0.899475	13.9891	4.16134	0.0413567	0.596177	NS	solute carrier family 4 member 1 (Diego blood group)
ENSRNOG00000013521	Dhfr	0.67255	2.97852	4.1516	0.0415951	0.598111	NS	dihydrofolate reductase
ENSRNOG00000018097	Emc1	-0.68142	3.37622	4.15149	0.041598	0.598111	NS	ER membrane protein complex subunit 1
ENSRNOG00000003220	H3f3a	0.681735	9.43356	4.14925	0.0416531	0.598134	NS	H3.3 histone B
ENSRNOG00000010342	Zfand1	1.88037	-0.0143338	4.14451	0.0417697	0.599038	NS	zinc finger AN1-type containing 1
ENSRNOG00000008937	Csrp1	0.572317	4.88474	4.13479	0.0420103	0.599411	NS	cysteine and glycine-rich protein 1
ENSRNOG00000027955	Zfp133	-1.24646	1.53003	4.1357	0.0419877	0.599411	NS	zinc finger protein 133
ENSRNOG00000042821	Cd59	0.801874	8.25183	4.13651	0.0419676	0.599411	NS	CD59 molecule
ENSRNOG00000003269		0.577097	6.37992	4.12517	0.0422497	0.599672	NS
ENSRNOG00000007568	Spata6	-1.01722	1.63458	4.12145	0.0423429	0.599672	NS	spermatogenesis associated 6
ENSRNOG00000014251	Capn5	0.491767	4.69596	4.12415	0.0422753	0.599672	NS	calpain 5
ENSRNOG00000018211	Urod	0.723672	8.59748	4.12753	0.0421908	0.599672	NS	uroporphyrinogen decarboxylase
ENSRNOG00000022934	AABR07066818.1	0.678101	3.62486	4.12114	0.0423506	0.599672	NS
ENSRNOG00000032224		-0.885663	2.30052	4.12437	0.0422698	0.599672	NS	H4 clustered histone 14
ENSRNOG00000004306	Zbtb39	-0.615212	2.65083	4.11173	0.0425867	0.600025	NS	zinc finger and BTB domain containing 39
ENSRNOG00000005975	Rpl30	-0.597579	4.97434	4.10945	0.0426441	0.600025	NS	ribosomal protein L30
ENSRNOG00000017889	Serac1	0.81286	2.75488	4.11029	0.042623	0.600025	NS	serine active site containing 1
ENSRNOG00000025596	Ago4	-0.744666	2.4711	4.1128	0.04256	0.600025	NS	argonaute RISC component 4
ENSRNOG00000000699	Selplg	0.601305	6.60765	4.09875	0.042915	0.600809	NS	selectin P ligand
ENSRNOG00000005037	Kif18a	0.495283	4.4997	4.10051	0.0428702	0.600809	NS	kinesin family member 18A
ENSRNOG00000013845	Mrpl21	-0.941686	1.28241	4.08961	0.0431476	0.602666	NS	mitochondrial ribosomal protein L21
ENSRNOG00000020901	S1pr5	0.759634	4.09711	4.0893	0.0431555	0.602666	NS	sphingosine-1-phosphate receptor 5
ENSRNOG00000000142	Plxdc2	0.630718	2.89186	4.07795	0.0434463	0.60597	NS	plexin domain containing 2
ENSRNOG00000000082	Hltf	-0.550598	5.65014	4.07504	0.0435212	0.606258	NS	helicase-like transcription factor
ENSRNOG00000055089	Slc44a1	0.596659	7.07287	4.07206	0.0435981	0.606573	NS	solute carrier family 44 member 1
ENSRNOG00000061768	Slc43a3	0.525975	6.38126	4.06304	0.0438314	0.60906	NS	solute carrier family 43, member 3
ENSRNOG00000018998	Yipf3	0.603752	6.13626	4.05499	0.0440409	0.610969	NS	Yip1 domain family, member 3
ENSRNOG00000018487	Slc3a2	0.719489	8.53052	4.03971	0.0444416	0.615243	NS	solute carrier family 3 member 2
ENSRNOG00000045885	Rps17	-1.11907	1.46507	4.03555	0.0445512	0.615998	NS	ribosomal protein S17
ENSRNOG00000019330	Procr	0.657346	6.97648	4.03065	0.0446807	0.617025	NS	protein C receptor
ENSRNOG00000020336	Ezh1	0.475107	5.97198	4.02429	0.0448495	0.61859	NS	enhancer of zeste 1 polycomb repressive complex 2 subunit
ENSRNOG00000022745	RGD1306502	-0.847202	1.57244	4.01596	0.0450715	0.620607	NS	RIKEN cDNA 6030458C11 gene
ENSRNOG00000029980	Zbtb16	-1.20911	0.898797	4.01464	0.0451068	0.620607	NS	zinc finger and BTB domain containing 16
ENSRNOG00000003542	Hcfc1r1	0.813483	3.5251	4.01109	0.0452019	0.620663	NS	host cell factor C1 regulator 1
ENSRNOG00000061039	Prpf31	-0.612713	2.9373	4.01034	0.0452219	0.620663	NS	pre-mRNA processing factor 31
ENSRNOG00000002813	Dars2	-0.790653	1.8763	3.98632	0.0458712	0.622568	NS	aspartyl-tRNA synthetase 2 (mitochondrial)
ENSRNOG00000003537	Spta1	0.785879	8.96906	3.98541	0.0458959	0.622568	NS	spectrin, alpha, erythrocytic 1
ENSRNOG00000006999	Dnai4	1.18784	0.723363	4.00288	0.0454226	0.622568	NS	dynein axonemal intermediate chain 4
ENSRNOG00000015800	Elmo3	0.835596	2.15114	3.99448	0.0456494	0.622568	NS	engulfment and cell motility 3
ENSRNOG00000017843	Polr3k	0.720321	1.90358	3.98728	0.0458449	0.622568	NS	RNA polymerase III subunit K
ENSRNOG00000020495	Eif3k	0.444027	4.29999	3.99117	0.0457393	0.622568	NS	eukaryotic translation initiation factor 3, subunit K
ENSRNOG00000026177	Mgam	0.5233	3.34417	3.99702	0.0455808	0.622568	NS	maltase-glucoamylase
ENSRNOG00000030568	Rgs12	0.553976	5.73213	3.9958	0.0456139	0.622568	NS	regulator of G-protein signaling 12
ENSRNOG00000031004	Cyp2j4	-2.05728	-0.141877	3.99888	0.0455305	0.622568	NS	cytochrome P450, family 2, subfamily j, polypeptide 4
ENSRNOG00000045541	1700030J22Rik	1.85665	0.257746	3.9846	0.045918	0.622568	NS	RIKEN cDNA 1700030J22 gene
ENSRNOG00000001653	St3gal6	-0.742298	2.56513	3.97915	0.0460667	0.622601	NS	ST3 beta-galactoside alpha-2,3-sialyltransferase 6
ENSRNOG00000003392	Grsf1	-0.472143	3.90132	3.97351	0.0462214	0.622601	NS	G-rich RNA sequence binding factor 1
ENSRNOG00000005678	Lamb1	-1.06257	1.26625	3.96753	0.0463856	0.622601	NS	laminin subunit beta 1
ENSRNOG00000007486	Atg7	0.445991	4.30432	3.9712	0.0462848	0.622601	NS	autophagy related 7
ENSRNOG00000017854	Ucp2	0.833869	13.9525	3.96845	0.0463603	0.622601	NS	uncoupling protein 2
ENSRNOG00000026643	Chordc1	-0.469915	4.19319	3.96536	0.0464455	0.622601	NS	cysteine and histidine rich domain containing 1
ENSRNOG00000032715	AABR07010705.1	1.02157	1.85092	3.9642	0.0464777	0.622601	NS
ENSRNOG00000036814	Atp6v0a1	0.755811	8.41258	3.96684	0.0464049	0.622601	NS	ATPase H+ transporting V0 subunit a1
ENSRNOG00000047067		-1.34753	0.403737	3.98002	0.046043	0.622601	NS	ribosomal protein L10a-like
ENSRNOG00000013533	Acin1	0.598889	7.62411	3.95296	0.0467891	0.622832	NS	apoptotic chromatin condensation inducer 1
ENSRNOG00000014142	Ogfrl1	-0.701197	5.37054	3.95994	0.0465954	0.622832	NS	opioid growth factor receptor-like 1
ENSRNOG00000017983	Ubac1	0.778256	10.9664	3.95322	0.0467817	0.622832	NS	UBA domain containing 1
ENSRNOG00000037190	Cd101	0.560692	3.98084	3.9515	0.0468295	0.622832	NS	CD101 molecule
ENSRNOG00000048771	RGD1559482	-0.665385	3.24965	3.95666	0.0466863	0.622832	NS	similar to immunoglobulin superfamily, member 7
ENSRNOG00000053406	Gramd1c	1.31604	0.335515	3.95594	0.0467062	0.622832	NS	GRAM domain containing 1C
ENSRNOG00000001345	Mapkapk5	0.582789	2.83449	3.94739	0.0469441	0.623615	NS	MAPK activated protein kinase 5
ENSRNOG00000001059	Usp42	-0.623457	2.97963	3.91056	0.0479837	0.624795	NS	ubiquitin specific peptidase 42
ENSRNOG00000004001	Osgepl1	-1.19817	0.908992	3.91057	0.0479833	0.624795	NS	O-sialoglycoprotein endopeptidase-like 1
ENSRNOG00000010125	Mtrex	-0.594954	4.18588	3.93036	0.0474218	0.624795	NS	Mtr4 exosome RNA helicase
ENSRNOG00000011582	Rab3d	0.617403	3.78711	3.92718	0.0475115	0.624795	NS	RAB3D, member RAS oncogene family
ENSRNOG00000011865	Ciao2b	0.577935	3.26188	3.91243	0.0479302	0.624795	NS	cytosolic iron-sulfur assembly component 2B
ENSRNOG00000012524	Zfp91	-0.421866	5.61622	3.92006	0.0477132	0.624795	NS	zinc finger protein 91
ENSRNOG00000012959	Nab1	-0.4902	4.22725	3.93306	0.0473458	0.624795	NS	Ngfi-A binding protein 1
ENSRNOG00000015173	Mbtps1	0.468584	5.56129	3.91214	0.0479386	0.624795	NS	membrane-bound transcription factor peptidase, site 1
ENSRNOG00000018651	Agtpbp1	0.515092	5.20614	3.92135	0.0476767	0.624795	NS	ATP/GTP binding carboxypeptidase 1
ENSRNOG00000019536	Smim3	0.597045	4.53227	3.92034	0.0477052	0.624795	NS	small integral membrane protein 3
ENSRNOG00000020596	Dmac2	-0.638616	3.05617	3.9262	0.0475393	0.624795	NS	distal membrane arm assembly component 2
ENSRNOG00000020905	Hdac5	0.505327	5.51091	3.93912	0.0471756	0.624795	NS	histone deacetylase 5
ENSRNOG00000049028	C5ar2	0.598943	3.57734	3.93991	0.0471533	0.624795	NS	complement component 5a receptor 2
ENSRNOG00000053766	Ramp3	-0.883172	4.45172	3.9125	0.0479282	0.624795	NS	receptor activity modifying protein 3
ENSRNOG00000002347	Rgl1	-1.47818	0.459705	3.90489	0.0481457	0.625076	NS	ral guanine nucleotide dissociation stimulator,-like 1
ENSRNOG00000010275	Slc17a9	0.692529	2.38088	3.90416	0.0481666	0.625076	NS	solute carrier family 17 member 9
ENSRNOG00000012565	Cln8	0.68549	5.50994	3.90199	0.0482291	0.625076	NS	CLN8, transmembrane ER and ERGIC protein
ENSRNOG00000009749	Wdr45	0.641179	8.42287	3.89872	0.0483228	0.625565	NS	WD repeat domain 45
ENSRNOG00000001277	Mafk	0.543419	3.3871	3.89202	0.0485161	0.626615	NS	MAF bZIP transcription factor K
ENSRNOG00000006785	Dcaf8	0.705477	8.20709	3.89391	0.0484614	0.626615	NS	DDB1 and CUL4 associated factor 8
ENSRNOG00000011839	Mrps31	0.659775	2.66965	3.88508	0.0487169	0.627757	NS	mitochondrial ribosomal protein S31
ENSRNOG00000024657	Mfsd4a	0.816664	2.07087	3.88569	0.0486993	0.627757	NS	major facilitator superfamily domain containing 4A
ENSRNOG00000002579	Parm1	0.67848	3.75256	3.87427	0.0490316	0.629291	NS	prostate androgen-regulated mucin-like protein 1
ENSRNOG00000003853	Scoc	0.536403	3.85726	3.86941	0.0491739	0.629291	NS	short coiled-coil protein
ENSRNOG00000004317	Vipr2	0.658674	4.18259	3.87217	0.0490931	0.629291	NS	vasoactive intestinal peptide receptor 2
ENSRNOG00000032204	Uqcrb	-0.624853	3.22174	3.87614	0.0489771	0.629291	NS	ubiquinol-cytochrome c reductase binding protein
ENSRNOG00000046834	C3	-0.477094	4.75644	3.87721	0.048946	0.629291	NS	complement C3
ENSRNOG00000047053	Thyn1	-1.37963	1.16313	3.86988	0.04916	0.629291	NS	thymocyte nuclear protein 1
ENSRNOG00000002246	Slc30a9	0.477257	4.21053	3.83765	0.0501138	0.630486	NS	solute carrier family 30 member 9
ENSRNOG00000002794	Selp	0.660975	2.6903	3.8377	0.0501122	0.630486	NS	selectin P
ENSRNOG00000003177	Mat2b	0.491016	4.92764	3.84571	0.0498735	0.630486	NS	methionine adenosyltransferase 2B
ENSRNOG00000003864	Gipc1	0.661911	2.85224	3.85361	0.049639	0.630486	NS	GIPC PDZ domain containing family, member 1
ENSRNOG00000006554	Fam149b1	-0.650988	3.67465	3.8563	0.0495595	0.630486	NS	family with sequence similarity 149, member B1
ENSRNOG00000008012	Abcb1b	0.597815	4.74786	3.84942	0.0497631	0.630486	NS	ATP-binding cassette, subfamily B (MDR/TAP), member 1B
ENSRNOG00000014513	Rexo5	0.678154	2.54148	3.84206	0.0499821	0.630486	NS	RNA exonuclease 5
ENSRNOG00000018052	Cnksr3	-0.701188	2.39975	3.84318	0.0499487	0.630486	NS	Cnksr family member 3
ENSRNOG00000018741	Zfp318	-0.481975	4.60209	3.85251	0.0496717	0.630486	NS	zinc finger protein 318
ENSRNOG00000025338	Msi2	0.653042	3.11743	3.86052	0.0494349	0.630486	NS	musashi RNA-binding protein 2
ENSRNOG00000032396	RGD1559575	-0.538783	5.1084	3.85166	0.0496968	0.630486	NS	similar to novel protein
ENSRNOG00000037339	Siglec10	-0.579173	3.62298	3.83819	0.0500977	0.630486	NS	sialic acid binding Ig-like lectin 10
ENSRNOG00000046353		-1.45018	0.192701	3.85024	0.049739	0.630486	NS	similar to regulator of sex-limitation candidate 1
ENSRNOG00000060381	Col15a1	1.82027	1.31269	3.86415	0.049328	0.630486	NS	collagen type XV alpha 1 chain
ENSRNOG00000007286	Mdm1	-0.802142	1.88997	3.83428	0.0502144	0.631041	NS	Mdm1 nuclear protein
ENSRNOG00000005021	Orc4	0.483912	3.65247	3.82377	0.0505304	0.631804	NS	origin recognition complex, subunit 4
ENSRNOG00000010008	Polr3a	-0.638986	2.92415	3.82134	0.0506037	0.631804	NS	RNA polymerase III subunit A
ENSRNOG00000012733	Ankrd12	-0.452074	5.34831	3.82197	0.0505847	0.631804	NS	ankyrin repeat domain 12
ENSRNOG00000016246	Tshz1	-0.674487	2.41988	3.82311	0.0505503	0.631804	NS	teashirt zinc finger homeobox 1
ENSRNOG00000018509	Cx3cr1	-0.657804	3.0244	3.81911	0.050671	0.631804	NS	C-X3-C motif chemokine receptor 1
ENSRNOG00000019749	Ube2j2	0.512564	4.04867	3.82813	0.0503992	0.631804	NS	ubiquitin-conjugating enzyme E2, J2
ENSRNOG00000019757	Dpep3	1.32422	1.22232	3.82062	0.0506256	0.631804	NS	dipeptidase 3
ENSRNOG00000013540	Bpifa2	1.61397	0.887426	3.81543	0.0507825	0.632488	NS	BPI fold containing family A, member 2
ENSRNOG00000013552	Scd	-0.626426	3.56753	3.8124	0.0508747	0.632704	NS	stearoyl-CoA desaturase
ENSRNOG00000032825	Rpl30	1.32695	5.54901	3.81113	0.0509131	0.632704	NS	ribosomal protein L30
ENSRNOG00000005116		0.644078	4.17382	3.80552	0.0510839	0.632715	NS	40S ribosomal protein S2 pseudogene
ENSRNOG00000011561	Nln	-0.538153	3.93651	3.80727	0.0510305	0.632715	NS	neurolysin
ENSRNOG00000016379	Jtb	-0.457768	4.2881	3.8084	0.0509962	0.632715	NS	jumping translocation breakpoint
ENSRNOG00000020807	NEWGENE_1306714	0.983726	1.85486	3.80002	0.0512521	0.634095	NS	WD repeat domain 62
ENSRNOG00000007546	Asns	0.684134	9.14304	3.79645	0.0513614	0.634745	NS	asparagine synthetase (glutamine-hydrolyzing)
ENSRNOG00000007051	Rraga	0.545237	5.79878	3.78735	0.0516415	0.637501	NS	Ras-related GTP binding A
ENSRNOG00000004912	Itgav	-0.638901	5.38337	3.78458	0.0517268	0.637795	NS	integrin subunit alpha V
ENSRNOG00000005203	Sec61g	0.740697	10.1632	3.78288	0.0517795	0.637795	NS	SEC61 translocon subunit gamma
ENSRNOG00000000323	Prdm1	-0.875278	1.3499	3.77473	0.0520322	0.638796	NS	PR/SET domain 1
ENSRNOG00000014908	Sf3b5	0.711295	2.26019	3.77489	0.0520272	0.638796	NS	splicing factor 3b, subunit 5
ENSRNOG00000020514	Sox6	0.508814	6.18542	3.77758	0.0519439	0.638796	NS	SRY-box transcription factor 6
ENSRNOG00000005670	Art4	0.520251	5.99694	3.77007	0.0521774	0.639875	NS	ADP-ribosyltransferase 4
ENSRNOG00000004011	Nedd1	-0.58934	2.81083	3.76509	0.0523331	0.64108	NS	NEDD1 gamma-tubulin ring complex targeting factor
ENSRNOG00000020235	Hnrnpl	-0.5568	6.85933	3.76193	0.052432	0.641589	NS	heterogeneous nuclear ribonucleoprotein L
ENSRNOG00000026319	Akap9	-0.612445	4.86109	3.75904	0.0525227	0.641995	NS	A-kinase anchoring protein 9
ENSRNOG00000057284	Cenpb	0.758849	7.09814	3.75639	0.0526059	0.64231	NS	centromere protein B
ENSRNOG00000045560	Gvin1	-0.577748	7.73167	3.75326	0.0527046	0.642812	NS	GTPase, very large interferon inducible 1
ENSRNOG00000011933	Csnk2a2	0.507361	4.21124	3.75071	0.052785	0.643048	NS	casein kinase 2 alpha 2
ENSRNOG00000017941	Optn	-0.737621	7.22494	3.74718	0.0528966	0.643048	NS	optineurin
ENSRNOG00000008822	Fkbp1a	0.496038	4.37141	3.74284	0.0530343	0.644021	NS	FKBP prolyl isomerase 1A
ENSRNOG00000011379	Ccndbp1	-0.759159	9.07313	3.74098	0.0530933	0.644038	NS	cyclin D1 binding protein 1
ENSRNOG00000001170	Cox6a1	0.692497	8.43108	3.73154	0.0533942	0.645832	NS	cytochrome c oxidase subunit 6A1
ENSRNOG00000004760	Lars2	0.697195	2.27281	3.7309	0.0534147	0.645832	NS	leucyl-tRNA synthetase 2, mitochondrial
ENSRNOG00000005512	Ndufa4	0.443812	4.06583	3.73423	0.0533084	0.645832	NS	NDUFA4, mitochondrial complex associated
ENSRNOG00000005388	Rassf3	0.427727	5.27037	3.72594	0.0535734	0.647051	NS	Ras association domain family member 3
ENSRNOG00000009778	Tmem59	0.461846	5.75347	3.72056	0.0537462	0.647163	NS	transmembrane protein 59
ENSRNOG00000019532	Emc10	0.485395	4.70279	3.72151	0.0537158	0.647163	NS	ER membrane protein complex subunit 10
ENSRNOG00000020470	Slc25a24	-0.62222	2.29301	3.72024	0.0537565	0.647163	NS	solute carrier family 25 member 24
ENSRNOG00000003497	Thoc6	0.727896	2.51693	3.71724	0.0538532	0.647166	NS	THO complex 6
ENSRNOG00000005287	Syne3	-0.61323	2.52817	3.71485	0.0539305	0.647166	NS	spectrin repeat containing, nuclear envelope family member 3
ENSRNOG00000014933	Dnttip1	0.626137	5.0578	3.71557	0.0539073	0.647166	NS	deoxynucleotidyltransferase, terminal, interacting protein 1
ENSRNOG00000054957	Sfrp4	0.844808	2.95759	3.71084	0.05406	0.648024	NS	secreted frizzled-related protein 4
ENSRNOG00000048222	Nlrc5	-0.5148	3.73631	3.70738	0.0541725	0.648677	NS	NLR family, CARD domain containing 5
ENSRNOG00000000411	Nus1	-0.517261	3.42712	3.70269	0.0543247	0.649577	NS	NUS1 dehydrodolichyl diphosphate synthase subunit
ENSRNOG00000000855	Lst1	1.18911	1.29867	3.6997	0.0544221	0.649577	NS	leukocyte specific transcript 1
ENSRNOG00000001494	Napa	0.703705	9.17524	3.70048	0.0543968	0.649577	NS	NSF attachment protein alpha
ENSRNOG00000013820	Tnfrsf14	0.451819	5.83636	3.69606	0.0545411	0.650303	NS	TNF receptor superfamily member 14
ENSRNOG00000001010	Tecpr1	-0.561589	3.45438	3.69136	0.0546949	0.651441	NS	tectonin beta-propeller repeat containing 1
ENSRNOG00000009570	Pdxp	0.891792	2.01094	3.68815	0.0548003	0.652001	NS	pyridoxal phosphatase
ENSRNOG00000014964	Hp	0.642563	2.39659	3.67603	0.0552002	0.653973	NS	haptoglobin
ENSRNOG00000017030	Arid1b	0.530608	6.9213	3.67717	0.0551624	0.653973	NS	AT-rich interaction domain 1B
ENSRNOG00000026918	RGD1308065	0.828967	2.04317	3.67621	0.0551942	0.653973	NS	hypothetical LOC287935
ENSRNOG00000020464	Mrpl54	-0.708134	2.20405	3.6723	0.0553237	0.654049	NS	mitochondrial ribosomal protein L54
ENSRNOG00000021492	Rbbp4	0.55466	6.78104	3.67354	0.0552825	0.654049	NS	RB binding protein 4, chromatin remodeling factor
ENSRNOG00000026965	Tmem140	0.518871	4.84715	3.66587	0.0555376	0.655884	NS	transmembrane protein 140
ENSRNOG00000001160	NEWGENE_1586233	0.510826	6.30983	3.63773	0.0564839	0.660773	NS	TP53 regulated inhibitor of apoptosis 1
ENSRNOG00000006418	Samhd1	-0.483852	5.5211	3.64204	0.0563377	0.660773	NS	SAM and HD domain containing deoxynucleoside triphosphate triphosphohydrolase 1
ENSRNOG00000008235	Mylk2	0.650682	7.56948	3.64254	0.056321	0.660773	NS	myosin light chain kinase 2
ENSRNOG00000008614	Zfyve1	0.534019	3.72534	3.64558	0.0562181	0.660773	NS	zinc finger FYVE-type containing 1
ENSRNOG00000012840	Sparc	-0.885201	1.63783	3.64232	0.0563285	0.660773	NS	secreted protein acidic and cysteine rich
ENSRNOG00000032668	Zfp950	-0.779423	2.30994	3.63954	0.0564226	0.660773	NS	zinc finger protein 950
ENSRNOG00000033059	Galnt6	-0.452808	3.98232	3.64782	0.0561428	0.660773	NS	polypeptide N-acetylgalactosaminyltransferase 6
ENSRNOG00000048651	Nrtn	1.21685	0.661201	3.64333	0.0562941	0.660773	NS	neurturin
ENSRNOG00000017285	Tab1	0.4751	3.91708	3.62676	0.0568576	0.66168	NS	TGF-beta activated kinase 1/MAP3K7 binding protein 1
ENSRNOG00000025528	Efr3a	-0.432384	4.85191	3.6282	0.0568081	0.66168	NS	EFR3 homolog A
ENSRNOG00000056011		0.529033	3.67745	3.62823	0.0568071	0.66168	NS	ribose-phosphate pyrophosphokinase I -like
ENSRNOG00000000981	Scarb1	0.664115	3.04915	3.62033	0.0570775	0.662117	NS	scavenger receptor class B, member 1
ENSRNOG00000006082	Rmdn2	-0.950355	1.21853	3.6213	0.0570441	0.662117	NS	regulator of microtubule dynamics 2
ENSRNOG00000045649	Arrdc3	0.431858	4.81393	3.62004	0.0570876	0.662117	NS	arrestin domain containing 3
ENSRNOG00000048850	AABR07058441.1	2.2849	0.0511608	3.61874	0.0571322	0.662117	NS	similar to Ly6-B antigen gene
ENSRNOG00000011688	Neil3	-1.74265	-0.0766939	3.60899	0.0574679	0.664436	NS	nei-like DNA glycosylase 3
ENSRNOG00000042384	Kctd7	0.664591	2.60936	3.60906	0.0574655	0.664436	NS	potassium channel tetramerization domain containing 7
ENSRNOG00000057622	Rbm41	-0.590197	3.06512	3.60776	0.0575107	0.664436	NS	RNA binding motif protein 41
ENSRNOG00000003031	Atp2b4	0.42868	5.83027	3.6028	0.0576822	0.664935	NS	ATPase plasma membrane Ca2+ transporting 4
ENSRNOG00000008298	Dock7	-0.939577	1.12521	3.60291	0.0576786	0.664935	NS	dedicator of cytokinesis 7
ENSRNOG00000046969	AABR07034438.1	0.448137	4.92785	3.6008	0.0577517	0.664935	NS	UBX domain protein 7
ENSRNOG00000052128	Clec2e	1.6801	0.149781	3.59964	0.057792	0.664935	NS	C-type lectin domain family 2, member E
ENSRNOG00000002810	Gfpt2	-1.55304	0.00297264	3.59702	0.0578832	0.665191	NS	glutamine-fructose-6-phosphate transaminase 2
ENSRNOG00000020753	Bnip1	-1.08132	0.981701	3.59558	0.0579333	0.665191	NS	BCL2 interacting protein 1
ENSRNOG00000012051	Ncaph	0.740861	2.93023	3.59152	0.0580751	0.6661	NS	non-SMC condensin I complex, subunit H
ENSRNOG00000045524	Slc39a3	0.868484	1.58249	3.5899	0.0581317	0.6661	NS	solute carrier family 39 member 3
ENSRNOG00000007478	Cry2	0.573081	3.55606	3.58638	0.0582552	0.666831	NS	cryptochrome circadian regulator 2
ENSRNOG00000004398	Pkhd1l1	0.583827	4.64862	3.58084	0.0584498	0.66804	NS	PKHD1 like 1
ENSRNOG00000009956	Wnk1	0.648013	9.65284	3.57996	0.0584804	0.66804	NS	WNK lysine deficient protein kinase 1
ENSRNOG00000000064	Atp5me	0.541396	3.21545	3.57297	0.0587271	0.669877	NS	ATP synthase membrane subunit e
ENSRNOG00000019743	Tmem63b	0.574073	5.18076	3.57201	0.0587611	0.669877	NS	transmembrane protein 63B
ENSRNOG00000008554	Slc9a9	-0.449475	4.18365	3.56771	0.0589135	0.670141	NS	solute carrier family 9 member A9
ENSRNOG00000053607	Fam217b	-0.650127	2.45713	3.56628	0.0589643	0.670141	NS	family with sequence similarity 217, member B
ENSRNOG00000059008	Socs7	-1.26562	0.0204369	3.56776	0.0589116	0.670141	NS	suppressor of cytokine signaling 7
ENSRNOG00000024139	Miip	0.944597	2.17933	3.56456	0.0590255	0.670155	NS	migration and invasion inhibitory protein
ENSRNOG00000002947	Dpt	-1.95932	-0.533655	3.55697	0.0592958	0.67071	NS	dermatopontin
ENSRNOG00000007690	Cmpk2	0.670593	8.73368	3.55444	0.0593865	0.67071	NS	cytidine/uridine monophosphate kinase 2
ENSRNOG00000010783	Mak16	-0.791789	1.9445	3.55855	0.0592393	0.67071	NS	MAK16 homolog
ENSRNOG00000039680	Gpr15	1.71369	-0.313836	3.55142	0.0594946	0.67071	NS	G protein-coupled receptor 15
ENSRNOG00000051699	Zdhhc4	-0.785005	3.41168	3.55598	0.0593312	0.67071	NS	zinc finger DHHC-type palmitoyltransferase 4
ENSRNOG00000053285	Mllt6	-0.448383	4.31417	3.55282	0.0594443	0.67071	NS	MLLT6, PHD finger containing
ENSRNOG00000014866	Pign	0.511159	4.06405	3.54314	0.0597922	0.673386	NS	phosphatidylinositol glycan anchor biosynthesis, class N
ENSRNOG00000029038	Gemin8	0.782327	1.78725	3.53814	0.0599726	0.674737	NS	gem (nuclear organelle) associated protein 8
ENSRNOG00000001074	Mphosph9	-0.547761	5.31362	3.5306	0.0602458	0.675074	NS	M-phase phosphoprotein 9
ENSRNOG00000001971	Bbx	-0.524021	5.06865	3.52704	0.0603755	0.675074	NS	BBX high mobility group box domain containing
ENSRNOG00000009664	Ankrd42	0.560437	2.70082	3.5265	0.060395	0.675074	NS	ankyrin repeat domain 42
ENSRNOG00000023850	Tbrg1	-0.536993	3.95726	3.52989	0.0602717	0.675074	NS	transforming growth factor beta regulator 1
ENSRNOG00000010915	Ermp1	-0.455363	4.14446	3.51802	0.0607051	0.67752	NS	endoplasmic reticulum metallopeptidase 1
ENSRNOG00000023453	Lrba	-0.431755	5.38875	3.51423	0.0608437	0.67839	NS	LPS responsive beige-like anchor protein
ENSRNOG00000009057	Sec62	0.495761	6.45474	3.50794	0.0610755	0.678941	NS	SEC62 homolog, preprotein translocation factor
ENSRNOG00000010415	Atxn7l1	0.452798	5.09851	3.50981	0.0610064	0.678941	NS	ataxin 7-like 1
ENSRNOG00000031024	Sirpd	1.39914	3.2844	3.50918	0.0610296	0.678941	NS	signal-regulatory protein delta
ENSRNOG00000019333	Hipk1	0.721992	10.173	3.5048	0.0611913	0.679552	NS	homeodomain interacting protein kinase 1
ENSRNOG00000019962	Sars2	1.02566	1.29636	3.50261	0.0612723	0.679776	NS	seryl-tRNA synthetase 2, mitochondrial
ENSRNOG00000013872	P2ry14	-1.92628	-0.338018	3.49844	0.0614265	0.680811	NS	purinergic receptor P2Y14
ENSRNOG00000012726	Zbtb5	-0.761826	2.48147	3.49005	0.0617388	0.681705	NS	zinc finger and BTB domain containing 5
ENSRNOG00000014674	Exosc9	-0.751127	2.00242	3.48971	0.0617513	0.681705	NS	exosome component 9
ENSRNOG00000021024	Pi4kb	0.619518	7.27862	3.49092	0.0617063	0.681705	NS	phosphatidylinositol 4-kinase beta
ENSRNOG00000018069	Ngdn	-0.65112	2.11296	3.48731	0.0618408	0.682019	NS	neuroguidin
ENSRNOG00000058906	Ptprh	0.749235	2.52888	3.4855	0.0619087	0.682095	NS	protein tyrosine phosphatase, receptor type, H
ENSRNOG00000046497	Brap	0.488141	3.78703	3.48277	0.0620107	0.682545	NS	BRCA1 associated protein
ENSRNOG00000019740	Hdgfl3	-0.609343	2.46626	3.48017	0.0621083	0.682947	NS	HDGF like 3
ENSRNOG00000048636	Il2rb	-0.433616	5.26581	3.47733	0.0622149	0.683446	NS	interleukin 2 receptor subunit beta
ENSRNOG00000061129	Psmd14	0.460897	3.57607	3.47299	0.0623785	0.684571	NS	proteasome 26S subunit, non-ATPase 14
ENSRNOG00000003296	Dck	-0.516354	3.99432	3.46568	0.0626546	0.68558	NS	deoxycytidine kinase
ENSRNOG00000009300	Tlk1	-0.509851	6.31094	3.46856	0.0625459	0.68558	NS	serine/threonine-protein kinase tousled-like 1
ENSRNOG00000012219	Snrnp40	0.639201	2.50679	3.46674	0.0626147	0.68558	NS	small nuclear ribonucleoprotein U5 subunit 40
ENSRNOG00000005437	Rida	-0.874333	1.87813	3.45732	0.0629721	0.68838	NS	reactive intermediate imine deaminase A homolog
ENSRNOG00000000777	RT1-S3	0.690634	9.38033	3.44949	0.0632713	0.689626	NS	RT1 class Ib, locus S3
ENSRNOG00000002045	Anxa3	-1.27077	0.0878538	3.45267	0.0631496	0.689626	NS	annexin A3
ENSRNOG00000002125	Ccni	0.711833	11.7782	3.44037	0.0636213	0.691418	NS	cyclin I
ENSRNOG00000022709	AABR07046657.1	1.78798	1.25267	3.44197	0.0635598	0.691418	NS	similar to acyl-Coenzyme A binding domain containing 5
ENSRNOG00000057470	Pla2g12a	0.841336	1.7198	3.44257	0.0635367	0.691418	NS	phospholipase A2, group XIIA
ENSRNOG00000055527	Arap3	0.802869	2.78878	3.43871	0.0636855	0.691443	NS	ArfGAP with RhoGAP domain, ankyrin repeat and PH domain 3
ENSRNOG00000007707	Zfp467	-0.718968	2.54042	3.43454	0.0638464	0.691561	NS	zinc finger protein 467
ENSRNOG00000007785	Trmt5	-0.906224	1.48352	3.42478	0.0642247	0.691561	NS	tRNA methyltransferase 5
ENSRNOG00000007989	Chst1	-0.82679	1.76945	3.43634	0.063777	0.691561	NS	carbohydrate sulfotransferase 1
ENSRNOG00000009037	Sulf1	-1.80788	-0.835254	3.41901	0.0644497	0.691561	NS	sulfatase 1
ENSRNOG00000010985	Zfp410	0.447213	4.72894	3.41634	0.064554	0.691561	NS	zinc finger protein 410
ENSRNOG00000012757	Nek3	1.87188	-0.263796	3.41626	0.0645572	0.691561	NS	NIMA-related kinase 3
ENSRNOG00000017243	Bnip3	0.855045	1.79539	3.41769	0.064501	0.691561	NS	BCL2 interacting protein 3
ENSRNOG00000019106	Rps17	-0.46969	6.26716	3.41649	0.0645482	0.691561	NS	ribosomal protein S17
ENSRNOG00000022196	Bmpr2	-0.762888	2.36417	3.42839	0.0640847	0.691561	NS	bone morphogenetic protein receptor type 2
ENSRNOG00000033378	Rnf123	0.718285	9.31162	3.43062	0.0639981	0.691561	NS	ring finger protein 123
ENSRNOG00000038449	Tigd2	-0.648403	3.88938	3.41749	0.0645088	0.691561	NS	tigger transposable element derived 2
ENSRNOG00000054765	Renbp	1.8987	-0.175682	3.41611	0.064563	0.691561	NS	renin binding protein
ENSRNOG00000058580	Paip1	-0.42524	3.96359	3.43241	0.0639288	0.691561	NS	poly(A) binding protein interacting protein 1
ENSRNOG00000009812	Sbf2	-0.583895	2.73151	3.41247	0.0647054	0.692422	NS	SET binding factor 2
ENSRNOG00000001410	Gigyf1	-0.512885	3.62784	3.39064	0.0655675	0.69363	NS	GRB10 interacting GYF protein 1
ENSRNOG00000002332	Mospd1	2.00236	0.206233	3.38953	0.0656118	0.69363	NS	motile sperm domain containing 1
ENSRNOG00000005310	Cul1	-0.439888	5.23254	3.39072	0.0655644	0.69363	NS	cullin 1
ENSRNOG00000006483	Heatr5a	0.45711	4.64774	3.39548	0.0653755	0.69363	NS	HEAT repeat containing 5A
ENSRNOG00000007756	Atg101	0.830751	2.21611	3.38919	0.0656254	0.69363	NS	autophagy related 101
ENSRNOG00000007804	C1galt1	-0.761042	7.26164	3.40525	0.0649892	0.69363	NS	core 1 synthase, glycoprotein-N-acetylgalactosamine 3-beta-galactosyltransferase, 1
ENSRNOG00000009432	Eif2s1	-0.464836	3.82901	3.40124	0.0651475	0.69363	NS	eukaryotic translation initiation factor 2 subunit alpha
ENSRNOG00000011071	Nt5e	-1.04325	2.0745	3.39461	0.0654098	0.69363	NS	5' nucleotidase, ecto
ENSRNOG00000011164	Coq6	0.892188	1.59022	3.40367	0.0650515	0.69363	NS	coenzyme Q6 monooxygenase
ENSRNOG00000015655	Ptgfrn	1.0089	1.06088	3.39302	0.0654729	0.69363	NS	prostaglandin F2 receptor inhibitor
ENSRNOG00000017561	Toe1	-0.685227	1.8547	3.39623	0.0653456	0.69363	NS	target of EGR1, exonuclease
ENSRNOG00000020642	Flad1	-0.536689	2.91956	3.3922	0.0655055	0.69363	NS	flavin adenine dinucleotide synthetase 1
ENSRNOG00000030763	Dpp4	-0.555002	3.55153	3.39926	0.0652258	0.69363	NS	dipeptidylpeptidase 4
ENSRNOG00000052869	Ccpg1os	-2.44198	-0.983029	3.38523	0.0657829	0.694638	NS	cell cycle progression 1, opposite strand
ENSRNOG00000017716	Ucp3	1.31498	0.243363	3.37967	0.0660052	0.696326	NS	uncoupling protein 3
ENSRNOG00000001889	Comt	0.423422	4.52921	3.36383	0.0666431	0.697167	NS	catechol-O-methyltransferase
ENSRNOG00000009712	Gale	0.793868	2.13652	3.36382	0.0666433	0.697167	NS	UDP-galactose-4-epimerase
ENSRNOG00000012111	Poli	0.859981	1.42543	3.36658	0.0665317	0.697167	NS	DNA polymerase iota
ENSRNOG00000018066	Bccip	-0.776736	2.81854	3.36938	0.0664189	0.697167	NS	BRCA2 and CDKN1A interacting protein
ENSRNOG00000018745	Sgsm3	1.56171	0.296505	3.37449	0.066213	0.697167	NS	small G protein signaling modulator 3
ENSRNOG00000018980	Tjap1	0.536677	5.29213	3.375	0.0661927	0.697167	NS	tight junction associated protein 1
ENSRNOG00000019422	Egr1	0.607225	2.71278	3.36374	0.0666465	0.697167	NS	early growth response 1
ENSRNOG00000047513	Mdn1	-0.402084	5.07852	3.37289	0.0662772	0.697167	NS	midasin AAA ATPase 1
ENSRNOG00000055053	AC120246.2	1.24714	0.696472	3.36473	0.0666066	0.697167	NS
ENSRNOG00000004466	Fam210b	0.779417	8.25966	3.36102	0.0667566	0.697666	NS	family with sequence similarity 210, member B
ENSRNOG00000012314	Slirp	1.31987	0.711021	3.35887	0.0668439	0.697925	NS	SRA stem-loop interacting RNA binding protein
ENSRNOG00000017680	Dennd2d	-0.507058	3.97739	3.35564	0.0669751	0.698264	NS	DENN domain containing 2D
ENSRNOG00000018937	Gstm2	-2.06653	-0.839099	3.355	0.0670013	0.698264	NS	glutathione S-transferase mu 2
ENSRNOG00000010951	Cmtm6	-0.472299	5.32579	3.34948	0.0672264	0.699335	NS	CKLF-like MARVEL transmembrane domain containing 6
ENSRNOG00000017708	Pcbp1	0.418898	5.47321	3.3494	0.0672293	0.699335	NS	poly(rC) binding protein 1
ENSRNOG00000002225	Scarb2	-0.485792	3.897	3.34578	0.0673774	0.699573	NS	scavenger receptor class B, member 2
ENSRNOG00000056219	Olr1	-1.32543	1.2167	3.34328	0.06748	0.699987	NS	oxidized low density lipoprotein receptor 1
ENSRNOG00000014235	Zgpat	-0.614201	2.49767	3.34148	0.0675537	0.700102	NS	zinc finger CCCH-type and G-patch domain containing
ENSRNOG00000039265	Psmg4	-1.9791	-0.35505	3.33955	0.067633	0.700274	NS	proteasome assembly chaperone 4
ENSRNOG00000019305	Sh3tc2	0.513953	4.77636	3.33545	0.0678018	0.701372	NS	SH3 domain and tetratricopeptide repeats 2
ENSRNOG00000022748	Tmem126a	0.943478	1.23595	3.33301	0.0679025	0.701667	NS	transmembrane protein 126A
ENSRNOG00000046601	Unc5cl	0.965786	0.948315	3.33146	0.0679665	0.701667	NS	unc-5 family C-terminal like
ENSRNOG00000049908		-0.6531	2.66705	3.3302	0.0680188	0.701667	NS
ENSRNOG00000005769	Smg8	0.556885	2.35369	3.32269	0.0683299	0.702249	NS	SMG8 nonsense mediated mRNA decay factor
ENSRNOG00000010721	Dlgap5	0.507105	5.66074	3.31574	0.0686195	0.702249	NS	DLG associated protein 5
ENSRNOG00000020892	Dpf2	0.420531	5.44484	3.31523	0.0686409	0.702249	NS	double PHD fingers 2
ENSRNOG00000022800	Sp140	0.772665	6.41487	3.31696	0.0685684	0.702249	NS	SP140 nuclear body protein
ENSRNOG00000028941	Zbed3	1.00415	1.79833	3.31786	0.0685311	0.702249	NS	zinc finger, BED-type containing 3
ENSRNOG00000037165	Nipal3	-0.542903	3.72216	3.31577	0.0686183	0.702249	NS	NIPA-like domain containing 3
ENSRNOG00000042717	Ciart	1.9258	0.00746732	3.32089	0.0684046	0.702249	NS	circadian associated repressor of transcription
ENSRNOG00000056487	Oxr1	-0.653393	6.38746	3.31902	0.0684827	0.702249	NS	oxidation resistance 1
ENSRNOG00000005247	Surf1	0.758996	1.5554	3.3132	0.0687254	0.702471	NS	SURF1, cytochrome c oxidase assembly factor
ENSRNOG00000004494	Lta4h	0.473105	3.71229	3.31012	0.0688543	0.702503	NS	leukotriene A4 hydrolase
ENSRNOG00000012134	Scn4a	1.6129	0.149007	3.31066	0.0688319	0.702503	NS	sodium voltage-gated channel alpha subunit 4
ENSRNOG00000000700	Tmem119	1.24287	0.882033	3.30789	0.0689481	0.702818	NS	transmembrane protein 119
ENSRNOG00000010825	Snapc3	0.615266	2.4454	3.30492	0.0690725	0.703444	NS	small nuclear RNA activating complex, polypeptide 3
ENSRNOG00000020440	Fads2	0.522593	6.15135	3.30341	0.0691363	0.703453	NS	fatty acid desaturase 2
ENSRNOG00000002229	Adcy5	-1.24815	2.21825	3.2942	0.069525	0.704991	NS	adenylate cyclase 5
ENSRNOG00000007684	Zc3h3	0.504507	3.43232	3.29385	0.0695399	0.704991	NS	zinc finger CCCH type containing 3
ENSRNOG00000011222	Dynll1	0.608985	8.39732	3.29745	0.0693876	0.704991	NS	dynein light chain LC8-type 1
ENSRNOG00000020281	Kif22	0.845799	1.77313	3.2953	0.0694785	0.704991	NS	kinesin family member 22
ENSRNOG00000030410	Zfp958	-0.971972	1.56783	3.29212	0.0696131	0.705093	NS	zinc finger protein 958
ENSRNOG00000010572	Pus7	1.36624	0.881977	3.28436	0.069943	0.707793	NS	pseudouridine synthase 7
ENSRNOG00000017163	Pfkp	-0.543562	3.24336	3.27769	0.0702278	0.710031	NS	phosphofructokinase, platelet
ENSRNOG00000020497	Plekha1	-0.551943	3.29212	3.27429	0.0703733	0.71086	NS	pleckstrin homology domain containing A1
ENSRNOG00000019419	Taf6l	-0.969352	0.774637	3.27088	0.07052	0.711697	NS	TATA-box binding protein associated factor 6 like
ENSRNOG00000003769	Tmem163	1.59232	0.263985	3.26694	0.0706893	0.712762	NS	transmembrane protein 163
ENSRNOG00000009076	Ttpal	-0.389211	4.71454	3.26133	0.0709316	0.713917	NS	alpha tocopherol transfer protein like
ENSRNOG00000014710	Prom2	-1.54423	0.0816006	3.26236	0.0708869	0.713917	NS	prominin 2
ENSRNOG00000011475	Srcin1	-0.682077	2.97236	3.25077	0.0713899	0.714521	NS	SRC kinase signaling inhibitor 1
ENSRNOG00000016207	Galnt1	-0.575092	5.57062	3.24902	0.0714662	0.714521	NS	polypeptide N-acetylgalactosaminyltransferase 1
ENSRNOG00000017595	Rsu1	0.542967	5.35882	3.24704	0.0715526	0.714521	NS	Ras suppressor protein 1
ENSRNOG00000017840	Pik3c3	-0.524934	3.11459	3.25528	0.0711938	0.714521	NS	phosphatidylinositol 3-kinase, catalytic subunit type 3
ENSRNOG00000021441	Reln	1.37861	-0.0733896	3.24673	0.0715663	0.714521	NS	reelin
ENSRNOG00000028641	Brpf3	0.496646	5.44836	3.2467	0.0715672	0.714521	NS	bromodomain and PHD finger containing, 3
ENSRNOG00000003596	Itgb1bp2	1.61092	-0.519732	3.23335	0.0721532	0.714896	NS	integrin subunit beta 1 binding protein 2
ENSRNOG00000005264	Sav1	-0.607395	4.99093	3.23996	0.0718625	0.714896	NS	salvador family WW domain containing protein 1
ENSRNOG00000005715	Lgr4	-1.20688	0.440191	3.22906	0.0723423	0.714896	NS	leucine-rich repeat-containing G protein-coupled receptor 4
ENSRNOG00000010906	Ccl5	-0.500465	4.64643	3.23662	0.0720091	0.714896	NS	C-C motif chemokine ligand 5
ENSRNOG00000014182	Tns1	0.49306	3.73697	3.24219	0.0717646	0.714896	NS	tensin 1
ENSRNOG00000015325	Pigf	1.01305	0.857604	3.23498	0.0720813	0.714896	NS	phosphatidylinositol glycan anchor biosynthesis, class F
ENSRNOG00000018325	Cnppd1	0.635827	9.48925	3.23056	0.0722759	0.714896	NS	cyclin Pas1/PHO80 domain containing 1
ENSRNOG00000021221	Pced1a	-0.600743	2.93981	3.23438	0.0721075	0.714896	NS	PC-esterase domain containing 1A
ENSRNOG00000036592	Zfp518a	-0.454547	3.94579	3.23163	0.0722286	0.714896	NS	zinc finger protein 518A
ENSRNOG00000036659	Fn3k	0.5732	4.03418	3.22837	0.0723727	0.714896	NS	fructosamine 3 kinase
ENSRNOG00000042825	Cd300le	0.625911	3.17077	3.22935	0.0723293	0.714896	NS	Cd300 molecule-like family member E
ENSRNOG00000049615	Fam228b	1.79708	-0.553271	3.22867	0.0723593	0.714896	NS	family with sequence similarity 228, member B
ENSRNOG00000054129	Ctla4	-1.07834	0.997642	3.22471	0.0725345	0.715862	NS	cytotoxic T-lymphocyte-associated protein 4
ENSRNOG00000024364	Enkd1	1.77506	-0.114361	3.22155	0.0726747	0.716612	NS	enkurin domain containing 1
ENSRNOG00000007445	Asph	-0.545684	3.91153	3.20308	0.0734999	0.717296	NS	aspartate-beta-hydroxylase
ENSRNOG00000009297	Chchd1	-0.897842	1.2829	3.21634	0.0729067	0.717296	NS	coiled-coil-helix-coiled-coil-helix domain containing 1
ENSRNOG00000009436	Hemgn	0.647055	12.009	3.20304	0.0735016	0.717296	NS	hemogen
ENSRNOG00000011492	Zfp866	-0.938626	1.49194	3.21332	0.0730411	0.717296	NS	zinc finger protein 709-like
ENSRNOG00000015236	Mybbp1a	-0.447233	4.62631	3.19723	0.0737629	0.717296	NS	MYB binding protein 1a
ENSRNOG00000016677	Csnk1g3	-0.437044	3.58597	3.19808	0.0737249	0.717296	NS	casein kinase 1, gamma 3
ENSRNOG00000018818	Txnl1	0.440787	3.78308	3.19678	0.0737833	0.717296	NS	thioredoxin-like 1
ENSRNOG00000021314	Fdft1	0.534901	2.75188	3.21715	0.0728704	0.717296	NS	farnesyl diphosphate farnesyl transferase 1
ENSRNOG00000023463	Parp9	-0.460878	5.06148	3.20033	0.0736233	0.717296	NS	poly (ADP-ribose) polymerase family, member 9
ENSRNOG00000032590	Ttc28	-0.657853	3.49453	3.2028	0.0735123	0.717296	NS	tetratricopeptide repeat domain 28
ENSRNOG00000037356	Dph6	1.91259	-0.673973	3.21516	0.0729592	0.717296	NS	diphthamine biosynthesis 6
ENSRNOG00000048101	Zfp397	-0.659703	1.81288	3.19572	0.0738313	0.717296	NS	zinc finger protein 397
ENSRNOG00000049385	Adamtsl4	-1.25732	0.133585	3.1982	0.0737195	0.717296	NS	ADAMTS-like 4
ENSRNOG00000054493	Rpph1	-0.736489	8.87428	3.20049	0.073616	0.717296	NS	ribonuclease P RNA component H1
ENSRNOG00000056703	Atrx	-0.391512	5.94262	3.19915	0.0736764	0.717296	NS	ATRX, chromatin remodeler
ENSRNOG00000061862	Zbtb10	-0.963454	1.41401	3.19563	0.0738355	0.717296	NS	zinc finger and BTB domain containing 10
ENSRNOG00000009001	Mtss1	-0.511277	4.23606	3.19118	0.0740367	0.718625	NS	MTSS I-BAR domain containing 1
ENSRNOG00000004540	Clec3b	1.77829	-0.23503	3.17707	0.0746786	0.719431	NS	C-type lectin domain family 3, member B
ENSRNOG00000006112		0.595317	2.10619	3.17972	0.0745573	0.719431	NS	zinc finger protein 596-like
ENSRNOG00000008482	Rbms1	-0.485803	3.76729	3.18068	0.0745138	0.719431	NS	RNA binding motif, single stranded interacting protein 1
ENSRNOG00000009687	Ccdc120	-1.30632	0.549129	3.17662	0.0746992	0.719431	NS	coiled-coil domain containing 120
ENSRNOG00000013889	Tmed3	0.728467	1.65589	3.18697	0.0742274	0.719431	NS	transmembrane p24 trafficking protein 3
ENSRNOG00000017642	Acbd5	0.471249	5.4641	3.1793	0.0745769	0.719431	NS	acyl-CoA binding domain containing 5
ENSRNOG00000018293	Strip1	0.384257	4.42825	3.17674	0.0746934	0.719431	NS	striatin interacting protein 1
ENSRNOG00000045795	Gatd1	-0.887686	1.77601	3.18256	0.0744279	0.719431	NS	glutamine amidotransferase like class 1 domain containing 1
ENSRNOG00000000595	Traf3ip2	-1.1565	1.3489	3.17519	0.0747644	0.719438	NS	Traf3 interacting protein 2
ENSRNOG00000050258	Ccnd3	0.501791	6.47373	3.17326	0.0748531	0.719672	NS	cyclin D3
ENSRNOG00000009808	Ift80	-0.432946	3.89307	3.1696	0.0750208	0.720659	NS	intraflagellar transport 80
ENSRNOG00000019721	Ypel3	0.666264	9.22313	3.16821	0.0750848	0.720659	NS	yippee-like 3
ENSRNOG00000024852	Tmx4	0.432806	4.66086	3.16178	0.0753812	0.721865	NS	thioredoxin-related transmembrane protein 4
ENSRNOG00000049918	Lrg1	0.431622	5.0226	3.16128	0.0754043	0.721865	NS	leucine-rich alpha-2-glycoprotein 1
ENSRNOG00000003590	Tom1l2	0.525137	3.16107	3.15299	0.0757881	0.724918	NS	target of myb1 like 2 membrane trafficking protein
ENSRNOG00000017841	Psme3ip1	0.546874	3.70801	3.14708	0.0760632	0.725121	NS	proteasome activator subunit 3 interacting protein 1
ENSRNOG00000018046	Lgals8	-0.471805	3.51276	3.14653	0.0760887	0.725121	NS	galectin 8
ENSRNOG00000018128	Unc50	-0.945884	1.21396	3.15104	0.0758787	0.725121	NS	unc-50 inner nuclear membrane RNA binding protein
ENSRNOG00000021548	Rassf1	0.674381	1.92521	3.14951	0.0759496	0.725121	NS	Ras association domain family member 1
ENSRNOG00000023216	Ccdc17	1.15276	0.49374	3.1442	0.0761976	0.725121	NS	coiled-coil domain containing 17
ENSRNOG00000029147	Rbm11	0.944452	1.16606	3.14139	0.0763285	0.725121	NS	RNA binding motif protein 11
ENSRNOG00000031689	Trim15	1.40173	1.65296	3.14153	0.0763222	0.725121	NS	tripartite motif containing 15
ENSRNOG00000052467	Klrc3	-1.02407	0.843087	3.14282	0.0762619	0.725121	NS	killer cell lectin like receptor C2
ENSRNOG00000005195	Cst3	0.636167	8.41268	3.13828	0.0764745	0.725274	NS	cystatin C
ENSRNOG00000005576	Rpia	0.469548	4.81126	3.13339	0.0767041	0.726835	NS	ribose 5-phosphate isomerase A
ENSRNOG00000007329	Frmd6	-0.574602	3.70411	3.1292	0.0769015	0.726836	NS	FERM domain containing 6
ENSRNOG00000008118	Sync	2.28455	1.82995	3.12875	0.0769227	0.726836	NS	syncoilin, intermediate filament protein
ENSRNOG00000012779	Msr1	-1.44032	0.0499733	3.12612	0.0770468	0.726836	NS	macrophage scavenger receptor 1
ENSRNOG00000016459	Eif3j	0.425329	5.37385	3.12525	0.0770882	0.726836	NS	eukaryotic translation initiation factor 3, subunit J
ENSRNOG00000018765	Pold4	0.546375	2.91856	3.12511	0.0770946	0.726836	NS	DNA polymerase delta 4, accessory subunit
ENSRNOG00000026874	Zfp956	1.00378	0.659206	3.12579	0.0770623	0.726836	NS	zinc finger protein 956
ENSRNOG00000000529	Pim1	0.638825	8.48951	3.12087	0.0772954	0.727743	NS	Pim-1 proto-oncogene, serine/threonine kinase
ENSRNOG00000019150	Polb	-0.863866	1.28655	3.12033	0.0773211	0.727743	NS	DNA polymerase beta
ENSRNOG00000019027	Habp4	1.79771	-0.0695291	3.11617	0.0775186	0.728375	NS	hyaluronan binding protein 4
ENSRNOG00000023807	Ccnyl1	-0.487909	4.86669	3.11738	0.0774612	0.728375	NS	cyclin Y-like 1
ENSRNOG00000003805	Rnft1	-0.735639	1.9806	3.11411	0.0776169	0.728685	NS	ring finger protein, transmembrane 1
ENSRNOG00000003745	Atf3	-1.58707	-0.450156	3.10919	0.0778516	0.730275	NS	activating transcription factor 3
ENSRNOG00000004303	Timp3	-0.60307	3.73563	3.10467	0.0780682	0.73108	NS	TIMP metallopeptidase inhibitor 3
ENSRNOG00000010526	Dennd1a	0.437033	4.87798	3.10501	0.0780519	0.73108	NS	DENN domain containing 1A
ENSRNOG00000013322	Pola1	0.514027	5.7992	3.0994	0.0783213	0.732835	NS	DNA polymerase alpha 1, catalytic subunit
ENSRNOG00000025030	Dffb	-1.15101	1.10033	3.09192	0.0786821	0.73498	NS	DNA fragmentation factor subunit beta
ENSRNOG00000025892	Pkn3	-0.40742	5.75334	3.09008	0.0787708	0.735194	NS	protein kinase N3
ENSRNOG00000046283	Tmem41a	-1.40253	0.227526	3.08804	0.0788696	0.735502	NS	transmembrane protein 41a
ENSRNOG00000021106	Gramd1a	-0.440669	5.02426	3.08545	0.0789956	0.736062	NS	GRAM domain containing 1A
ENSRNOG00000001035	Gtf2h3	0.753817	2.19604	3.08085	0.0792191	0.737529	NS	general transcription factor IIH subunit 3
ENSRNOG00000001608	Nxpe3	-0.590176	2.25016	3.07401	0.0795531	0.738153	NS	neurexophilin and PC-esterase domain family, member 3
ENSRNOG00000003428	Rufy3	-0.567614	2.60377	3.07068	0.079716	0.738153	NS	RUN and FYVE domain containing 3
ENSRNOG00000013603	Dffa	-0.672243	2.66955	3.07057	0.0797216	0.738153	NS	DNA fragmentation factor subunit alpha
ENSRNOG00000015840	Hsd17b4	0.409562	4.61458	3.07619	0.0794466	0.738153	NS	hydroxysteroid (17-beta) dehydrogenase 4
ENSRNOG00000018590	Drg1	-0.605422	2.7339	3.07095	0.0797027	0.738153	NS	developmentally regulated GTP binding protein 1
ENSRNOG00000022307	Acap3	0.593657	2.87082	3.0756	0.079475	0.738153	NS	ArfGAP with coiled-coil, ankyrin repeat and PH domains 3
ENSRNOG00000051615	Hmgn2	0.37056	4.93754	3.07002	0.0797486	0.738153	NS	high mobility group nucleosomal binding domain 2
ENSRNOG00000010830	Slc25a4	-0.583089	2.63142	3.06546	0.0799726	0.739002	NS	solute carrier family 25 member 4
ENSRNOG00000015054	Rcbtb2	-0.548873	3.01673	3.06045	0.0802193	0.740058	NS	RCC1 and BTB domain containing protein 2
ENSRNOG00000018531	Mrps11	0.938427	0.743816	3.05146	0.0806645	0.743551	NS	mitochondrial ribosomal protein S11
ENSRNOG00000007916	Ptk2	0.456763	3.51163	3.04901	0.0807866	0.743723	NS	protein tyrosine kinase 2
ENSRNOG00000012763	Cwf19l1	-0.612263	2.409	3.03556	0.0814584	0.747233	NS	CWF19 like cell cycle control factor 1
ENSRNOG00000013506	Zfand6	0.508156	6.97587	3.03496	0.0814883	0.747233	NS	zinc finger AN1-type containing 6
ENSRNOG00000020993	Ms4a2	-2.06058	-0.966248	3.03409	0.0815322	0.747233	NS	membrane spanning 4-domains A2
ENSRNOG00000037225	Tyms	0.448427	4.15334	3.03521	0.0814761	0.747233	NS	thymidylate synthetase
ENSRNOG00000061582	Scamp1	0.549652	4.07802	3.03687	0.0813926	0.747233	NS	secretory carrier membrane protein 1
ENSRNOG00000011647	S100a6	0.468171	4.58088	3.02946	0.0817652	0.747529	NS	S100 calcium binding protein A6
ENSRNOG00000038955	MGC105567	-0.956944	2.34809	3.03202	0.0816362	0.747529	NS	similar to cDNA sequence BC023105
ENSRNOG00000042353	Mlkl	-0.866613	1.04157	3.03013	0.0817316	0.747529	NS	mixed lineage kinase domain like pseudokinase
ENSRNOG00000030445	Ormdl3	0.495353	3.99622	3.02791	0.0818434	0.747633	NS	ORMDL sphingolipid biosynthesis regulator 3
ENSRNOG00000010728	Stradb	0.616282	8.06268	3.02268	0.0821076	0.748822	NS	STE20 related adaptor beta
ENSRNOG00000016371	Slc18b1	0.999227	1.49285	3.02395	0.0820434	0.748822	NS	solute carrier family 18 member B1
ENSRNOG00000000632	Cdk1	1.05275	2.77824	3.01948	0.0822698	0.748992	NS	cyclin-dependent kinase 1
ENSRNOG00000019817	Ddx28	0.521592	3.69828	3.01439	0.0825285	0.748992	NS	DEAD-box helicase 28
ENSRNOG00000019824	Ell	0.584296	6.19721	3.01806	0.0823417	0.748992	NS	elongation factor for RNA polymerase II
ENSRNOG00000029662	Wdfy4	-0.45474	5.62506	3.01459	0.0825183	0.748992	NS	WDFY family member 4
ENSRNOG00000048949	Elovl6	-1.41099	0.420106	3.01612	0.0824404	0.748992	NS	ELOVL fatty acid elongase 6
ENSRNOG00000054529	Gm25395	-0.71954	3.03041	3.02018	0.0822342	0.748992	NS	predicted gene, 25395
ENSRNOG00000027436	Zfp324	-0.934665	0.80941	3.01256	0.0826218	0.749229	NS	zinc finger protein 324
ENSRNOG00000011077	Tjp1	-1.57688	-0.183826	3.00741	0.0828848	0.751005	NS	tight junction protein 1
ENSRNOG00000000457	Tap1	-0.430623	4.0169	2.98881	0.0838419	0.754826	NS	transporter 1, ATP binding cassette subfamily B member
ENSRNOG00000003749	Xk	-0.713382	3.71732	2.98285	0.084151	0.754826	NS	X-linked Kx blood group
ENSRNOG00000010170	Tubb4b	0.595425	8.44202	2.99701	0.0834181	0.754826	NS	tubulin, beta 4B class IVb
ENSRNOG00000013057	Prc1	0.42076	4.22838	2.98176	0.0842076	0.754826	NS	protein regulator of cytokinesis 1
ENSRNOG00000014614	Cxxc1	0.469302	4.15395	2.99482	0.0835312	0.754826	NS	CXXC finger protein 1
ENSRNOG00000015125	Spsb2	0.740379	1.74028	2.99444	0.0835509	0.754826	NS	splA/ryanodine receptor domain and SOCS box containing 2
ENSRNOG00000016031	Bicd2	-0.419419	5.49014	2.98776	0.0838961	0.754826	NS	BICD cargo adaptor 2
ENSRNOG00000018975	Atg9a	0.428586	5.48445	2.98661	0.0839556	0.754826	NS	autophagy related 9A
ENSRNOG00000019778		0.574442	2.85523	2.9809	0.0842524	0.754826	NS
ENSRNOG00000026306	Clec5a	0.651376	2.85272	2.98116	0.0842389	0.754826	NS	C-type lectin domain containing 5A
ENSRNOG00000029813	AABR07035218.1	-0.41542	4.30736	2.98381	0.0841011	0.754826	NS	high mobility group box 1
ENSRNOG00000037162	Slbp	-0.628066	2.27782	2.98664	0.0839545	0.754826	NS	stem-loop binding protein
ENSRNOG00000058909	Rps9	0.535215	7.78202	2.986	0.0839876	0.754826	NS	ribosomal protein S9
ENSRNOG00000012557	Lgals5	0.827664	13.4574	2.97562	0.0845277	0.754871	NS	galectin 5
ENSRNOG00000014844	Kif21a	-0.773874	1.41656	2.9762	0.0844973	0.754871	NS	kinesin family member 21A
ENSRNOG00000025523	Armh3	0.605073	2.78877	2.97704	0.0844538	0.754871	NS	armadillo-like helical domain containing 3
ENSRNOG00000055439	AABR07008608.1	-0.686922	1.89593	2.97931	0.0843353	0.754871	NS
ENSRNOG00000012148	Trio	-0.516824	2.76101	2.97394	0.0846156	0.755052	NS	trio Rho guanine nucleotide exchange factor
ENSRNOG00000005854	Angpt1	-0.606957	6.21974	2.97205	0.0847145	0.755332	NS	angiopoietin 1
ENSRNOG00000013804	Exoc5	-0.43335	3.96653	2.96681	0.0849895	0.756576	NS	exocyst complex component 5
ENSRNOG00000016756	Ptgir	-0.521547	3.5548	2.9669	0.0849843	0.756576	NS	prostaglandin I2 receptor
ENSRNOG00000006441	Zbtb25	-0.740617	1.85359	2.96111	0.0852893	0.758037	NS	zinc finger and BTB domain containing 25
ENSRNOG00000008830	Nfe2l1	0.36598	4.62726	2.94951	0.0859038	0.758071	NS	nuclear factor, erythroid 2-like 1
ENSRNOG00000017795	Hspbp1	0.596134	3.30153	2.9572	0.0854957	0.758071	NS	HSPA (Hsp70) binding protein 1
ENSRNOG00000020321	Nop9	0.705379	2.21046	2.95419	0.0856555	0.758071	NS	NOP9 nucleolar protein
ENSRNOG00000028323	Dhrsx	0.74372	1.96599	2.95972	0.0853628	0.758071	NS	dehydrogenase/reductase X-linked
ENSRNOG00000032951	Jsrp1	-1.76466	-0.471368	2.95452	0.0856378	0.758071	NS	junctional sarcoplasmic reticulum protein 1
ENSRNOG00000033351	Zfp869	0.429631	4.25291	2.95654	0.0855308	0.758071	NS	zinc finger protein 869
ENSRNOG00000036894	Cisd3	1.36337	-0.0583609	2.95255	0.0857422	0.758071	NS	CDGSH iron sulfur domain 3
ENSRNOG00000056904	Gtf3c2	-0.402825	4.70513	2.95007	0.0858741	0.758071	NS	general transcription factor IIIC subunit 2
ENSRNOG00000017175	H1f1	-1.33677	0.335052	2.94762	0.0860041	0.758357	NS	H1.1 linker histone, cluster member
ENSRNOG00000005123	Emc2	0.638413	1.78519	2.9355	0.086652	0.758681	NS	ER membrane protein complex subunit 2
ENSRNOG00000024468	Traf3ip1	0.673751	2.05947	2.93559	0.0866472	0.758681	NS	TRAF3 interacting protein 1
ENSRNOG00000031138	Irgm	-0.530625	2.98672	2.94386	0.0862043	0.758681	NS	immunity-related GTPase M
ENSRNOG00000031406	Hps3	-0.471282	3.57456	2.93591	0.08663	0.758681	NS	HPS3, biogenesis of lysosomal organelles complex 2 subunit 1
ENSRNOG00000051867	Zfp758	-0.530292	3.02925	2.9432	0.08624	0.758681	NS	zinc finger protein 758
ENSRNOG00000057628	Slc5a6	0.791219	1.55182	2.93912	0.0864576	0.758681	NS	solute carrier family 5 member 6
ENSRNOG00000009681	Flot2	0.381382	4.78093	2.93392	0.0867364	0.758698	NS	flotillin 2
ENSRNOG00000020751	Rdm1	0.780232	2.0365	2.93293	0.0867899	0.758698	NS	RAD52 motif containing 1
ENSRNOG00000008099	Galnt12	-1.37324	0.138671	2.92656	0.0871329	0.760553	NS	polypeptide N-acetylgalactosaminyltransferase 12
ENSRNOG00000025040		0.393214	4.87395	2.9252	0.0872063	0.760553	NS
ENSRNOG00000049410	Chrm3	-1.19451	0.9919	2.92371	0.0872868	0.760662	NS	cholinergic receptor, muscarinic 3
ENSRNOG00000005993	Oxsm	-0.863572	1.18756	2.92193	0.0873833	0.760909	NS	3-oxoacyl-ACP synthase, mitochondrial
ENSRNOG00000017607	Faf2	-0.506468	3.55469	2.91819	0.0875862	0.761723	NS	Fas associated factor family member 2
ENSRNOG00000022771	Arhgap23	0.556693	5.75476	2.91769	0.0876132	0.761723	NS	Rho GTPase activating protein 23
ENSRNOG00000055229	Lnpep	0.347077	5.21198	2.9148	0.0877702	0.762495	NS	leucyl and cystinyl aminopeptidase
ENSRNOG00000001072	Cers4	-0.659886	2.27143	2.91042	0.0880092	0.762584	NS	ceramide synthase 4
ENSRNOG00000006622	Cry1	-0.600747	2.85232	2.91157	0.0879462	0.762584	NS	cryptochrome circadian regulator 1
ENSRNOG00000012899	Rbbp8	-0.591726	3.07586	2.90853	0.0881123	0.762584	NS	RB binding protein 8, endonuclease
ENSRNOG00000018057	Mrpl2	-0.895166	1.17045	2.91009	0.0880267	0.762584	NS	mitochondrial ribosomal protein L2
ENSRNOG00000030443	Rab9	0.53349	3.07815	2.90784	0.0881499	0.762584	NS	RAB9, member RAS oncogene family
ENSRNOG00000057978	AABR07028997.1	-1.43079	0.157955	2.90711	0.0881899	0.762584	NS
ENSRNOG00000002609	Ero1b	-0.800528	1.68521	2.90289	0.0884206	0.76342	NS	endoplasmic reticulum oxidoreductase 1 beta
ENSRNOG00000008425	Nav1	-0.630472	2.33163	2.89813	0.0886823	0.765064	NS	neuron navigator 1
ENSRNOG00000015301	Elp2	0.491538	3.39439	2.89668	0.0887624	0.765165	NS	elongator acetyltransferase complex subunit 2
ENSRNOG00000006589	Mif	1.18122	0.567409	2.88523	0.089395	0.765865	NS	macrophage migration inhibitory factor
ENSRNOG00000007884	Bcap29	-0.391442	4.29569	2.89183	0.0890295	0.765865	NS	B-cell receptor-associated protein 29
ENSRNOG00000008932	Ncapd3	0.465924	3.77248	2.88469	0.089425	0.765865	NS	non-SMC condensin II complex, subunit D3
ENSRNOG00000011348	Snx14	-0.466279	3.16052	2.88283	0.0895288	0.765865	NS	sorting nexin 14
ENSRNOG00000011352	Furin	0.723273	11.839	2.88653	0.0893233	0.765865	NS	furin (paired basic amino acid cleaving enzyme)
ENSRNOG00000011559	Cnn3	-0.522196	2.69993	2.89359	0.0889325	0.765865	NS	calponin 3
ENSRNOG00000014689	Zbtb4	-0.494122	3.68262	2.88282	0.0895292	0.765865	NS	zinc finger and BTB domain containing 4
ENSRNOG00000042855	Ahdc1	-0.624429	3.21143	2.89012	0.0891244	0.765865	NS	AT hook, DNA binding motif, containing 1
ENSRNOG00000001139	Suds3	0.525949	6.87566	2.87645	0.0898838	0.768295	NS	SDS3 homolog, SIN3A corepressor complex component
ENSRNOG00000004742	Chp1	0.608423	9.23082	2.8694	0.0902785	0.768295	NS	calcineurin-like EF-hand protein 1
ENSRNOG00000006248	Trim37	-0.472718	3.20447	2.86968	0.0902628	0.768295	NS	tripartite motif-containing 37
ENSRNOG00000016011	Plekhg1	0.529499	3.55554	2.86954	0.0902706	0.768295	NS	pleckstrin homology and RhoGEF domain containing G1
ENSRNOG00000016251	Dnaja2	-0.427591	3.99007	2.87288	0.0900835	0.768295	NS	DnaJ heat shock protein family (Hsp40) member A2
ENSRNOG00000016889	Fancc	0.802814	1.70406	2.86911	0.0902946	0.768295	NS	FA complementation group C
ENSRNOG00000018603	Carns1	-1.62001	-0.277801	2.87441	0.0899977	0.768295	NS	carnosine synthase 1
ENSRNOG00000012702	Nfya	-0.519965	3.2209	2.8648	0.0905372	0.769233	NS	nuclear transcription factor Y subunit alpha
ENSRNOG00000014624	Selenok	0.546289	6.802	2.8647	0.0905426	0.769233	NS	selenoprotein K
ENSRNOG00000000186	Tst	1.03236	1.0458	2.83473	0.0922462	0.770977	NS	thiosulfate sulfurtransferase
ENSRNOG00000004189	Helb	-0.374037	4.16828	2.8521	0.0912548	0.770977	NS	DNA helicase B
ENSRNOG00000004810	Plcb1	0.973363	1.1676	2.84665	0.0915644	0.770977	NS	phospholipase C beta 1
ENSRNOG00000005135	Bclaf3	-0.630442	3.08057	2.83523	0.0922176	0.770977	NS	BCLAF1 and THRAP3 family member 3
ENSRNOG00000005905	Pde4b	-0.489049	4.43945	2.8368	0.0921274	0.770977	NS	phosphodiesterase 4B
ENSRNOG00000014119	Farsb	0.379381	4.26107	2.83211	0.0923967	0.770977	NS	phenylalanyl-tRNA synthetase subunit beta
ENSRNOG00000015218	Nsmce1	0.56949	2.6476	2.85609	0.0910284	0.770977	NS	NSE1 homolog, SMC5-SMC6 complex component
ENSRNOG00000015939	Ccdc25	-0.561506	2.83016	2.83819	0.0920477	0.770977	NS	coiled-coil domain containing 25
ENSRNOG00000016731	Tpm2	1.15391	1.89486	2.8376	0.0920819	0.770977	NS	tropomyosin 2
ENSRNOG00000018168	Klc4	0.578824	3.47302	2.85957	0.0908316	0.770977	NS	kinesin light chain 4
ENSRNOG00000018456	BC005537	0.50959	8.01151	2.83525	0.0922165	0.770977	NS	similar to cDNA sequence BC005537
ENSRNOG00000018666	Gpsm1	0.645226	2.77548	2.83928	0.0919853	0.770977	NS	G-protein signaling modulator 1
ENSRNOG00000019489	Armt1	-0.69025	1.79879	2.85402	0.0911455	0.770977	NS	acidic residue methyltransferase 1
ENSRNOG00000020246	Myl9	0.578388	9.16226	2.83514	0.092223	0.770977	NS	myosin light chain 9
ENSRNOG00000024040	Mb21d2	-0.751414	2.82117	2.83199	0.092404	0.770977	NS	Mab-21 domain containing 2
ENSRNOG00000025310	Pop7	0.865088	1.75342	2.85292	0.091208	0.770977	NS	POP7 homolog, ribonuclease P/MRP subunit
ENSRNOG00000026962	Osbpl8	-0.411491	5.4366	2.84714	0.0915367	0.770977	NS	oxysterol binding protein-like 8
ENSRNOG00000029152	Tmem69	0.531568	2.9277	2.83369	0.092306	0.770977	NS	transmembrane protein 69
ENSRNOG00000033318	Rfxank	-0.884643	1.86605	2.85308	0.0911989	0.770977	NS	regulatory factor X-associated ankyrin-containing protein
ENSRNOG00000045535	Rtl8a	0.49911	2.55979	2.84345	0.091747	0.770977	NS	retrotransposon Gag like 8A
ENSRNOG00000049976	Gzmbl2	0.604402	2.89384	2.84849	0.0914596	0.770977	NS	granzyme B
ENSRNOG00000053210	Zc3h11a	-0.376246	5.59016	2.84134	0.0918677	0.770977	NS	zinc finger CCCH-type containing 11A
ENSRNOG00000053729	Tesk1	0.547985	2.26903	2.8462	0.0915905	0.770977	NS	testis associated actin remodelling kinase 1
ENSRNOG00000058497	Fdxr	-1.16872	0.09974	2.85299	0.0912041	0.770977	NS	ferredoxin reductase
ENSRNOG00000000823	Gcc2	-0.39209	4.26161	2.82784	0.0926431	0.772395	NS	GRIP and coiled-coil domain containing 2
ENSRNOG00000001875	Smpd4	0.67922	2.69418	2.81149	0.0935913	0.774508	NS	sphingomyelin phosphodiesterase 4
ENSRNOG00000002323	RGD1566265	0.928331	1.63417	2.81202	0.0935603	0.774508	NS	similar to RIKEN cDNA 2610002M06
ENSRNOG00000004076	Pms1	0.66692	1.80746	2.81654	0.0932973	0.774508	NS	PMS1 homolog 1, mismatch repair system component
ENSRNOG00000007341	Mroh8	0.748819	1.69479	2.81147	0.0935928	0.774508	NS	maestro heat-like repeat family member 8
ENSRNOG00000010171	Elk1	-0.749332	2.30091	2.81342	0.0934791	0.774508	NS	ETS transcription factor ELK1
ENSRNOG00000017419	Map3k4	0.457864	3.55943	2.82212	0.0929735	0.774508	NS	mitogen activated protein kinase kinase kinase 4
ENSRNOG00000027125	Mboat1	0.542517	2.93284	2.812	0.0935619	0.774508	NS	membrane bound O-acyltransferase domain containing 1
ENSRNOG00000036913	Resf1	-0.426266	6.63665	2.81367	0.0934643	0.774508	NS	retroelement silencing factor 1
ENSRNOG00000047045	Sdhaf1	-0.542385	2.82856	2.81033	0.0936591	0.774508	NS	succinate dehydrogenase complex assembly factor 1
ENSRNOG00000049531	Usp19	0.42466	5.33293	2.81576	0.0933426	0.774508	NS	ubiquitin specific peptidase 19
ENSRNOG00000005673	Runx1t1	-1.33635	-0.300922	2.80569	0.0939302	0.77504	NS	RUNX1 partner transcriptional co-repressor 1
ENSRNOG00000026110	Scml4	-0.398844	4.18946	2.80638	0.0938901	0.77504	NS	Scm polycomb group protein like 4
ENSRNOG00000001138	Taok3	-0.393123	4.36376	2.8041	0.0940238	0.775228	NS	TAO kinase 3
ENSRNOG00000016150	Ifrd2	0.631752	8.13012	2.80069	0.0942239	0.775733	NS	interferon-related developmental regulator 2
ENSRNOG00000038012	Commd6	-0.686778	1.87723	2.80144	0.0941798	0.775733	NS	COMM domain containing 6
ENSRNOG00000000824	Dse	-0.383015	4.15453	2.79553	0.0945274	0.777086	NS	dermatan sulfate epimerase
ENSRNOG00000002182	Septin11	-0.350034	5.31973	2.79658	0.0944658	0.777086	NS	septin 11
ENSRNOG00000009264	Erc1	0.417436	3.72712	2.79393	0.0946219	0.777291	NS	ELKS/RAB6-interacting/CAST family member 1
ENSRNOG00000033176	Zrsr2	-0.950702	1.1783	2.79014	0.0948461	0.77753	NS	zinc finger (CCCH type), RNA binding motif and serine/arginine rich 2
ENSRNOG00000033251	Slc25a52	2.261	3.1715	2.7916	0.0947596	0.77753	NS	solute carrier family 25, member 52
ENSRNOG00000053060	Zfc3h1	-0.35607	5.78031	2.78991	0.0948597	0.77753	NS	zinc finger, C3H1-type containing
ENSRNOG00000009411	Chn2	-0.651946	2.15041	2.78687	0.0950399	0.778435	NS	chimerin 2
ENSRNOG00000017188	Cyp27a1	0.916613	1.09924	2.77996	0.0954503	0.780987	NS	cytochrome P450, family 27, subfamily a, polypeptide 1
ENSRNOG00000060246	Klrd1	-0.513689	2.6828	2.77928	0.0954913	0.780987	NS	killer cell lectin like receptor D1
ENSRNOG00000011307	Slmap	-0.542388	7.16121	2.77476	0.095761	0.781477	NS	sarcolemma associated protein
ENSRNOG00000027921	Rlf	0.371651	6.13073	2.77555	0.095714	0.781477	NS	RLF zinc finger
ENSRNOG00000029068	Wdr44	-0.502159	4.86052	2.77581	0.0956982	0.781477	NS	WD repeat domain 44
ENSRNOG00000007817	Kctd6	-1.10138	0.393958	2.77218	0.0959156	0.781597	NS	potassium channel tetramerization domain containing 6
ENSRNOG00000008519	Dipk2a	0.691501	4.85097	2.77276	0.0958807	0.781597	NS	divergent protein kinase domain 2A
ENSRNOG00000001082	Abcb9	0.950995	1.49667	2.76902	0.096105	0.781999	NS	ATP binding cassette subfamily B member 9
ENSRNOG00000020702	Cyb561a3	0.481744	7.16218	2.76928	0.0960894	0.781999	NS	cytochrome b561 family, member A3
ENSRNOG00000000150	Dnajc1	0.446929	6.32624	2.76342	0.0964417	0.783733	NS	DnaJ heat shock protein family (Hsp40) member C1
ENSRNOG00000051416	AABR07071000.1	0.547863	7.1693	2.76315	0.0964584	0.783733	NS	GABA(A) receptor-associated protein-like 2-like
ENSRNOG00000013170	Il13ra1	0.670479	1.79268	2.75922	0.0966955	0.785088	NS	interleukin 13 receptor subunit alpha 1
ENSRNOG00000018231	Nacc2	0.57133	2.51183	2.75481	0.0969624	0.786684	NS	NACC family member 2
ENSRNOG00000007120	Mtmr3	0.652368	9.87752	2.75122	0.0971802	0.787526	NS	myotubularin related protein 3
ENSRNOG00000042536	Pde4d	0.387505	5.22021	2.75078	0.0972071	0.787526	NS	phosphodiesterase 4D
ENSRNOG00000003825	Wdr75	-0.541432	3.11008	2.74619	0.0974863	0.788233	NS	WD repeat domain 75
ENSRNOG00000010358	Sh3rf1	-0.908443	1.34623	2.74161	0.0977659	0.788233	NS	SH3 domain containing ring finger 1
ENSRNOG00000010475	Casp3	-0.471906	5.42982	2.7427	0.0976995	0.788233	NS	caspase 3
ENSRNOG00000010750	Polr1f	-0.478354	3.39415	2.74125	0.0977883	0.788233	NS	RNA polymerase I subunit F
ENSRNOG00000012811	Spint1	0.636009	2.03431	2.74463	0.0975819	0.788233	NS	serine peptidase inhibitor, Kunitz type 1
ENSRNOG00000013737	Bcar3	-0.633117	2.17899	2.7464	0.0974737	0.788233	NS	BCAR3 adaptor protein, NSP family member
ENSRNOG00000015413	Qpctl	-0.576938	1.90886	2.74526	0.0975435	0.788233	NS	glutaminyl-peptide cyclotransferase-like
ENSRNOG00000016940	Ppp2r2d	-0.60775	2.3347	2.73922	0.0979127	0.788667	NS	protein phosphatase 2, regulatory subunit B, delta
ENSRNOG00000013703	Siah2	-0.639616	1.66399	2.73379	0.0982459	0.790211	NS	siah E3 ubiquitin protein ligase 2
ENSRNOG00000024647	Ppp4r2	-0.364022	5.54797	2.73397	0.0982347	0.790211	NS	protein phosphatase 4, regulatory subunit 2
ENSRNOG00000004143	Adipor1	0.66312	12.4473	2.73201	0.0983552	0.790521	NS	adiponectin receptor 1
ENSRNOG00000026403	Naf1	-0.790881	1.2776	2.7289	0.0985472	0.790927	NS	nuclear assembly factor 1 ribonucleoprotein
ENSRNOG00000009850	St3gal4	0.432643	3.63381	2.72702	0.0986635	0.791291	NS	ST3 beta-galactoside alpha-2,3-sialyltransferase 4
ENSRNOG00000001404	Agfg2	0.478524	3.75631	2.71961	0.099122	0.792167	NS	ArfGAP with FG repeats 2
ENSRNOG00000009549	Fbxo3	0.425409	5.05428	2.71953	0.0991273	0.792167	NS	F-box protein 3
ENSRNOG00000019559	Eaf1	0.433106	4.09576	2.72249	0.0989435	0.792167	NS	ELL associated factor 1
ENSRNOG00000027039	Mrpl22	-1.1111	0.375419	2.72014	0.0990894	0.792167	NS	mitochondrial ribosomal protein L22
ENSRNOG00000017605	Gmds	0.830418	2.27606	2.7171	0.0992785	0.792242	NS	GDP-mannose 4, 6-dehydratase
ENSRNOG00000033697	Casp4	-1.15185	0.815916	2.71767	0.0992425	0.792242	NS	caspase 4
ENSRNOG00000037627	Trappc1	0.572263	3.46571	2.71518	0.099398	0.79263	NS	trafficking protein particle complex subunit 1
ENSRNOG00000019459	Oaz1	0.590125	8.01759	2.70888	0.099791	0.795196	NS	ornithine decarboxylase antizyme 1
ENSRNOG00000004111	Soat1	-0.49276	3.25063	2.70713	0.0999007	0.795503	NS	sterol O-acyltransferase 1
ENSRNOG00000011914	Dtnb	-1.1615	0.939324	2.70475	0.10005	0.796122	NS	dystrobrevin, beta
ENSRNOG00000005061	Dlst	0.601685	8.7753	2.70077	0.1003	0.796653	NS	dihydrolipoamide S-succinyltransferase
ENSRNOG00000014365	Gne	-0.478078	3.58772	2.70224	0.100208	0.796653	NS	glucosamine (UDP-N-acetyl)-2-epimerase/N-acetylmannosamine kinase
ENSRNOG00000017765	Net1	0.495145	3.16177	2.70028	0.10033	0.796653	NS	neuroepithelial cell transforming 1
ENSRNOG00000001369	Oas1a	-0.759249	2.26871	2.68313	0.101416	0.79972	NS	2'-5' oligoadenylate synthetase 1A
ENSRNOG00000001742	Clcn2	2.56718	-0.912065	2.69147	0.100887	0.79972	NS	chloride voltage-gated channel 2
ENSRNOG00000011557	S100a8	0.422071	5.09015	2.68776	0.101122	0.79972	NS	S100 calcium binding protein A8
ENSRNOG00000011931	Smarca2	-0.39653	4.23768	2.68939	0.101018	0.79972	NS	SWI/SNF related, matrix associated, actin dependent regulator of chromatin, subfamily a, member 2
ENSRNOG00000016234	Ciapin1	0.450726	3.01106	2.68902	0.101042	0.79972	NS	cytokine induced apoptosis inhibitor 1
ENSRNOG00000020776	Dhcr7	0.849615	0.912102	2.68356	0.101389	0.79972	NS	7-dehydrocholesterol reductase
ENSRNOG00000032136	Cdc42ep3	0.527511	3.07614	2.68175	0.101504	0.79972	NS	CDC42 effector protein 3
ENSRNOG00000036980	Zgrf1	0.44197	3.79419	2.68587	0.101242	0.79972	NS	zinc finger, GRF-type containing 1
ENSRNOG00000037500	Pus1	-0.515067	2.39953	2.68622	0.10122	0.79972	NS	pseudouridine synthase 1
ENSRNOG00000048242	Txlna	-0.500655	2.70375	2.68266	0.101446	0.79972	NS	taxilin alpha
ENSRNOG00000050742	Dnmbp	0.823076	1.88692	2.68574	0.10125	0.79972	NS	dynamin binding protein
ENSRNOG00000008546	Mrpl35	-0.835758	1.10496	2.68062	0.101576	0.799723	NS	mitochondrial ribosomal protein L35
ENSRNOG00000000871	Cd40lg	-0.424497	3.94498	2.67054	0.102221	0.800654	NS	CD40 ligand
ENSRNOG00000000909	Uspl1	-0.54273	2.8474	2.65487	0.103233	0.800654	NS	ubiquitin specific peptidase like 1
ENSRNOG00000001996	Ythdc1	-0.390504	4.74608	2.66877	0.102335	0.800654	NS	YTH domain containing 1
ENSRNOG00000002341	Trim25	0.426908	4.24327	2.66009	0.102895	0.800654	NS	tripartite motif-containing 25
ENSRNOG00000003545	Uchl5	-0.444123	3.4956	2.66797	0.102386	0.800654	NS	ubiquitin C-terminal hydrolase L5
ENSRNOG00000004709	Foxn3	0.418487	5.913	2.65316	0.103344	0.800654	NS	forkhead box N3
ENSRNOG00000006534	Crbn	-0.379865	4.70849	2.65047	0.103519	0.800654	NS	cereblon
ENSRNOG00000007673	Ppig	-0.499159	3.40345	2.6646	0.102603	0.800654	NS	peptidylprolyl isomerase G
ENSRNOG00000007971	Wbp2	0.546452	8.49178	2.66855	0.102349	0.800654	NS	WW domain binding protein 2
ENSRNOG00000008456	Thoc5	-0.516147	2.47716	2.65787	0.103038	0.800654	NS	THO complex 5
ENSRNOG00000010940	Acad11	-1.01579	2.24358	2.65765	0.103053	0.800654	NS	acyl-CoA dehydrogenase family, member 11
ENSRNOG00000010963	RGD1563222	1.55916	-0.092686	2.65195	0.103423	0.800654	NS	similar to RIKEN cDNA A930018P22
ENSRNOG00000011452	Aldoc	0.725195	1.38747	2.67641	0.101845	0.800654	NS	aldolase, fructose-bisphosphate C
ENSRNOG00000015418	Klhl14	-1.09879	1.18396	2.67242	0.1021	0.800654	NS	kelch-like family member 14
ENSRNOG00000016452		0.571333	2.21452	2.65095	0.103488	0.800654	NS
ENSRNOG00000017235	Atp6v0d1	0.520175	7.32161	2.66401	0.102642	0.800654	NS	ATPase H+ transporting V0 subunit D1
ENSRNOG00000018517	Trim21	-0.50563	6.07506	2.65414	0.103281	0.800654	NS	tripartite motif-containing 21
ENSRNOG00000024170	Phf5a	0.648664	2.4225	2.65283	0.103366	0.800654	NS	PHD finger protein 5A
ENSRNOG00000024563	Ganc	-0.530262	2.76702	2.65333	0.103333	0.800654	NS	glucosidase, alpha
ENSRNOG00000026905	Ppm1g	0.405943	4.26951	2.67191	0.102133	0.800654	NS	protein phosphatase, Mg2+/Mn2+ dependent, 1G
ENSRNOG00000029698	Pim3	1.0259	0.579379	2.64988	0.103558	0.800654	NS	Pim-3 proto-oncogene, serine/threonine kinase
ENSRNOG00000043486	Tnfrsf26	-0.522852	3.95007	2.65846	0.103	0.800654	NS	tumor necrosis factor receptor superfamily, member 26
ENSRNOG00000056826	Arap2	-0.490822	3.84756	2.65589	0.103167	0.800654	NS	ArfGAP with RhoGAP domain, ankyrin repeat and PH domain 2
ENSRNOG00000016427	Letm1	0.499498	3.09161	2.64494	0.10388	0.800932	NS	leucine zipper and EF-hand containing transmembrane protein 1
ENSRNOG00000025580	Ube2v1	0.600785	11.036	2.64594	0.103815	0.800932	NS	ubiquitin conjugating enzyme E2 V1
ENSRNOG00000042230	RGD1307182	1.28623	0.967499	2.64783	0.103691	0.800932	NS	similar to RIKEN cDNA B430306N03 gene
ENSRNOG00000001622	Impg2	1.04279	0.982912	2.63637	0.104442	0.802891	NS	interphotoreceptor matrix proteoglycan 2
ENSRNOG00000003551	B4galt3	0.481724	2.96541	2.6372	0.104388	0.802891	NS	beta-1,4-galactosyltransferase 3
ENSRNOG00000006864	Scaper	-0.471407	3.06723	2.63558	0.104494	0.802891	NS	S-phase cyclin A-associated protein in the ER
ENSRNOG00000009222	Epha2	1.30287	-0.00732278	2.63677	0.104415	0.802891	NS	Eph receptor A2
ENSRNOG00000020450	Slc26a6	-0.733023	1.87963	2.639	0.104269	0.802891	NS	solute carrier family 26 member 6
ENSRNOG00000005183	Rtf1	-0.37855	3.96881	2.63263	0.104688	0.803568	NS	Rtf1, Paf1/RNA polymerase II complex component, homolog (S. cerevisiae)
ENSRNOG00000008572	Ppcs	0.943775	1.1407	2.63167	0.104751	0.803568	NS	phosphopantothenoylcysteine synthetase
ENSRNOG00000011697	Zfp827	0.444137	3.95455	2.63097	0.104798	0.803568	NS	zinc finger protein 827
ENSRNOG00000016813	Tia1	-0.623519	1.65434	2.62748	0.105028	0.804785	NS	TIA1 cytotoxic granule-associated RNA binding protein
ENSRNOG00000011470	Tsc1	0.499479	6.1659	2.6238	0.105272	0.805926	NS	TSC complex subunit 1
ENSRNOG00000012880	Tti1	0.394843	3.89318	2.62305	0.105321	0.805926	NS	TELO2 interacting protein 1
ENSRNOG00000028753	B9d2	-1.04962	1.21196	2.61822	0.105643	0.807279	NS	B9 domain containing 2
ENSRNOG00000008569	Ndufa6	-0.711653	1.80944	2.6124	0.106031	0.80855	NS	NADH:ubiquinone oxidoreductase subunit A6
ENSRNOG00000018193	Poc5	0.545747	2.03531	2.61096	0.106128	0.80855	NS	POC5 centriolar protein
ENSRNOG00000030467	Ube2l6	-0.489797	4.16233	2.60923	0.106243	0.80855	NS	ubiquitin-conjugating enzyme E2L 6
ENSRNOG00000059878	Rad51ap1	-1.48276	-0.660169	2.6101	0.106185	0.80855	NS	RAD51 associated protein 1
ENSRNOG00000009434	RGD1310507	0.544153	7.86681	2.60454	0.106558	0.809839	NS	similar to RIKEN cDNA 1300017J02
ENSRNOG00000011014	Copg2	0.426733	3.5586	2.60328	0.106643	0.809935	NS	COPI coat complex subunit gamma 2
ENSRNOG00000047611	Top1	-0.524051	6.90623	2.60102	0.106795	0.810469	NS	DNA topoisomerase I
ENSRNOG00000047663	Gata1	0.569632	8.68374	2.60008	0.106858	0.810469	NS	GATA binding protein 1
ENSRNOG00000027088	Ube2k	0.352063	4.96035	2.59612	0.107125	0.81085	NS	ubiquitin-conjugating enzyme E2K
ENSRNOG00000027355	Wdr36	-0.452637	2.82945	2.59798	0.107	0.81085	NS	WD repeat domain 36
ENSRNOG00000001297	Prmt2	0.555889	2.7001	2.59002	0.107539	0.811349	NS	protein arginine methyltransferase 2
ENSRNOG00000002999	Timmdc1	0.704787	2.06714	2.58606	0.107808	0.811349	NS	translocase of inner mitochondrial membrane domain containing 1
ENSRNOG00000003307	Gcdh	0.597985	2.44361	2.58019	0.108209	0.811349	NS	glutaryl-CoA dehydrogenase
ENSRNOG00000003365	Cadm3	-1.71132	0.076692	2.58362	0.107974	0.811349	NS	cell adhesion molecule 3
ENSRNOG00000004090		1.61496	0.200169	2.58345	0.107986	0.811349	NS	protein arginine methyltransferase 1-like
ENSRNOG00000014109	Psmd13	0.397575	5.64212	2.58412	0.107941	0.811349	NS	proteasome 26S subunit, non-ATPase 13
ENSRNOG00000015772	RGD1560341	1.1631	0.00867684	2.59375	0.107286	0.811349	NS	similar to Methionine aminopeptidase 2 (MetAP 2)
ENSRNOG00000016484	Gstk1	1.74798	-0.589457	2.58477	0.107896	0.811349	NS	glutathione S-transferase kappa 1
ENSRNOG00000019933	Ubqln4	0.615527	9.38972	2.58533	0.107858	0.811349	NS	ubiquilin 4
ENSRNOG00000021248	Cdc25b	0.690821	14.6271	2.58033	0.108199	0.811349	NS	cell division cycle 25B
ENSRNOG00000024382	Fcgr3a	-0.637567	2.33643	2.58027	0.108203	0.811349	NS	Fc fragment of IgG receptor IIIa
ENSRNOG00000025899	Thada	-0.387256	3.84341	2.58902	0.107607	0.811349	NS	THADA, armadillo repeat containing
ENSRNOG00000031232	Nrp2	-1.02537	0.702223	2.58119	0.108141	0.811349	NS	neuropilin 2
ENSRNOG00000047594	Heatr1	-0.490981	4.25906	2.5899	0.107547	0.811349	NS	HEAT repeat containing 1
ENSRNOG00000017953	Gfod2	0.888518	0.657259	2.57517	0.108552	0.813378	NS	glucose-fructose oxidoreductase domain containing 2
ENSRNOG00000000664	Tpst2	-0.547993	2.72078	2.57072	0.108858	0.814261	NS	tyrosylprotein sulfotransferase 2
ENSRNOG00000003594	Tmem183a	0.534727	7.89472	2.56579	0.109198	0.814261	NS	transmembrane protein 183A
ENSRNOG00000011292	Col1a2	1.48201	1.92706	2.56516	0.109241	0.814261	NS	collagen type I alpha 2 chain
ENSRNOG00000020773	Map3k11	0.40883	3.56075	2.56465	0.109277	0.814261	NS	mitogen-activated protein kinase kinase kinase 11
ENSRNOG00000021182	Sv2a	0.781348	3.89859	2.5684	0.109018	0.814261	NS	synaptic vesicle glycoprotein 2a
ENSRNOG00000025042	Pde3a	-0.592453	4.89745	2.56471	0.109272	0.814261	NS	phosphodiesterase 3A
ENSRNOG00000042114	Erich1	0.439876	5.20004	2.56678	0.10913	0.814261	NS	glutamate-rich 1
ENSRNOG00000043866	AY172581.24	0.511608	9.23343	2.56394	0.109326	0.814261	NS
ENSRNOG00000047296	Bptf	-0.375021	6.32982	2.56461	0.109279	0.814261	NS	bromodomain PHD finger transcription factor
ENSRNOG00000000800	Man1a1	-0.40055	5.4269	2.5625	0.109426	0.814459	NS	mannosidase, alpha, class 1A, member 1
ENSRNOG00000002232	Aff1	0.497703	7.06988	2.55011	0.110287	0.817451	NS	AF4/FMR2 family, member 1
ENSRNOG00000002894	Mnt	-0.488043	3.61471	2.55366	0.110039	0.817451	NS	MAX network transcriptional repressor
ENSRNOG00000022609	Mrps10	0.946031	0.357253	2.54878	0.110379	0.817451	NS	mitochondrial ribosomal protein S10
ENSRNOG00000027622	Slc35e3	-0.66067	2.5851	2.55313	0.110076	0.817451	NS	solute carrier family 35, member E3
ENSRNOG00000027857	Znhit3	-0.746646	1.78795	2.5483	0.110413	0.817451	NS	phosphatidylinositol glycan anchor biosynthesis, class W
ENSRNOG00000031706	RGD1563601	1.98875	-0.42798	2.55271	0.110105	0.817451	NS	similar to Tpi1 protein
ENSRNOG00000031743	Gbp2	-0.375035	5.80341	2.55033	0.110271	0.817451	NS	guanylate binding protein 2
ENSRNOG00000033623	Pigx	0.801193	1.31659	2.55122	0.110209	0.817451	NS	phosphatidylinositol glycan anchor biosynthesis, class X
ENSRNOG00000000414	Cep85l	-0.648208	2.71709	2.54085	0.110935	0.817694	NS	centrosomal protein 85-like
ENSRNOG00000004252	Eif3h	-0.384558	6.51676	2.54208	0.110849	0.817694	NS	eukaryotic translation initiation factor 3, subunit H
ENSRNOG00000007701	Thoc7	-0.489906	4.84158	2.5417	0.110875	0.817694	NS	THO complex 7
ENSRNOG00000014996	Katna1	0.392726	4.82811	2.54095	0.110928	0.817694	NS	katanin catalytic subunit A1
ENSRNOG00000015925	Zfp131	-0.367603	5.05514	2.53948	0.111031	0.817694	NS	zinc finger protein 131
ENSRNOG00000018075	Spcs1	0.367168	4.67858	2.54044	0.110964	0.817694	NS	signal peptidase complex subunit 1
ENSRNOG00000037167	Rtp3	1.33324	0.819987	2.54431	0.110692	0.817694	NS	receptor (chemosensory) transporter protein 3
ENSRNOG00000019758	Ipo13	0.468525	3.1569	2.53689	0.111214	0.81803	NS	importin 13
ENSRNOG00000024567	E130309D02Rik	-0.650234	1.87109	2.53675	0.111223	0.81803	NS	similar to Protein C7orf26 homolog
ENSRNOG00000003985	Tmem19	-0.692171	1.74585	2.53498	0.111349	0.818412	NS	transmembrane protein 19
ENSRNOG00000003247	Sde2	0.364154	4.90972	2.52834	0.111817	0.819495	NS	SDE2 telomere maintenance homolog
ENSRNOG00000007582	Zswim4	0.579348	1.8671	2.52705	0.11191	0.819495	NS	zinc finger, SWIM-type containing 4
ENSRNOG00000010239	Cnbp	0.559139	9.78576	2.52564	0.112009	0.819495	NS	CCHC-type zinc finger, nucleic acid binding protein
ENSRNOG00000019152	Trpc4ap	0.432507	6.61047	2.53025	0.111682	0.819495	NS	transient receptor potential cation channel, subfamily C, member 4 associated protein
ENSRNOG00000049931		-0.591619	2.67527	2.52803	0.11184	0.819495	NS	similar to LEYDIG CELL TUMOR 10 KD PROTEIN
ENSRNOG00000010479	Mycbp2	-0.47786	6.98063	2.52207	0.112263	0.819742	NS	MYC binding protein 2
ENSRNOG00000016717	Gas2	1.77987	-0.589334	2.52305	0.112194	0.819742	NS	growth arrest-specific 2
ENSRNOG00000033220	Oas1k	0.489102	3.83246	2.52211	0.11226	0.819742	NS	2-5 oligoadenylate synthetase 1B
ENSRNOG00000004846	Atp6v1c1	-0.564827	3.15937	2.51832	0.11253	0.820767	NS	ATPase H+ transporting V1 subunit C1
ENSRNOG00000009145	Klf12	-0.668836	2.28247	2.51623	0.11268	0.820767	NS	Kruppel-like factor 12
ENSRNOG00000017119	Ciao2a	0.360896	4.71561	2.51598	0.112698	0.820767	NS	cytosolic iron-sulfur assembly component 2A
ENSRNOG00000050997	Ifrd1	-0.408321	4.34106	2.51598	0.112697	0.820767	NS	interferon-related developmental regulator 1
ENSRNOG00000004344	Zdhhc3	0.419802	4.51747	2.50725	0.113324	0.823718	NS	zinc finger DHHC-type palmitoyltransferase 3
ENSRNOG00000012500	Ddx10	-0.427683	3.18538	2.50725	0.113324	0.823718	NS	DEAD-box helicase 10
ENSRNOG00000046981	Gp1bb	0.500949	6.38684	2.50876	0.113215	0.823718	NS	glycoprotein Ib platelet subunit beta
ENSRNOG00000004218	Klhl28	-0.470066	3.27364	2.50412	0.113549	0.824819	NS	kelch-like family member 28
ENSRNOG00000047874	Nelfcd	-0.614133	1.91278	2.50039	0.113818	0.826236	NS	negative elongation factor complex member C/D
ENSRNOG00000018279	Sfxn1	0.467159	4.86034	2.4969	0.114071	0.827532	NS	sideroflexin 1
ENSRNOG00000060615	Rai1	-0.337082	4.42091	2.49428	0.11426	0.82837	NS	retinoic acid induced 1
ENSRNOG00000000563	Adamts14	-1.02492	1.28138	2.47527	0.11565	0.828562	NS	ADAM metallopeptidase with thrombospondin type 1 motif, 14
ENSRNOG00000002001	Itsn1	0.5297	9.35189	2.48742	0.11476	0.828562	NS	intersectin 1
ENSRNOG00000002862	Clcn5	-0.743486	1.395	2.47363	0.11577	0.828562	NS	chloride voltage-gated channel 5
ENSRNOG00000006399	Synj2bp	-0.443111	3.32172	2.48043	0.115271	0.828562	NS	synaptojanin 2 binding protein
ENSRNOG00000006729	Slc24a4	1.50558	-0.758231	2.48875	0.114663	0.828562	NS	solute carrier family 24 member 4
ENSRNOG00000006784	Sema4f	-0.827327	0.953579	2.47558	0.115627	0.828562	NS	ssemaphorin 4F
ENSRNOG00000012206	Dennd5a	0.631859	11.845	2.47897	0.115378	0.828562	NS	DENN domain containing 5A
ENSRNOG00000014478	Fndc3a	-0.402766	3.70652	2.49067	0.114523	0.828562	NS	fibronectin type III domain containing 3a
ENSRNOG00000016550	Dclk2	0.776897	0.940075	2.47932	0.115352	0.828562	NS	doublecortin-like kinase 2
ENSRNOG00000018076	Fmo5	0.699774	1.46303	2.47644	0.115564	0.828562	NS	flavin containing dimethylaniline monoxygenase 5
ENSRNOG00000019496	Stat5a	-0.45206	3.49885	2.48654	0.114824	0.828562	NS	signal transducer and activator of transcription 5A
ENSRNOG00000024159	Fcer1g	0.466561	7.5954	2.47457	0.115701	0.828562	NS	Fc fragment of IgE receptor Ig
ENSRNOG00000024210	Nlrc3	-0.498786	3.02494	2.49184	0.114438	0.828562	NS	NLR family, CARD domain containing 3
ENSRNOG00000025724	Mtf1	0.733386	2.41737	2.48667	0.114814	0.828562	NS	metal-regulatory transcription factor 1
ENSRNOG00000027152	N4bp2	-0.429666	3.85018	2.4801	0.115295	0.828562	NS	NEDD4 binding protein 2
ENSRNOG00000032394	Tymp	-1.00698	0.258364	2.49217	0.114414	0.828562	NS	thymidine phosphorylase
ENSRNOG00000057458	Oip5	1.65967	-0.604209	2.47627	0.115576	0.828562	NS	Opa interacting protein 5
ENSRNOG00000014584	Odf2	-0.374773	4.0086	2.46612	0.116325	0.831996	NS	outer dense fiber of sperm tails 2
ENSRNOG00000005947	Pde6h	-0.9639	0.772325	2.46272	0.116577	0.83301	NS	phosphodiesterase 6H
ENSRNOG00000017581	RGD1306227	0.52458	2.48464	2.46117	0.116692	0.83301	NS	similar to 4833420G17Rik protein
ENSRNOG00000020401	Adcy4	-1.28463	0.230463	2.46019	0.116765	0.83301	NS	adenylate cyclase 4
ENSRNOG00000049784	Tsnax	-0.446443	3.47998	2.46076	0.116722	0.83301	NS	translin-associated factor X
ENSRNOG00000001136	Pebp1	0.427614	5.77339	2.45738	0.116974	0.833498	NS	phosphatidylethanolamine binding protein 1
ENSRNOG00000005642	Frs2	-0.457698	3.77024	2.44711	0.117741	0.836224	NS	fibroblast growth factor receptor substrate 2
ENSRNOG00000006818	Arl6ip5	-0.404173	3.85789	2.44625	0.117806	0.836224	NS	ADP-ribosylation factor like GTPase 6 interacting protein 5
ENSRNOG00000013110	Nudt2	0.629838	1.71642	2.44898	0.117601	0.836224	NS	nudix hydrolase 2
ENSRNOG00000016470	Ndufa10l1	-0.410953	3.6283	2.44515	0.117889	0.836224	NS	NADH:ubiquinone oxidoreductase subunit A10
ENSRNOG00000032180	Ccdc15	0.467591	3.87488	2.44778	0.117691	0.836224	NS	coiled-coil domain containing 15
ENSRNOG00000042189	Rab31	-0.356837	4.66502	2.44585	0.117836	0.836224	NS	RAB31, member RAS oncogene family
ENSRNOG00000000853	Aif1	0.501006	2.81553	2.44158	0.118158	0.837068	NS	allograft inflammatory factor 1
ENSRNOG00000003895	Rgs1	0.802531	1.11964	2.43013	0.119023	0.837357	NS	regulator of G-protein signaling 1
ENSRNOG00000005446	Gna11	1.02967	0.22443	2.43239	0.118852	0.837357	NS	G protein subunit alpha 11
ENSRNOG00000013583	Tbc1d8	-0.493377	3.55276	2.4314	0.118927	0.837357	NS	TBC1 domain family, member 8
ENSRNOG00000016574	Fiz1	0.435971	3.50368	2.43396	0.118732	0.837357	NS	FLT3-interacting zinc finger 1
ENSRNOG00000023760	Plekhm3	0.463049	2.76126	2.43096	0.11896	0.837357	NS	pleckstrin homology domain containing M3
ENSRNOG00000027037	Alox12	0.507955	8.31929	2.43317	0.118792	0.837357	NS	arachidonate 12-lipoxygenase, 12S type
ENSRNOG00000032414	Tmem161b	0.643961	2.23142	2.43854	0.118386	0.837357	NS	transmembrane protein 161B
ENSRNOG00000053510	Hcfc2	-0.47917	2.74362	2.43299	0.118806	0.837357	NS	host cell factor C2
ENSRNOG00000054218	Il18rap	-0.471066	3.53358	2.43204	0.118878	0.837357	NS	interleukin 18 receptor accessory protein
ENSRNOG00000059683	Mpp2	0.602406	4.11696	2.43514	0.118644	0.837357	NS	membrane palmitoylated protein 2
ENSRNOG00000019476	Agap1	0.462226	5.74172	2.42861	0.119139	0.837645	NS	ArfGAP with GTPase domain, ankyrin repeat and PH domain 1
ENSRNOG00000019295	Rab12	-1.34784	-0.240284	2.42021	0.119779	0.840055	NS	RAB12, member RAS oncogene family
ENSRNOG00000030055	Vamp3	0.451225	7.12579	2.42017	0.119782	0.840055	NS	vesicle-associated membrane protein 3
ENSRNOG00000046377	Btnl9	1.8684	-0.765539	2.4204	0.119764	0.840055	NS	butyrophilin-like 9
ENSRNOG00000055020		-0.936617	1.10494	2.42071	0.119741	0.840055	NS	hypothetical protein LOC679731
ENSRNOG00000020058	Celsr2	-0.721063	1.55447	2.41631	0.120077	0.840202	NS	cadherin, EGF LAG seven-pass G-type receptor 2
ENSRNOG00000023407	Mrpl36	0.459847	2.64566	2.41498	0.120179	0.840202	NS	mitochondrial ribosomal protein L36
ENSRNOG00000032768	Stxbp4	0.601815	2.09946	2.41686	0.120035	0.840202	NS	syntaxin binding protein 4
ENSRNOG00000033564	Cfd	0.986104	0.987762	2.41553	0.120137	0.840202	NS	complement factor D
ENSRNOG00000058030	Zfp229	0.694465	1.4416	2.41685	0.120036	0.840202	NS	similar to Zinc finger protein 208
ENSRNOG00000015158	Pikfyve	-0.33077	5.6102	2.4123	0.120386	0.840594	NS	phosphoinositide kinase, FYVE-type zinc finger containing
ENSRNOG00000042728	Fbrs	0.435299	3.63274	2.40869	0.120663	0.842005	NS	fibrosin
ENSRNOG00000011261	Ttc14	-0.392521	3.96224	2.40651	0.120831	0.842651	NS	tetratricopeptide repeat domain 14
ENSRNOG00000001878	Klhl22	0.469026	3.70879	2.40041	0.121303	0.843226	NS	kelch-like family member 22
ENSRNOG00000004996	Zcrb1	-0.820637	1.28739	2.39916	0.121401	0.843226	NS	zinc finger CCHC-type and RNA binding motif containing 1
ENSRNOG00000010892	Ythdf2	-0.409283	5.02854	2.40336	0.121075	0.843226	NS	YTH N(6)-methyladenosine RNA binding protein 2
ENSRNOG00000015425	Ssx2ip	0.471061	3.87341	2.39765	0.121518	0.843226	NS	SSX family member 2 interacting protein
ENSRNOG00000029826	Cep164	-0.645954	1.89013	2.40174	0.1212	0.843226	NS	centrosomal protein 164
ENSRNOG00000046085	Gon7	0.536879	2.91794	2.3998	0.121351	0.843226	NS	GON7 subunit of KEOPS complex
ENSRNOG00000054251	Clec7a	-0.425405	3.90811	2.39805	0.121487	0.843226	NS	C-type lectin domain containing 7A
ENSRNOG00000057527	RNase_MRP	0.675135	5.60503	2.3934	0.121848	0.844471	NS	RNase MRP
ENSRNOG00000002977	Ttc19	0.909885	0.987989	2.38788	0.12228	0.844547	NS	tetratricopeptide repeat domain 19
ENSRNOG00000010161	Myo10	-0.881541	1.37828	2.3912	0.12202	0.844547	NS	myosin X
ENSRNOG00000015442	Sfxn3	0.508228	6.59069	2.38442	0.12255	0.844547	NS	sideroflexin 3
ENSRNOG00000017194	Prdx1	0.555035	6.59752	2.38434	0.122557	0.844547	NS	peroxiredoxin 1
ENSRNOG00000019450	Etf1	-0.348048	4.58552	2.38377	0.122601	0.844547	NS	eukaryotic translation termination factor 1
ENSRNOG00000019682		0.661666	1.57361	2.39098	0.122037	0.844547	NS
ENSRNOG00000020857	Ppfia1	-0.409158	4.02259	2.38388	0.122593	0.844547	NS	PTPRF interacting protein alpha 1
ENSRNOG00000024808	Stk39	-0.560204	2.69055	2.38629	0.122403	0.844547	NS	serine threonine kinase 39
ENSRNOG00000050570	Nrbp1	0.368767	4.3422	2.3836	0.122615	0.844547	NS	nuclear receptor binding protein 1
ENSRNOG00000058007	Nde1	-0.459253	2.66659	2.38575	0.122446	0.844547	NS	nudE neurodevelopment protein 1
ENSRNOG00000005334	Acvr2a	0.522499	2.50837	2.38256	0.122696	0.844587	NS	activin A receptor type 2A
ENSRNOG00000002860	Ccdc181	-1.40232	-0.0143017	2.37785	0.123067	0.845576	NS	coiled-coil domain containing 181
ENSRNOG00000003069	Cd38	-0.371727	6.01793	2.37876	0.122995	0.845576	NS	CD38 molecule
ENSRNOG00000046443	Mthfsd	2.38291	-1.16415	2.3787	0.123	0.845576	NS	methenyltetrahydrofolate synthetase domain containing
ENSRNOG00000016998	Atxn1	-0.808291	1.37236	2.37423	0.123353	0.845769	NS	ataxin 1
ENSRNOG00000019542	MGC108823	-0.370692	4.59588	2.37393	0.123376	0.845769	NS	similar to interferon-inducible GTPase
ENSRNOG00000036698	Nploc4	0.388587	6.10934	2.3727	0.123474	0.845769	NS	NPL4 homolog, ubiquitin recognition factor
ENSRNOG00000045838	Hps1	-0.499473	2.74284	2.37302	0.123448	0.845769	NS	HPS1, biogenesis of lysosomal organelles complex 3 subunit 1
ENSRNOG00000049232	Tcf7l2	-0.876037	1.01518	2.37496	0.123295	0.845769	NS	transcription factor 7 like 2
ENSRNOG00000028016	Ncf2	0.482949	3.40983	2.37166	0.123556	0.845813	NS	neutrophil cytosolic factor 2
ENSRNOG00000009079	Prkar2b	-0.594326	6.50493	2.36621	0.123987	0.846437	NS	protein kinase cAMP-dependent type II regulatory subunit beta
ENSRNOG00000018009	Rab8b	0.495531	7.30934	2.36573	0.124026	0.846437	NS	RAB8B, member RAS oncogene family
ENSRNOG00000025937	Zfp26	-0.437607	3.61041	2.36687	0.123936	0.846437	NS	zinc finger protein 26
ENSRNOG00000052862	Metazoa_SRP	-1.23979	0.979521	2.36611	0.123996	0.846437	NS	Metazoan signal recognition particle RNA
ENSRNOG00000059593	Cetn2	0.400695	5.54302	2.36902	0.123765	0.846437	NS	centrin 2
ENSRNOG00000006050	Med19	-0.663791	2.68598	2.35928	0.12454	0.848921	NS	mediator complex subunit 19
ENSRNOG00000009761	Tmod1	0.498252	8.03363	2.35896	0.124565	0.848921	NS	tropomodulin 1
ENSRNOG00000011025	Trmt10a	-0.466218	4.13081	2.35545	0.124846	0.848921	NS	tRNA methyltransferase 10A
ENSRNOG00000019212	Tpp1	0.426103	4.64884	2.35747	0.124684	0.848921	NS	tripeptidyl peptidase 1
ENSRNOG00000047439	Pot1b	0.588934	2.37269	2.3565	0.124761	0.848921	NS	protection of telomeres 1B
ENSRNOG00000002339	Mark1	-0.750521	0.990226	2.34796	0.125447	0.849346	NS	microtubule affinity regulating kinase 1
ENSRNOG00000003329	Ppm1d	-0.533501	6.02391	2.35155	0.125159	0.849346	NS	protein phosphatase, Mg2+/Mn2+ dependent, 1D
ENSRNOG00000011162	Smco4	0.673531	1.39142	2.3471	0.125516	0.849346	NS	single-pass membrane protein with coiled-coil domains 4
ENSRNOG00000011407	Prag1	-1.14612	0.29327	2.34823	0.125425	0.849346	NS	PEAK1 related kinase activating pseudokinase 1
ENSRNOG00000019074	Alox12e	0.859673	1.0145	2.35057	0.125237	0.849346	NS	arachidonate 12-lipoxygenase, epidermal
ENSRNOG00000020269	Sugp2	0.413703	3.16292	2.35131	0.125178	0.849346	NS	SURP and G patch domain containing 2
ENSRNOG00000037839	P2ry10	-0.351168	5.1797	2.35283	0.125056	0.849346	NS	P2Y receptor family member 10
ENSRNOG00000060350	Iqsec1	0.556152	7.9697	2.34925	0.125343	0.849346	NS	IQ motif and Sec7 domain ArfGEF 1
ENSRNOG00000002949	Pgs1	-0.710027	1.88626	2.34483	0.125699	0.850066	NS	phosphatidylglycerophosphate synthase 1
ENSRNOG00000000634	Cabcoco1	-0.731479	1.44886	2.33641	0.126381	0.852153	NS	ciliary associated calcium binding coiled-coil 1
ENSRNOG00000007967	Sdhb	0.435874	3.11373	2.33952	0.126128	0.852153	NS	succinate dehydrogenase complex iron sulfur subunit B
ENSRNOG00000011237	Zc3h13	-0.409351	4.06793	2.33631	0.126389	0.852153	NS	zinc finger CCCH type containing 13
ENSRNOG00000017913	Atg16l1	-0.484228	2.90837	2.33635	0.126385	0.852153	NS	autophagy related 16-like 1
ENSRNOG00000062002	Kcna3	-0.591509	5.24295	2.33691	0.12634	0.852153	NS	potassium voltage-gated channel subfamily A member 3
ENSRNOG00000010706	Ccdc117	0.403123	3.74203	2.33363	0.126606	0.852535	NS	coiled-coil domain containing 117
ENSRNOG00000019811	Timm23	-0.502876	5.9389	2.33092	0.126827	0.852535	NS	translocase of inner mitochondrial membrane 23
ENSRNOG00000024577	Gamt	0.97983	0.306972	2.3338	0.126592	0.852535	NS	guanidinoacetate N-methyltransferase
ENSRNOG00000033262	Reep6	-0.909175	0.906855	2.33151	0.126779	0.852535	NS	receptor accessory protein 6
ENSRNOG00000033906	Zfp667	-1.31598	0.297752	2.33126	0.126799	0.852535	NS	zinc finger protein 667
ENSRNOG00000028426	Mcf2l	-0.569215	2.35347	2.32788	0.127075	0.853689	NS	MCF.2 cell line derived transforming sequence-like
ENSRNOG00000001271	Card6	0.397405	7.05433	2.31736	0.127937	0.854349	NS	caspase recruitment domain family, member 6
ENSRNOG00000010098	Plek2	0.553573	3.6728	2.3253	0.127286	0.854349	NS	pleckstrin 2
ENSRNOG00000012536	Sgms1	-0.363066	4.28859	2.31958	0.127755	0.854349	NS	sphingomyelin synthase 1
ENSRNOG00000013165	Bet1l	0.501303	3.00693	2.31973	0.127742	0.854349	NS	Bet1 golgi vesicular membrane trafficking protein-like
ENSRNOG00000014179	Rps2	0.547762	9.67508	2.32052	0.127677	0.854349	NS	ribosomal protein S2
ENSRNOG00000017222	Abraxas2	-0.425232	4.52105	2.32224	0.127536	0.854349	NS	abraxas 2, BRISC complex subunit
ENSRNOG00000017380	RGD1306746	-0.486007	2.64098	2.31752	0.127923	0.854349	NS	similar to Hypothetical protein MGC25529
ENSRNOG00000020302	Klhl17	-0.96546	0.703068	2.31734	0.127938	0.854349	NS	kelch-like family member 17
ENSRNOG00000021960		0.46251	3.36574	2.32408	0.127386	0.854349	NS	mortality factor 4-like protein 1-like
ENSRNOG00000029784	Pak1	0.54003	2.72438	2.3159	0.128057	0.854631	NS	p21 (RAC1) activated kinase 1
ENSRNOG00000003724	Mrpl27	-0.596983	3.52536	2.31266	0.128325	0.855395	NS	mitochondrial ribosomal protein L27
ENSRNOG00000015397	Cpne7	-1.01966	1.60124	2.31304	0.128293	0.855395	NS	copine 7
ENSRNOG00000004608	Pam16	-0.930198	0.337551	2.30656	0.128829	0.857625	NS	presequence translocase associated motor 16
ENSRNOG00000017057	Tbc1d22a	0.507907	2.95587	2.30398	0.129043	0.857625	NS	TBC1 domain family, member 22a
ENSRNOG00000024677	Arhgap33	0.6651	2.07741	2.30463	0.128989	0.857625	NS	Rho GTPase activating protein 33
ENSRNOG00000050395	Ms4a6bl	-0.409237	5.00784	2.30745	0.128755	0.857625	NS	membrane-spanning 4-domains, subfamily A, member 6B-like
ENSRNOG00000054669	RGD1305110	0.709115	1.32482	2.30445	0.129004	0.857625	NS	similar to KIAA1841 protein
ENSRNOG00000007012	Ly75	-0.461981	2.93865	2.30203	0.129205	0.857684	NS	lymphocyte antigen 75
ENSRNOG00000013442	Ciz1	-0.459029	3.47506	2.30233	0.12918	0.857684	NS	CDKN1A interacting zinc finger protein 1
ENSRNOG00000055917	Trim27	0.51427	3.24449	2.3011	0.129282	0.857684	NS	tripartite motif-containing 27
ENSRNOG00000014284	Elof1	0.587479	1.82723	2.29825	0.129519	0.858214	NS	elongation factor 1 homolog
ENSRNOG00000020585	Tbxa2r	-1.08176	0.814888	2.29895	0.129461	0.858214	NS	thromboxane A2 receptor
ENSRNOG00000022669	Cd177	-0.679915	1.60303	2.29738	0.129592	0.858214	NS	CD177 molecule
ENSRNOG00000007214	Oma1	0.582303	2.19781	2.29477	0.129811	0.858789	NS	OMA1 zinc metallopeptidase
ENSRNOG00000008580	Nbn	0.421427	4.93919	2.29398	0.129877	0.858789	NS	nibrin
ENSRNOG00000027623	D5Ertd579e	0.399255	6.15366	2.29358	0.12991	0.858789	NS	DNA segment, Chr 5, ERATO Doi 579, expressed
ENSRNOG00000037604	Ascc3	-0.349559	5.63297	2.29264	0.129988	0.858799	NS	activating signal cointegrator 1 complex subunit 3
ENSRNOG00000004417	Fam117a	0.577932	10.54	2.29148	0.130086	0.858938	NS	family with sequence similarity 117, member A
ENSRNOG00000004563	Sec24a	-0.506615	3.2168	2.28941	0.130259	0.859573	NS	SEC24 homolog A, COPII coat complex component
ENSRNOG00000003918	Slc25a19	0.81171	0.681572	2.28808	0.130371	0.859801	NS	solute carrier family 25 member 19
ENSRNOG00000003777	Chrne	-1.2696	-0.0948062	2.28511	0.130621	0.859845	NS	cholinergic receptor nicotinic epsilon subunit
ENSRNOG00000010698	Car1	0.457182	6.46802	2.28297	0.130801	0.859845	NS	carbonic anhydrase 1
ENSRNOG00000018145	Crat	-0.435161	3.79657	2.283	0.130799	0.859845	NS	carnitine O-acetyltransferase
ENSRNOG00000020557	Ryr1	-1.18246	0.480431	2.28535	0.1306	0.859845	NS	ryanodine receptor 1
ENSRNOG00000027502	Nmi	-0.477872	2.69132	2.2827	0.130824	0.859845	NS	N-myc (and STAT) interactor
ENSRNOG00000033169	Cpeb4	0.405376	6.23318	2.28252	0.130839	0.859845	NS	cytoplasmic polyadenylation element binding protein 4
ENSRNOG00000028014	Cryzl1	-0.626665	2.07477	2.27899	0.131137	0.861294	NS	crystallin zeta like 1
ENSRNOG00000018996	Phf7	0.549318	4.27945	2.27708	0.131299	0.861853	NS	PHD finger protein 7
ENSRNOG00000000463	Col11a2	-0.918293	0.928034	2.25866	0.132869	0.864035	NS	collagen type XI alpha 2 chain
ENSRNOG00000000583	Cdk19	-0.373692	5.16925	2.25667	0.13304	0.864035	NS	cyclin-dependent kinase 19
ENSRNOG00000001347	Adam1a	1.15128	0.343052	2.26146	0.132629	0.864035	NS	ADAM metallopeptidase domain 1a
ENSRNOG00000007551	Patj	-0.471119	3.79449	2.25894	0.132845	0.864035	NS	PATJ, crumbs cell polarity complex component
ENSRNOG00000009754	Nampt	-0.417757	3.63864	2.26756	0.132108	0.864035	NS	nicotinamide phosphoribosyltransferase
ENSRNOG00000014156	Fut7	1.41921	-0.252904	2.26051	0.13271	0.864035	NS	fucosyltransferase 7
ENSRNOG00000015577	Lpar6	-0.359543	5.04516	2.26451	0.132368	0.864035	NS	lysophosphatidic acid receptor 6
ENSRNOG00000017399	Acrbp	0.810397	1.00735	2.25882	0.132855	0.864035	NS	acrosin binding protein
ENSRNOG00000020941	Psenen	0.522724	8.90575	2.262	0.132583	0.864035	NS	presenilin enhancer gamma secretase subunit
ENSRNOG00000020994	Slc25a39	0.627102	13.5266	2.27006	0.131894	0.864035	NS	solute carrier family 25, member 39
ENSRNOG00000024737	Tnrc6a	-0.389674	4.99756	2.2639	0.13242	0.864035	NS	trinucleotide repeat containing adaptor 6A
ENSRNOG00000039284	Haus4	0.463081	6.47115	2.26137	0.132636	0.864035	NS	HAUS augmin-like complex, subunit 4
ENSRNOG00000045888	RGD1562667	-1.4674	-0.27608	2.26348	0.132456	0.864035	NS	similar to leukocyte mono-Ig-like receptor2
ENSRNOG00000046502	Lonp1	-0.462974	3.17834	2.25676	0.133032	0.864035	NS	lon peptidase 1, mitochondrial
ENSRNOG00000058914	Rbx1	0.604116	3.80909	2.26682	0.132171	0.864035	NS	ring-box 1
ENSRNOG00000060816	Gm22988	-0.878927	2.91886	2.26437	0.13238	0.864035	NS	predicted gene, 22988
ENSRNOG00000061508	Reps2	1.22806	-0.0883729	2.25596	0.133101	0.864035	NS	RALBP1 associated Eps domain containing protein 2
ENSRNOG00000019085	Xpo5	0.357877	5.56653	2.25491	0.133191	0.864117	NS	exportin 5
ENSRNOG00000059876	Fsd1l	0.670642	1.61108	2.25154	0.133482	0.865501	NS	fibronectin type III and SPRY domain containing 1-like
ENSRNOG00000000902	Hsph1	-0.376928	4.44077	2.24925	0.133679	0.866279	NS	heat shock protein family H (Hsp110) member 1
ENSRNOG00000002276	Phf6	-0.356815	4.52512	2.2465	0.133917	0.867269	NS	PHD finger protein 6
ENSRNOG00000002736	Rabgap1l	0.407671	5.62316	2.24382	0.134149	0.867269	NS	RAB GTPase activating protein 1-like
ENSRNOG00000009329	Nr1d1	-1.42916	0.303657	2.23988	0.134492	0.867269	NS	nuclear receptor subfamily 1, group D, member 1
ENSRNOG00000011684	Auh	0.386068	4.94086	2.24387	0.134145	0.867269	NS	AU RNA binding methylglutaconyl-CoA hydratase
ENSRNOG00000012934	Arhgef7	0.397112	3.55512	2.24372	0.134158	0.867269	NS	Rho guanine nucleotide exchange factor 7
ENSRNOG00000014979	Themis	-0.410751	4.49581	2.23943	0.134531	0.867269	NS	thymocyte selection associated
ENSRNOG00000019918	Coasy	-0.685897	1.67517	2.23959	0.134517	0.867269	NS	Coenzyme A synthase
ENSRNOG00000054563	Selenoh	1.02025	0.212811	2.24202	0.134306	0.867269	NS	selenoprotein H
ENSRNOG00000056786	Piezo1	0.363078	4.29455	2.23761	0.134689	0.867289	NS	piezo-type mechanosensitive ion channel component 1
ENSRNOG00000000340	Rtraf	-0.395757	4.17103	2.23345	0.135052	0.867512	NS	RNA transcription, translation and transport factor
ENSRNOG00000001228	Pofut2	0.726588	1.38362	2.23351	0.135047	0.867512	NS	protein O-fucosyltransferase 2
ENSRNOG00000001457	Rfc2	0.637256	1.61878	2.21638	0.136553	0.867512	NS	replication factor C subunit 2
ENSRNOG00000003723	Wdr26	0.495015	8.27663	2.22582	0.135721	0.867512	NS	WD repeat domain 26
ENSRNOG00000005298	Zfp513	-0.678116	2.52758	2.22949	0.135399	0.867512	NS	zinc finger protein 513
ENSRNOG00000006338	Lrp6	0.314115	4.67238	2.21536	0.136643	0.867512	NS	LDL receptor related protein 6
ENSRNOG00000009267	B3gnt2	0.354831	6.31474	2.22263	0.136001	0.867512	NS	UDP-GlcNAc:betaGal beta-1,3-N-acetylglucosaminyltransferase 2
ENSRNOG00000009495	Src	-0.369324	5.39351	2.22309	0.135961	0.867512	NS	SRC proto-oncogene, non-receptor tyrosine kinase
ENSRNOG00000009907	Mmp8	0.402712	5.42304	2.22843	0.135491	0.867512	NS	matrix metallopeptidase 8
ENSRNOG00000010286	Cast	-0.331889	5.5928	2.21503	0.136672	0.867512	NS	calpastatin
ENSRNOG00000010386	H2ax	0.699332	2.38542	2.22737	0.135584	0.867512	NS	H2A.X variant histone
ENSRNOG00000010540	Mrpl45	0.746607	1.34427	2.23359	0.13504	0.867512	NS	mitochondrial ribosomal protein L45
ENSRNOG00000014463	Uri1	-0.445726	3.65074	2.22154	0.136098	0.867512	NS	URI1, prefoldin-like chaperone
ENSRNOG00000015686	Cert1	-0.345603	4.72076	2.21293	0.136858	0.867512	NS	ceramide transporter 1
ENSRNOG00000016525	Susd3	0.540057	2.58693	2.21294	0.136858	0.867512	NS	sushi domain containing 3
ENSRNOG00000016816	Phf2	-0.319748	5.04305	2.21871	0.136347	0.867512	NS	PHD finger protein 2
ENSRNOG00000017981	Mcm10	0.692617	1.16484	2.21364	0.136795	0.867512	NS	minichromosome maintenance 10 replication initiation factor
ENSRNOG00000018183	Ubr4	0.439718	7.99402	2.21249	0.136898	0.867512	NS	ubiquitin protein ligase E3 component n-recognin 4
ENSRNOG00000019723	Cpne1	-0.444593	3.55538	2.2158	0.136604	0.867512	NS	copine 1
ENSRNOG00000042139	Clec4a1	0.504018	3.63314	2.22744	0.135578	0.867512	NS	C-type lectin domain family 4, member A1
ENSRNOG00000043095	Etv3	-0.37072	4.74323	2.21352	0.136806	0.867512	NS	ETS variant transcription factor 3
ENSRNOG00000048258		-0.409872	3.68338	2.22404	0.135877	0.867512	NS
ENSRNOG00000050828	Vkorc1	1.56146	-0.0743589	2.22953	0.135395	0.867512	NS	vitamin K epoxide reductase complex, subunit 1
ENSRNOG00000054294	Rprd2	-0.328247	5.83812	2.21477	0.136696	0.867512	NS	regulation of nuclear pre-mRNA domain containing 2
ENSRNOG00000057347	Cebpb	-0.770585	1.38049	2.23045	0.135315	0.867512	NS	CCAAT/enhancer binding protein beta
ENSRNOG00000001285	Atp2a2	-0.373987	6.06037	2.20398	0.137655	0.868368	NS	ATPase sarcoplasmic/endoplasmic reticulum Ca2+ transporting 2
ENSRNOG00000002112	Zfp644	-0.419141	5.94688	2.20462	0.137597	0.868368	NS	zinc finger protein 644
ENSRNOG00000006636	Otud6b	-0.964132	0.952428	2.20574	0.137498	0.868368	NS	OTU deubiquitinase 6B
ENSRNOG00000014027	RGD1304728	-0.565838	2.1381	2.20616	0.13746	0.868368	NS	similar to 4933427D14Rik protein
ENSRNOG00000017340	Wdr12	-0.715119	1.35439	2.20652	0.137429	0.868368	NS	WD repeat domain 12
ENSRNOG00000018220	Pde4dip	0.330234	5.14613	2.20513	0.137552	0.868368	NS	phosphodiesterase 4D interacting protein
ENSRNOG00000022373	Dennd4b	-0.407287	5.21001	2.20532	0.137535	0.868368	NS	DENN domain containing 4B
ENSRNOG00000052758	Cyria	-0.437152	4.71309	2.20781	0.137313	0.868368	NS	CYFIP related Rac1 interactor A
ENSRNOG00000012534	Mfsd10	-0.685482	1.41008	2.20059	0.137958	0.868659	NS	major facilitator superfamily domain containing 10
ENSRNOG00000016486	Nop58	-0.482606	3.37623	2.20112	0.13791	0.868659	NS	NOP58 ribonucleoprotein
ENSRNOG00000053337	Ly49s6	-1.13743	0.551269	2.20004	0.138007	0.868659	NS	Ly49 stimulatory receptor 6
ENSRNOG00000006723	Itga11	-1.69454	2.95582	2.19524	0.138437	0.870845	NS	integrin subunit alpha 11
ENSRNOG00000002061	Ptpn13	1.50804	-0.755865	2.18872	0.139025	0.872103	NS	protein tyrosine phosphatase, non-receptor type 13
ENSRNOG00000006985	Ccnk	0.423066	3.06874	2.19103	0.138816	0.872103	NS	cyclin K
ENSRNOG00000011383	Ndufs4	0.447157	2.86734	2.18905	0.138995	0.872103	NS	NADH:ubiquinone oxidoreductase subunit S4
ENSRNOG00000013141	Eno2	-1.45498	-0.793955	2.18782	0.139106	0.872103	NS	enolase 2
ENSRNOG00000013598	Melk	-0.667107	1.76302	2.19123	0.138799	0.872103	NS	maternal embryonic leucine zipper kinase
ENSRNOG00000018184	Tpm1	0.46426	6.52502	2.18864	0.139032	0.872103	NS	tropomyosin 1
ENSRNOG00000000901	Vkorc1l1	-0.485718	3.62187	2.17988	0.139825	0.872423	NS	CGRP receptor component
ENSRNOG00000003122	Hdac8	-1.13028	0.572928	2.17608	0.140171	0.872423	NS	histone deacetylase 8
ENSRNOG00000003759	Galc	0.46662	3.18235	2.17391	0.140369	0.872423	NS	galactosylceramidase
ENSRNOG00000005130	Ogdh	0.492625	8.11504	2.17329	0.140425	0.872423	NS	oxoglutarate dehydrogenase
ENSRNOG00000008641	Gnpnat1	-0.688642	1.45072	2.1758	0.140196	0.872423	NS	glucosamine-phosphate N-acetyltransferase 1
ENSRNOG00000014743	Hagh	0.550378	10.4703	2.18115	0.13971	0.872423	NS	hydroxyacyl glutathione hydrolase
ENSRNOG00000019108	Rmi1	-0.429112	3.22574	2.17336	0.140419	0.872423	NS	RecQ mediated genome instability 1
ENSRNOG00000019154	Zmynd8	0.337515	6.24109	2.17262	0.140487	0.872423	NS	zinc finger, MYND-type containing 8
ENSRNOG00000021026	Zfp687	-0.436029	3.21644	2.17173	0.140568	0.872423	NS	zinc finger protein 687
ENSRNOG00000024212	Tent4b	-0.340505	4.50272	2.18532	0.139332	0.872423	NS	terminal nucleotidyltransferase 4B
ENSRNOG00000032258	Swt1	0.318834	4.59902	2.17472	0.140295	0.872423	NS	SWT1 RNA endoribonuclease homolog
ENSRNOG00000037428	Zfp605	-1.29568	0.104635	2.18163	0.139666	0.872423	NS	zinc finger protein 605
ENSRNOG00000042229	Gimap1	-0.802037	0.77269	2.17009	0.140718	0.872423	NS	GTPase, IMAP family member 1
ENSRNOG00000047106	Mtrf1	-0.753853	1.72148	2.17138	0.1406	0.872423	NS	mitochondrial translation release factor 1
ENSRNOG00000048166	Arhgap19	0.479559	3.16305	2.1769	0.140097	0.872423	NS	Rho GTPase activating protein 19
ENSRNOG00000053370	Adnp2	0.417132	2.88878	2.17201	0.140543	0.872423	NS	ADNP homeobox 2
ENSRNOG00000053943	Cops3	-0.375233	5.08648	2.17927	0.139881	0.872423	NS	COP9 signalosome subunit 3
ENSRNOG00000058681	Tsga10	0.823965	0.766081	2.17501	0.140269	0.872423	NS	testis specific 10
ENSRNOG00000003151	Bfar	-0.419635	2.84463	2.16819	0.140892	0.873014	NS	bifunctional apoptosis regulator
ENSRNOG00000001482	Gtf2ird2	-0.870515	1.00855	2.16728	0.140975	0.873047	NS	GTF2I repeat domain containing 2
ENSRNOG00000009430	Gnl2	-0.488382	3.15355	2.16606	0.141087	0.873255	NS	G protein nucleolar 2
ENSRNOG00000008356	Myo5c	0.475638	8.63207	2.16231	0.141432	0.874218	NS	myosin VC
ENSRNOG00000029466	RGD1562608	0.541056	2.69637	2.15881	0.141754	0.875443	NS	similar to KIAA1328 protein
ENSRNOG00000040297	Ttc37	-0.340743	4.91137	2.15705	0.141917	0.875965	NS	tetratricopeptide repeat domain 37
ENSRNOG00000002080	Urb1	-0.473101	3.9438	2.15498	0.142109	0.87626	NS	URB1 ribosome biogenesis homolog
ENSRNOG00000003463	Srebf1	0.539138	2.63046	2.14686	0.142862	0.87626	NS	sterol regulatory element binding transcription factor 1
ENSRNOG00000003526	Sytl4	0.482065	3.36005	2.14656	0.14289	0.87626	NS	synaptotagmin-like 4
ENSRNOG00000007442	Ubl7	0.539925	8.3242	2.14588	0.142953	0.87626	NS	ubiquitin-like 7
ENSRNOG00000010589	Zfp622	0.401275	6.67768	2.14761	0.142792	0.87626	NS	zinc finger protein 622
ENSRNOG00000013013	Tle3	0.329592	4.75178	2.14708	0.142842	0.87626	NS	TLE family member 3, transcriptional corepressor
ENSRNOG00000019698	Ssbp4	-0.475759	2.52309	2.15261	0.142328	0.87626	NS	single stranded DNA binding protein 4
ENSRNOG00000019822	Gadd45b	0.77571	1.00198	2.14554	0.142984	0.87626	NS	growth arrest and DNA-damage-inducible, beta
ENSRNOG00000021234	Slc4a11	-0.521846	2.19901	2.14667	0.142879	0.87626	NS	solute carrier family 4 member 11
ENSRNOG00000026900	Ppil2	0.362446	3.66772	2.14819	0.142738	0.87626	NS	peptidylprolyl isomerase like 2
ENSRNOG00000030048	AABR07038355.1	1.06686	-0.0907027	2.15295	0.142296	0.87626	NS	similar to chromosome X open reading frame 22
ENSRNOG00000003657	Pkmyt1	0.573861	1.53339	2.14359	0.143167	0.87666	NS	protein kinase, membrane associated tyrosine/threonine 1
ENSRNOG00000003917	Uck2	0.572397	2.61859	2.14067	0.143439	0.87666	NS	uridine-cytidine kinase 2
ENSRNOG00000005258	Myef2	0.432392	4.26852	2.13569	0.143906	0.87666	NS	myelin expression factor 2
ENSRNOG00000006444	Fkbp4	-0.360057	4.66477	2.13727	0.143758	0.87666	NS	FKBP prolyl isomerase 4
ENSRNOG00000008907	Fggy	1.26086	0.0247628	2.14261	0.143258	0.87666	NS	FGGY carbohydrate kinase domain containing
ENSRNOG00000011009	Cmtm4	0.492049	5.74511	2.13561	0.143913	0.87666	NS	CKLF-like MARVEL transmembrane domain containing 4
ENSRNOG00000018536	Pck2	0.470892	4.17493	2.13839	0.143652	0.87666	NS	phosphoenolpyruvate carboxykinase 2 (mitochondrial)
ENSRNOG00000020598	Kcnk6	0.512932	2.48692	2.13888	0.143606	0.87666	NS	potassium two pore domain channel subfamily K member 6
ENSRNOG00000027962	Smg7	0.331627	5.8437	2.14207	0.143308	0.87666	NS	SMG7 nonsense mediated mRNA decay factor
ENSRNOG00000023020	Fdx2	-0.801414	0.588509	2.13431	0.144036	0.87693	NS	ferredoxin 2
ENSRNOG00000003705	Bmx	0.720072	1.01536	2.12858	0.144575	0.879732	NS	BMX non-receptor tyrosine kinase
ENSRNOG00000009630	Hsd17b12	-0.601187	1.84384	2.1271	0.144715	0.879978	NS	hydroxysteroid (17-beta) dehydrogenase 12
ENSRNOG00000010011	Osbpl3	-0.528883	2.28732	2.12499	0.144914	0.879978	NS	oxysterol binding protein-like 3
ENSRNOG00000011808	Ghrhr	0.697307	1.99265	2.12482	0.14493	0.879978	NS	growth hormone releasing hormone receptor
ENSRNOG00000022852	Snx22	1.34211	-0.393918	2.12597	0.144821	0.879978	NS	sorting nexin 22
ENSRNOG00000015928	Dhx35	0.490958	2.57924	2.12266	0.145134	0.880739	NS	DEAH-box helicase 35
ENSRNOG00000013974	Fahd2a	0.896261	0.924598	2.12061	0.145329	0.88144	NS	fumarylacetoacetate hydrolase domain containing 2A
ENSRNOG00000012292	Alg8	0.728569	1.22401	2.11828	0.145549	0.881821	NS	ALG8, alpha-1,3-glucosyltransferase
ENSRNOG00000021082	Kdelr1	0.366722	3.57047	2.11854	0.145525	0.881821	NS	KDEL endoplasmic reticulum protein retention receptor 1
ENSRNOG00000003233	Serpinf2	0.986832	0.768844	2.11596	0.145771	0.882303	NS	serpin family F member 2
ENSRNOG00000031129	Carm1	-0.428688	3.51838	2.11579	0.145787	0.882303	NS	coactivator-associated arginine methyltransferase 1
ENSRNOG00000001289		0.615474	1.69105	2.11183	0.146165	0.883053	NS	hypothetical protein LOC498154
ENSRNOG00000007271	Map3k9	-0.450276	2.83026	2.1114	0.146206	0.883053	NS	mitogen-activated protein kinase kinase kinase 9
ENSRNOG00000018198	Dapk1	-0.407403	3.42459	2.11117	0.146227	0.883053	NS	death associated protein kinase 1
ENSRNOG00000020744	Adar	-0.318869	5.10279	2.1135	0.146005	0.883053	NS	adenosine deaminase, RNA-specific
ENSRNOG00000009711	Hepacam2	-1.01945	1.00739	2.10988	0.14635	0.88332	NS	HEPACAM family member 2
ENSRNOG00000000847	Csnk2b	0.421859	6.37301	2.10067	0.147234	0.884532	NS	casein kinase 2 beta
ENSRNOG00000001034	Evi5l	0.398327	3.8838	2.0949	0.147791	0.884532	NS	ecotropic viral integration site 5-like
ENSRNOG00000003011	Gadd45gip1	-0.678641	1.24585	2.09381	0.147897	0.884532	NS	GADD45G interacting protein 1
ENSRNOG00000003100	Dusp12	1.16374	0.760236	2.09641	0.147645	0.884532	NS	dual specificity phosphatase 12
ENSRNOG00000003674	Pir	0.637096	1.29975	2.09456	0.147824	0.884532	NS	pirin
ENSRNOG00000004305	Abl2	-0.548713	1.90204	2.09978	0.14732	0.884532	NS	ABL proto-oncogene 2, non-receptor tyrosine kinase
ENSRNOG00000007291	Terf1	-0.533333	2.22476	2.10254	0.147055	0.884532	NS	telomeric repeat binding factor 1
ENSRNOG00000008725	Slc37a3	0.42101	3.17672	2.10145	0.147159	0.884532	NS	solute carrier family 37, member 3
ENSRNOG00000008843	Eci1	-0.816749	1.18981	2.09448	0.147832	0.884532	NS	enoyl-CoA delta isomerase 1
ENSRNOG00000009538	Etfdh	0.492002	2.66906	2.10134	0.14717	0.884532	NS	electron transfer flavoprotein dehydrogenase
ENSRNOG00000010629	Nod1	-0.425771	3.28354	2.10527	0.146792	0.884532	NS	nucleotide-binding oligomerization domain containing 1
ENSRNOG00000012644	Nup58	-0.410555	2.94886	2.09861	0.147433	0.884532	NS	nucleoporin 58
ENSRNOG00000015257	Coro2b	-1.26403	-0.144425	2.09459	0.147821	0.884532	NS	coronin 2B
ENSRNOG00000017539	Mmp9	0.500971	3.61273	2.09494	0.147787	0.884532	NS	matrix metallopeptidase 9
ENSRNOG00000019270	P2ry6	-0.764968	0.756772	2.10404	0.14691	0.884532	NS	pyrimidinergic receptor P2Y6
ENSRNOG00000023274	Lrrc28	0.589036	1.94904	2.09634	0.147653	0.884532	NS	leucine rich repeat containing 28
ENSRNOG00000059005	Kcnj1	-1.16139	0.15753	2.09709	0.14758	0.884532	NS	potassium inwardly-rectifying channel, subfamily J, member 1
ENSRNOG00000008613	Gatad1	-0.43147	4.68576	2.09149	0.148122	0.884979	NS	GATA zinc finger domain containing 1
ENSRNOG00000010776	Atp13a1	-0.383331	4.14966	2.0914	0.14813	0.884979	NS	ATPase 13A1
ENSRNOG00000002980	Tsr1	-0.402203	3.86068	2.09051	0.148216	0.885021	NS	TSR1, ribosome maturation factor
ENSRNOG00000014079	Stat4	-0.356506	6.46077	2.08831	0.14843	0.885824	NS	signal transducer and activator of transcription 1
ENSRNOG00000018687	Fbxw2	0.398817	5.66608	2.08668	0.148589	0.886299	NS	F-box and WD repeat domain containing 2
ENSRNOG00000000779	Polr1h	0.525525	2.42412	2.07692	0.149542	0.887351	NS	RNA polymerase I subunit H
ENSRNOG00000003550	Acbd6	0.66992	1.21396	2.08005	0.149235	0.887351	NS	acyl-CoA binding domain containing 6
ENSRNOG00000006827	Tmem198b	1.31189	0.187784	2.0779	0.149445	0.887351	NS	transmembrane protein 198b
ENSRNOG00000008593	Ryk	0.424681	4.70499	2.07924	0.149315	0.887351	NS	receptor-like tyrosine kinase
ENSRNOG00000009043	Piwil4	-1.42204	-0.346465	2.08168	0.149076	0.887351	NS	piwi-like RNA-mediated gene silencing 4
ENSRNOG00000013777	Rnf166	-0.562795	2.68395	2.08291	0.148956	0.887351	NS	ring finger protein 166
ENSRNOG00000023484	Rpap2	-0.482807	2.71918	2.07794	0.149442	0.887351	NS	RNA polymerase II associated protein 2
ENSRNOG00000028521	Plekhm1	-0.369583	4.39176	2.07728	0.149506	0.887351	NS	pleckstrin homology and RUN domain containing M1
ENSRNOG00000049142	Hdgfl2	0.38631	3.75629	2.07673	0.14956	0.887351	NS	HDGF like 2
ENSRNOG00000052730	Psmb3	0.3993	3.44819	2.07922	0.149316	0.887351	NS	proteasome 20S subunit beta 3
ENSRNOG00000014215	Klf9	-0.508215	2.13893	2.07565	0.149667	0.887513	NS	Kruppel-like factor 9
ENSRNOG00000011042		1.17518	0.240889	2.07342	0.149885	0.888335	NS
ENSRNOG00000000247	Mfsd11	0.603533	1.97233	2.06817	0.150402	0.888435	NS	major facilitator superfamily domain containing 11
ENSRNOG00000001293	Get4	0.498747	2.15142	2.07068	0.150155	0.888435	NS	guided entry of tail-anchored proteins factor 4
ENSRNOG00000002450	Rrp15	0.704517	1.25042	2.0545	0.151757	0.888435	NS	ribosomal RNA processing 15 homolog
ENSRNOG00000003235	Mgat4b	1.1106	-0.195025	2.05769	0.15144	0.888435	NS	alpha-1,3-mannosyl-glycoprotein 4-beta-N-acetylglucosaminyltransferase B
ENSRNOG00000003829	Ap3s1	0.378325	6.08273	2.05907	0.151303	0.888435	NS	adaptor related protein complex 3 subunit sigma 1
ENSRNOG00000004424	Rabif	0.540044	2.22498	2.05923	0.151286	0.888435	NS	RAB interacting factor
ENSRNOG00000006487	Casp8ap2	-0.469241	3.89559	2.05222	0.151984	0.888435	NS	caspase 8 associated protein 2
ENSRNOG00000008642	Snx11	-0.503569	2.11773	2.05567	0.151641	0.888435	NS	sorting nexin 11
ENSRNOG00000008872	Tmem68	0.664131	1.58264	2.07176	0.150048	0.888435	NS	transmembrane protein 68
ENSRNOG00000009871	Piwil2	-1.91023	-1.03215	2.0587	0.151339	0.888435	NS	piwi-like RNA-mediated gene silencing 2
ENSRNOG00000010147	Pdcd10	-0.35118	4.83069	2.0585	0.151359	0.888435	NS	programmed cell death 10
ENSRNOG00000010227	Gpatch2l	-0.579147	2.50399	2.06539	0.150677	0.888435	NS	G patch domain containing 2-like
ENSRNOG00000011227	Atp1b2	0.455072	2.9769	2.05947	0.151263	0.888435	NS	ATPase Na+/K+ transporting subunit beta 2
ENSRNOG00000011852	Myo6	-0.916267	1.17255	2.05034	0.152172	0.888435	NS	myosin VI
ENSRNOG00000012175	Nfatc2	-0.422331	2.92714	2.0502	0.152186	0.888435	NS	nuclear factor of activated T-cells 2
ENSRNOG00000013255	Dnajc8	-0.497283	7.47329	2.05641	0.151567	0.888435	NS	DnaJ heat shock protein family (Hsp40) member C8
ENSRNOG00000014422	Gtf2e2	-0.601727	2.13911	2.05297	0.15191	0.888435	NS	general transcription factor IIE subunit 2
ENSRNOG00000014582	Mrpl18	0.863951	1.30958	2.04955	0.152251	0.888435	NS	mitochondrial ribosomal protein L18
ENSRNOG00000015517	Zfp444	0.408926	3.52878	2.06783	0.150436	0.888435	NS	zinc finger protein 444
ENSRNOG00000016226	Rpp40	-0.579627	1.69521	2.07065	0.150158	0.888435	NS	ribonuclease P/MRP subunit p40
ENSRNOG00000016420	Serpinb6b	-0.456696	3.53715	2.06858	0.150361	0.888435	NS	serine (or cysteine) peptidase inhibitor, clade B, member 6b
ENSRNOG00000029416	AC109942.1	-0.877779	0.980168	2.06308	0.150905	0.888435	NS	zinc finger protein 952
ENSRNOG00000029572	Apeh	0.484692	6.72525	2.04985	0.152221	0.888435	NS	acylaminoacyl-peptide hydrolase
ENSRNOG00000033206	Entpd5	0.452847	6.75221	2.05475	0.151732	0.888435	NS	ectonucleoside triphosphate diphosphohydrolase 5
ENSRNOG00000042359	Pigk	0.430453	2.75596	2.06691	0.150527	0.888435	NS	phosphatidylinositol glycan anchor biosynthesis, class K
ENSRNOG00000048315	Eif2ak2	-0.478612	4.17652	2.06383	0.150831	0.888435	NS	eukaryotic translation initiation factor 2-alpha kinase 2
ENSRNOG00000060340	Psme4	0.494814	8.39559	2.05139	0.152067	0.888435	NS	proteasome activator subunit 4
ENSRNOG00000060356	Kif15	0.419238	4.35786	2.05367	0.151839	0.888435	NS	kinesin family member 15
ENSRNOG00000001047	Map2k7	0.396588	3.32653	2.04635	0.152572	0.889168	NS	mitogen activated protein kinase kinase 7
ENSRNOG00000013252	Cwc27	-0.586893	1.65793	2.04666	0.152541	0.889168	NS	CWC27 spliceosome associated cyclophilin
ENSRNOG00000011007	Ube2o	0.605571	12.8582	2.04328	0.15288	0.889986	NS	ubiquitin-conjugating enzyme E2O
ENSRNOG00000014013	Map4k4	-0.346175	5.64168	2.04257	0.152951	0.889986	NS	mitogen-activated protein kinase kinase kinase kinase 4
ENSRNOG00000032585	AABR07048992.1	-0.632364	2.03432	2.04365	0.152842	0.889986	NS	heat shock cognate 71 kDa protein-like
ENSRNOG00000004345	Daam1	-0.453382	4.68043	2.03797	0.153415	0.892217	NS	dishevelled associated activator of morphogenesis 1
ENSRNOG00000008987	Rnf139	-0.476041	3.07647	2.03563	0.15365	0.893122	NS	ring finger protein 139
ENSRNOG00000013945	Itpkc	-0.771686	0.993483	2.03053	0.154166	0.893797	NS	inositol-trisphosphate 3-kinase C
ENSRNOG00000020571	Mpg	0.474755	4.48332	2.03258	0.153959	0.893797	NS	N-methylpurine-DNA glycosylase
ENSRNOG00000020979	Psmb4	0.347643	3.51306	2.03083	0.154137	0.893797	NS	proteasome 20S subunit beta 4
ENSRNOG00000037613	Kdm6b	0.307651	5.16	2.03268	0.153949	0.893797	NS	lysine demethylase 6B
ENSRNOG00000048553	Iqcc	1.08231	0.264618	2.03149	0.15407	0.893797	NS	IQ motif containing C
ENSRNOG00000001769	Tnk2	0.477077	5.55354	2.02966	0.154255	0.893848	NS	tyrosine kinase, non-receptor, 2
ENSRNOG00000008673	Arpc3	0.305446	5.96384	2.0284	0.154383	0.894124	NS	actin related protein 2/3 complex, subunit 3
ENSRNOG00000013774	Lmnb1	-0.363836	3.53016	2.02495	0.154734	0.895378	NS	lamin B1
ENSRNOG00000050233	Cchcr1	0.425436	4.68346	2.0247	0.15476	0.895378	NS	coiled-coil alpha-helical rod protein 1
ENSRNOG00000006797	Zfp280c	0.433293	3.29714	2.01949	0.155292	0.895841	NS	zinc finger protein 280C
ENSRNOG00000008015	Fos	0.572112	2.2914	2.02172	0.155063	0.895841	NS	Fos proto-oncogene, AP-1 transcription factor subunit
ENSRNOG00000008652	Phip	-0.315042	5.529	2.01581	0.155669	0.895841	NS	pleckstrin homology domain interacting protein
ENSRNOG00000010316	Magohb	-1.07991	0.622462	2.01678	0.155569	0.895841	NS	mago homolog B, exon junction complex subunit
ENSRNOG00000013679	Sema4d	-0.314559	4.9491	2.01216	0.156043	0.895841	NS	semaphorin 4D
ENSRNOG00000013948	Zc3hav1	0.475619	8.18269	2.01974	0.155266	0.895841	NS	zinc finger CCCH-type containing, antiviral 1
ENSRNOG00000015027	Il18r1	-0.489149	2.10835	2.01292	0.155965	0.895841	NS	interleukin 18 receptor 1
ENSRNOG00000019290	Pskh1	0.47493	3.00583	2.01734	0.155512	0.895841	NS	protein serine kinase H1
ENSRNOG00000019861	Tollip	0.382709	3.58456	2.01284	0.155973	0.895841	NS	toll interacting protein
ENSRNOG00000019885	Magi3	0.378462	3.85714	2.01351	0.155904	0.895841	NS	membrane associated guanylate kinase, WW and PDZ domain containing 3
ENSRNOG00000019956	Kdm4a	0.32966	4.75804	2.02304	0.154929	0.895841	NS	lysine demethylase 4A
ENSRNOG00000028422	Rmnd5a	0.461122	6.96441	2.014	0.155853	0.895841	NS	required for meiotic nuclear division 5 homolog A
ENSRNOG00000028707	Defa7	-1.63925	0.632197	2.01353	0.155902	0.895841	NS	defensin NP-4 precursor
ENSRNOG00000031032	Hmgn3	-0.77341	1.6368	2.01475	0.155777	0.895841	NS	high mobility group nucleosomal binding domain 3
ENSRNOG00000055579	Tmbim6	0.512414	9.29092	2.02149	0.155087	0.895841	NS	transmembrane BAX inhibitor motif containing 6
ENSRNOG00000001715	Ece2	0.891456	1.24075	2.00626	0.156651	0.898411	NS	endothelin-converting enzyme 2
ENSRNOG00000018898	Mpi	0.549114	2.21209	2.00095	0.157201	0.901103	NS	mannose phosphate isomerase
ENSRNOG00000011625	Tnks	-0.337462	3.79368	1.99962	0.157339	0.901405	NS	tankyrase
ENSRNOG00000011987	Cd2ap	-0.351511	4.53616	1.99888	0.157415	0.901405	NS	CD2-associated protein
ENSRNOG00000008744	Cops2	-0.300746	4.72412	1.99591	0.157724	0.902714	NS	COP9 signalosome subunit 2
ENSRNOG00000005299	Kif5a	-1.20978	0.15126	1.99382	0.157942	0.902974	NS	kinesin family member 5A
ENSRNOG00000016698	Rnmt	-0.394361	3.10029	1.99315	0.158012	0.902974	NS	RNA (guanine-7-) methyltransferase
ENSRNOG00000019202	Pvr	-1.40764	-0.327226	1.99367	0.157958	0.902974	NS	PVR cell adhesion molecule
ENSRNOG00000009928	Bckdhb	0.54147	1.977	1.99222	0.158109	0.903066	NS	branched chain keto acid dehydrogenase E1 subunit beta
ENSRNOG00000001265	Mad1l1	0.382404	3.5289	1.99017	0.158323	0.903513	NS	mitotic arrest deficient 1 like 1
ENSRNOG00000007037	Cfap57	-1.00618	0.294316	1.98992	0.158349	0.903513	NS	cilia and flagella associated protein 57
ENSRNOG00000004510	Slc35b1	0.42748	5.37174	1.9885	0.158498	0.903595	NS	solute carrier family 35, member B1
ENSRNOG00000007419	Pank3	-0.364772	4.24031	1.98796	0.158554	0.903595	NS	pantothenate kinase 3
ENSRNOG00000014520	Ing1	-0.367481	4.2882	1.98746	0.158606	0.903595	NS	inhibitor of growth family, member 1
ENSRNOG00000000498	Anks1a	0.352912	4.04467	1.95994	0.16152	0.903659	NS	ankyrin repeat and sterile alpha motif domain containing 1A
ENSRNOG00000001862	Ube2l3	-0.39666	6.71704	1.9851	0.158855	0.903659	NS	ubiquitin-conjugating enzyme E2L 3
ENSRNOG00000001877	Med15	0.485644	7.70861	1.9844	0.158927	0.903659	NS	mediator complex subunit 15
ENSRNOG00000002105	Cdc7	-1.11629	0.527577	1.97076	0.160367	0.903659	NS	cell division cycle 7
ENSRNOG00000003125	Rogdi	0.414555	2.53876	1.972	0.160236	0.903659	NS	rogdi atypical leucine zipper
ENSRNOG00000003927	Cd55	0.331237	4.04287	1.97132	0.160308	0.903659	NS	CD55 molecule (Cromer blood group)
ENSRNOG00000004947	Zfp871	-0.418621	3.43039	1.95807	0.161719	0.903659	NS	zinc finger protein 871
ENSRNOG00000005138	Pip4k2c	0.348146	4.57053	1.96385	0.161103	0.903659	NS	phosphatidylinositol-5-phosphate 4-kinase type 2 gamma
ENSRNOG00000005468	Rbm28	-0.614687	1.64746	1.95981	0.161534	0.903659	NS	RNA binding motif protein 28
ENSRNOG00000007089	Lgmn	0.366084	5.1373	1.96815	0.160645	0.903659	NS	legumain
ENSRNOG00000007752	Zmynd19	-1.00372	0.942226	1.96846	0.160611	0.903659	NS	zinc finger, MYND-type containing 19
ENSRNOG00000008187	Ubash3b	-0.493249	6.63863	1.96083	0.161425	0.903659	NS	ubiquitin associated and SH3 domain containing, B
ENSRNOG00000009274	Fut11	-1.1147	-0.000919296	1.95971	0.161544	0.903659	NS	fucosyltransferase 11
ENSRNOG00000011799	Ccdc159	-1.2573	-0.0811512	1.96473	0.161009	0.903659	NS	coiled-coil domain containing 159
ENSRNOG00000011912	Tmem38a	0.652667	1.11744	1.95486	0.162064	0.903659	NS	transmembrane protein 38a
ENSRNOG00000012873	Gfm1	-0.553954	2.50495	1.96996	0.160452	0.903659	NS	G elongation factor, mitochondrial 1
ENSRNOG00000013326	Hmbox1	0.453723	3.00077	1.9784	0.159559	0.903659	NS	homeobox containing 1
ENSRNOG00000013781	Kcnq5	-1.61981	-0.936271	1.97797	0.159604	0.903659	NS	potassium voltage-gated channel subfamily Q member 5
ENSRNOG00000014060	Mras	-0.764367	1.26088	1.95457	0.162096	0.903659	NS	muscle RAS oncogene homolog
ENSRNOG00000014128	Ecsit	-0.632917	1.45038	1.9564	0.161898	0.903659	NS	ECSIT signaling integrator
ENSRNOG00000014597	Irs1	-0.872544	1.27407	1.96274	0.16122	0.903659	NS	insulin receptor substrate 1
ENSRNOG00000015456	Zfp787	-1.04479	0.0840602	1.97284	0.160147	0.903659	NS	zinc finger protein 787
ENSRNOG00000015573	Ctbs	-0.657836	1.93101	1.97246	0.160187	0.903659	NS	chitobiase
ENSRNOG00000016398	Clstn1	-0.690196	0.958695	1.96742	0.160722	0.903659	NS	calsyntenin 1
ENSRNOG00000016960	Polr3e	-0.500462	2.47324	1.96891	0.160564	0.903659	NS	RNA polymerase III subunit E
ENSRNOG00000017469	Anxa1	0.326443	5.54974	1.97609	0.159802	0.903659	NS	annexin A1
ENSRNOG00000019506	Dnajb2	0.519984	9.67154	1.95733	0.161799	0.903659	NS	DnaJ heat shock protein family (Hsp40) member B2
ENSRNOG00000021579	Mpp6	-0.481264	2.57888	1.95837	0.161688	0.903659	NS	membrane palmitoylated protein 6
ENSRNOG00000022640	Siglec8	0.555616	3.33864	1.95476	0.162075	0.903659	NS	sialic acid binding Ig-like lectin 8
ENSRNOG00000023030	Cd96	-0.43292	3.0915	1.96348	0.161142	0.903659	NS	CD96 molecule
ENSRNOG00000024863	Fam76b	-0.472118	3.71209	1.96717	0.160749	0.903659	NS	family with sequence similarity 76, member B
ENSRNOG00000025909		-1.11726	-0.257677	1.96492	0.160988	0.903659	NS
ENSRNOG00000026742	Ypel5	0.512682	11.4398	1.96501	0.160978	0.903659	NS	yippee-like 5
ENSRNOG00000027459	Zbtb45	-0.51537	2.14002	1.96268	0.161227	0.903659	NS	zinc finger and BTB domain containing 45
ENSRNOG00000030914	Lexm	-0.643486	1.60949	1.96989	0.16046	0.903659	NS	lymphocyte expansion molecule
ENSRNOG00000031053	Mt-nd4l	-0.342118	4.119	1.96446	0.161037	0.903659	NS	mitochondrially encoded NADH:ubiquinone oxidoreductase core subunit 4L
ENSRNOG00000048109		-0.414582	3.88796	1.96696	0.160771	0.903659	NS	40S ribosomal protein S3a-like
ENSRNOG00000049235	Arl16	0.769223	1.04343	1.95592	0.161951	0.903659	NS	ADP-ribosylation factor like GTPase 16
ENSRNOG00000052247	Manba	-0.468549	2.73102	1.95972	0.161543	0.903659	NS	mannosidase beta
ENSRNOG00000017253	Ccdc107	0.603503	1.32293	1.95288	0.162277	0.904221	NS	coiled-coil domain containing 107
ENSRNOG00000013290	Nrip3	0.542492	2.30577	1.94652	0.162963	0.905331	NS	nuclear receptor interacting protein 3
ENSRNOG00000016562	Zfp24	-0.66386	1.95315	1.94787	0.162816	0.905331	NS	zinc finger protein 24
ENSRNOG00000020194	Hes6	0.733475	0.820928	1.94779	0.162825	0.905331	NS	hes family bHLH transcription factor 6
ENSRNOG00000020264	Dhrs1	0.480972	2.73239	1.9494	0.162652	0.905331	NS	dehydrogenase/reductase 1
ENSRNOG00000058646	Zfp36l1	-0.321543	5.49613	1.94672	0.162941	0.905331	NS	zinc finger protein 36, C3H type-like 1
ENSRNOG00000000524	RGD735065	0.32161	4.363	1.94173	0.163481	0.905382	NS	similar to GI:13385412-like protein splice form I
ENSRNOG00000000808	Hsf2	-1.22665	0.201787	1.93901	0.163776	0.905382	NS	heat shock transcription factor 2
ENSRNOG00000002106	Usp46	0.378917	5.94883	1.93527	0.164183	0.905382	NS	ubiquitin specific peptidase 46
ENSRNOG00000004736	Ralgps2	-0.442142	3.60881	1.94158	0.163497	0.905382	NS	Ral GEF with PH domain and SH3 binding motif 2
ENSRNOG00000011194	Tpp2	-0.314423	5.14506	1.93685	0.164011	0.905382	NS	tripeptidyl peptidase 2
ENSRNOG00000011302	Rab11a	0.397624	6.87412	1.93348	0.164378	0.905382	NS	RAB11a, member RAS oncogene family
ENSRNOG00000011732	Psmb7	0.349618	4.9904	1.93431	0.164288	0.905382	NS	proteasome 20S subunit beta 7
ENSRNOG00000011962	Gin1	-0.690565	1.35519	1.93457	0.16426	0.905382	NS	gypsy retrotransposon integrase 1
ENSRNOG00000012323	Cherp	-0.328899	3.88353	1.94125	0.163533	0.905382	NS	calcium homeostasis endoplasmic reticulum protein
ENSRNOG00000014511	Alg10	-0.454736	2.83396	1.93226	0.164512	0.905382	NS	ALG10, alpha-1,2-glucosyltransferase
ENSRNOG00000015520	Ticrr	0.415531	3.02927	1.93343	0.164384	0.905382	NS	TOPBP1-interacting checkpoint and replication regulator
ENSRNOG00000018488	Cd40	-0.645135	1.18336	1.94225	0.163424	0.905382	NS	CD40 molecule
ENSRNOG00000018752		0.536921	1.73929	1.93273	0.16446	0.905382	NS
ENSRNOG00000018816	Cox5a	0.368607	5.56511	1.93856	0.163825	0.905382	NS	cytochrome c oxidase subunit 5A
ENSRNOG00000022837	Slc25a40	-0.517566	1.91718	1.93562	0.164145	0.905382	NS	solute carrier family 25, member 40
ENSRNOG00000050655	P4ha1	0.452285	3.27579	1.93704	0.163991	0.905382	NS	prolyl 4-hydroxylase subunit alpha 1
ENSRNOG00000060745	Nlrp12	0.390675	3.55258	1.93979	0.163692	0.905382	NS	NLR family, pyrin domain containing 12
ENSRNOG00000007054	Dhx33	-0.552108	1.87056	1.92776	0.165003	0.906879	NS	DEAH-box helicase 33
ENSRNOG00000010748	Mtus1	0.333607	4.5985	1.92882	0.164888	0.906879	NS	microtubule associated scaffold protein 1
ENSRNOG00000018054	F2rl2	-0.515933	7.73805	1.92755	0.165027	0.906879	NS	coagulation factor II (thrombin) receptor-like 2
ENSRNOG00000001465	Ids	0.408538	5.6954	1.92563	0.165237	0.907138	NS	iduronate 2-sulfatase
ENSRNOG00000018011	Tasor2	-0.308017	4.40977	1.92595	0.165202	0.907138	NS	transcription activation suppressor family member 2
ENSRNOG00000004268	Zfp386	-0.351033	4.12857	1.92342	0.16548	0.908029	NS	zinc finger protein 386 (Kruppel-like)
ENSRNOG00000050169	Pet100	0.403746	3.79907	1.92046	0.165805	0.909366	NS	PET100 cytochrome c oxidase chaperone
ENSRNOG00000000576	Anapc16	0.446958	3.02294	1.91725	0.16616	0.909455	NS	anaphase promoting complex subunit 16
ENSRNOG00000006302	Gclc	0.298809	5.15635	1.91703	0.166184	0.909455	NS	glutamate-cysteine ligase, catalytic subunit
ENSRNOG00000008049	Max	0.458545	8.83454	1.91819	0.166056	0.909455	NS	MYC associated factor X
ENSRNOG00000017066	Zfp384	0.303707	5.0762	1.91755	0.166127	0.909455	NS	zinc finger protein 384
ENSRNOG00000049426	Mmab	-1.30579	-0.355571	1.91663	0.166229	0.909455	NS	metabolism of cobalamin associated B
ENSRNOG00000000341	Nid2	-1.39994	-0.809003	1.91319	0.166609	0.909478	NS	nidogen 2
ENSRNOG00000002643	Ugdh	-0.400076	2.67872	1.91223	0.166716	0.909478	NS	UDP-glucose 6-dehydrogenase
ENSRNOG00000005932	Megf9	-0.4459	3.60098	1.91258	0.166677	0.909478	NS	multiple EGF-like-domains 9
ENSRNOG00000018649	Slc35c2	-0.465774	2.62123	1.91544	0.166361	0.909478	NS	solute carrier family 35 member C2
ENSRNOG00000021131	Mindy1	0.384184	3.28183	1.91419	0.166499	0.909478	NS	MINDY lysine 48 deubiquitinase 1
ENSRNOG00000023271	Parl	-0.558342	2.08098	1.91218	0.166721	0.909478	NS	presenilin associated, rhomboid-like
ENSRNOG00000013042	Htr1b	-1.77315	-0.728492	1.91119	0.166831	0.909631	NS	5-hydroxytryptamine receptor 1B
ENSRNOG00000058545	Arhgap4	-0.351316	5.26136	1.91009	0.166953	0.909852	NS	Rho GTPase activating protein 4
ENSRNOG00000017108	Syngr1	0.683344	2.81777	1.90791	0.167196	0.910287	NS	synaptogyrin 1
ENSRNOG00000000185	Mpst	0.474103	8.92922	1.90681	0.167318	0.910512	NS	mercaptopyruvate sulfurtransferase
ENSRNOG00000002612	Ddx52	0.382267	3.41504	1.9025	0.167799	0.911349	NS	DExD-box helicase 52
ENSRNOG00000004812	Sema6d	-0.49175	3.86495	1.90271	0.167775	0.911349	NS	semaphorin 6D
ENSRNOG00000017017	Zbtb43	-0.643444	1.74583	1.9028	0.167766	0.911349	NS	zinc finger and BTB domain containing 43
ENSRNOG00000059276	BC055324	0.423688	2.78148	1.90349	0.167688	0.911349	NS	cDNA sequence BC055324
ENSRNOG00000015644	Ugcg	-0.345325	4.33498	1.90088	0.16798	0.911449	NS	UDP-glucose ceramide glucosyltransferase
ENSRNOG00000020829	Them4	1.21929	-0.484976	1.90112	0.167953	0.911449	NS	thioesterase superfamily member 4
ENSRNOG00000000164	Lamp2	-0.36093	5.83935	1.86091	0.17252	0.912712	NS	lysosomal-associated membrane protein 2
ENSRNOG00000000244	Coil	-0.994266	0.771971	1.86695	0.171824	0.912712	NS	coilin
ENSRNOG00000001172	Rnf10	0.564749	13.8973	1.85541	0.173156	0.912712	NS	ring finger protein 10
ENSRNOG00000001815	Eif4a2	-0.294325	5.40652	1.87554	0.170842	0.912712	NS	eukaryotic translation initiation factor 4A2
ENSRNOG00000001859	Sdf2l1	-0.653827	1.37369	1.88799	0.169428	0.912712	NS	stromal cell-derived factor 2-like 1
ENSRNOG00000002137	Aasdh	-0.667917	2.3278	1.85445	0.173267	0.912712	NS	aminoadipate-semialdehyde dehydrogenase
ENSRNOG00000002175	Clock	-0.416457	3.19738	1.89757	0.168351	0.912712	NS	clock circadian regulator
ENSRNOG00000003170	Nlrp3	0.335579	4.42323	1.87389	0.171031	0.912712	NS	NLR family, pyrin domain containing 3
ENSRNOG00000003359	Ogt	0.398193	7.8868	1.89581	0.168548	0.912712	NS	O-linked N-acetylglucosamine (GlcNAc) transferase
ENSRNOG00000004019	Phlda1	-1.14003	-0.420918	1.89021	0.169178	0.912712	NS	pleckstrin homology-like domain, family A, member 1
ENSRNOG00000005472	Sp4	0.295721	4.67839	1.86298	0.172281	0.912712	NS	Sp4 transcription factor
ENSRNOG00000005861	Hsd11b1	-0.984673	0.200737	1.86373	0.172195	0.912712	NS	hydroxysteroid 11-beta dehydrogenase 1
ENSRNOG00000006104	Tg	0.908964	0.777506	1.85957	0.172675	0.912712	NS	thyroglobulin
ENSRNOG00000006732	Spo11	1.08921	-0.00746577	1.88013	0.170319	0.912712	NS	SPO11, initiator of meiotic double stranded breaks
ENSRNOG00000009836	Rbm26	-0.324137	5.34082	1.86368	0.1722	0.912712	NS	RNA binding motif protein 26
ENSRNOG00000012227	Stambp	-0.510194	2.3044	1.88909	0.169305	0.912712	NS	Stam binding protein
ENSRNOG00000012601	Leprotl1	-0.301491	4.28581	1.87653	0.17073	0.912712	NS	leptin receptor overlapping transcript-like 1
ENSRNOG00000013370	Gfer	-0.785247	1.08252	1.86844	0.171654	0.912712	NS	growth factor, augmenter of liver regeneration
ENSRNOG00000013387	Tpcn2	0.594506	1.90527	1.85964	0.172666	0.912712	NS	two pore segment channel 2
ENSRNOG00000014004	Ncoa7	0.344824	3.92893	1.88876	0.169342	0.912712	NS	nuclear receptor coactivator 7
ENSRNOG00000017250	Gmpr	-0.442978	6.36848	1.88276	0.170021	0.912712	NS	guanosine monophosphate reductase
ENSRNOG00000017979	Mrto4	-0.672207	1.20448	1.88404	0.169876	0.912712	NS	MRT4 homolog, ribosome maturation factor
ENSRNOG00000018363	Hectd3	0.433104	3.43946	1.85429	0.173285	0.912712	NS	HECT domain E3 ubiquitin protein ligase 3
ENSRNOG00000018668	Glg1	-0.309048	5.08286	1.88848	0.169373	0.912712	NS	golgi glycoprotein 1
ENSRNOG00000019873	B3gat3	0.404083	3.82617	1.87388	0.171031	0.912712	NS	EMAP like 3
ENSRNOG00000019900	Slc35b2	-0.566907	1.82061	1.8871	0.169529	0.912712	NS	solute carrier family 35 member B2
ENSRNOG00000020199	RGD1311517	-1.18957	-0.0511865	1.88741	0.169494	0.912712	NS	similar to RIKEN cDNA 9430015G10
ENSRNOG00000021138	Cers2	-0.321992	4.25946	1.89339	0.16882	0.912712	NS	ceramide synthase 2
ENSRNOG00000022537	E2f8	-0.8212	1.12974	1.87994	0.170341	0.912712	NS	E2F transcription factor 8
ENSRNOG00000022980	Sdhd	0.306226	4.4029	1.86221	0.17237	0.912712	NS	succinate dehydrogenase complex subunit D
ENSRNOG00000023650	Cops4	-0.411528	2.69663	1.88111	0.170208	0.912712	NS	COP9 signalosome subunit 4
ENSRNOG00000023851	Igsf3	1.6511	-0.504558	1.88204	0.170103	0.912712	NS	immunoglobulin superfamily, member 3
ENSRNOG00000024849	Tor1aip2	0.320364	5.14242	1.86491	0.172059	0.912712	NS	torsin 1A interacting protein 2
ENSRNOG00000025806	Prr3	-0.425913	2.61299	1.8571	0.172959	0.912712	NS	proline rich 3
ENSRNOG00000025925	Txk	-0.348252	4.05697	1.85919	0.172718	0.912712	NS	TXK tyrosine kinase
ENSRNOG00000026649	Dnmt3a	-0.346886	4.03335	1.89598	0.168529	0.912712	NS	DNA methyltransferase 3 alpha
ENSRNOG00000027049	Atp5mf	0.387415	6.48576	1.86991	0.171485	0.912712	NS	ATP synthase membrane subunit f
ENSRNOG00000030628	Eif4a1	0.301075	5.95065	1.855	0.173203	0.912712	NS	eukaryotic translation initiation factor 4A1
ENSRNOG00000031995	Smim15	-0.295994	4.41373	1.85365	0.17336	0.912712	NS	small integral membrane protein 15
ENSRNOG00000033153	Sfn	-1.07969	0.487041	1.86597	0.171937	0.912712	NS	stratifin
ENSRNOG00000033688	Cep170b	-0.701662	0.970385	1.88987	0.169217	0.912712	NS	centrosomal protein 170B
ENSRNOG00000037621	Spata48	1.39492	0.0152835	1.88569	0.169689	0.912712	NS	spermatogenesis associated 48
ENSRNOG00000038002	Ccdc62	0.599862	2.57056	1.85592	0.173096	0.912712	NS	coiled-coil domain containing 62
ENSRNOG00000045770	Hira	0.32689	4.19421	1.87306	0.171125	0.912712	NS	histone cell cycle regulator
ENSRNOG00000047115		-0.568277	1.51709	1.85706	0.172964	0.912712	NS
ENSRNOG00000047984	Mrps22	-0.708533	0.756354	1.89557	0.168575	0.912712	NS	mitochondrial ribosomal protein S22
ENSRNOG00000048138	Zfp566	-0.811557	0.780939	1.86765	0.171745	0.912712	NS	zinc finger protein 566
ENSRNOG00000049215	Cbx2	0.38823	2.70298	1.86542	0.172	0.912712	NS	chromobox 2
ENSRNOG00000051291	Dnhd1	-0.387452	3.13754	1.86705	0.171813	0.912712	NS	dynein heavy chain domain 1
ENSRNOG00000051592	Sirt1	-0.372393	3.75238	1.85909	0.172729	0.912712	NS	sirtuin 1
ENSRNOG00000052096	Cox11	-0.533551	1.91338	1.89203	0.168973	0.912712	NS	cytochrome c oxidase copper chaperone COX11
ENSRNOG00000053230	Cep20	-0.422706	4.08301	1.85406	0.173312	0.912712	NS	centrosomal protein 20
ENSRNOG00000054172	Ctnnb1	0.385288	7.16653	1.88465	0.169806	0.912712	NS	catenin beta 1
ENSRNOG00000058157	Ldlrad3	-0.797992	0.690498	1.86275	0.172308	0.912712	NS	low density lipoprotein receptor class A domain containing 3
ENSRNOG00000059347	Rbmxl1b	0.811807	0.744664	1.88144	0.170171	0.912712	NS	RNA binding motif protein, X-linked-like 1B
ENSRNOG00000059479	Adcy1	0.649555	1.374	1.85995	0.17263	0.912712	NS	adenylate cyclase 1
ENSRNOG00000059714	Hsp90aa1	-0.374368	6.01642	1.87847	0.170508	0.912712	NS	heat shock protein 90 alpha family class A member 1
ENSRNOG00000061073	Zfp275	-0.429943	3.00659	1.8624	0.172349	0.912712	NS	zinc finger protein 275
ENSRNOG00000020369	Igf2	1.19398	0.579157	1.85237	0.173508	0.913063	NS	insulin-like growth factor 2
ENSRNOG00000020580	Shfl	-0.815848	0.504756	1.85088	0.173681	0.91311	NS	shiftless antiviral inhibitor of ribosomal frameshifting
ENSRNOG00000056184	Lrp2	-0.65744	1.32763	1.8513	0.173632	0.91311	NS	LDL receptor related protein 2
ENSRNOG00000001104	Foxk1	-0.301923	5.06809	1.84534	0.174327	0.91375	NS	forkhead box K1
ENSRNOG00000006440	Ift27	0.447235	2.82475	1.84313	0.174585	0.91375	NS	intraflagellar transport 27
ENSRNOG00000014936	Ifitm2	0.506388	2.97433	1.84426	0.174452	0.91375	NS	interferon induced transmembrane protein 2
ENSRNOG00000014986	Ube4b	0.321124	4.58913	1.84351	0.17454	0.91375	NS	ubiquitination factor E4B
ENSRNOG00000018247	Dhx58	-0.681571	1.24594	1.84526	0.174336	0.91375	NS	DEXH-box helicase 58
ENSRNOG00000020466	Apba3	0.579721	1.55301	1.84495	0.174372	0.91375	NS	amyloid beta precursor protein binding family A member 3
ENSRNOG00000021931	Uba6	-0.368498	4.35969	1.84213	0.174702	0.91375	NS	ubiquitin-like modifier activating enzyme 6
ENSRNOG00000024264	Amz1	-0.518498	3.07137	1.84493	0.174375	0.91375	NS	archaelysin family metallopeptidase 1
ENSRNOG00000037374	Ly6al	-2.08521	-1.29179	1.84339	0.174554	0.91375	NS	lymphocyte antigen 6 complex, locus A-like
ENSRNOG00000060946	Cask	-1.00891	0.676443	1.84713	0.174117	0.91375	NS	calcium/calmodulin dependent serine protein kinase
ENSRNOG00000006102	Pole4	0.50546	3.0268	1.83856	0.17512	0.914304	NS	DNA polymerase epsilon 4, accessory subunit
ENSRNOG00000010299	Eps15	0.402223	7.30826	1.83835	0.175145	0.914304	NS	epidermal growth factor receptor pathway substrate 15
ENSRNOG00000014340	Pdcd7	0.419003	3.12266	1.84007	0.174942	0.914304	NS	programmed cell death 7
ENSRNOG00000022162	Pbx3	0.376055	5.32172	1.83973	0.174982	0.914304	NS	PBX homeobox 3
ENSRNOG00000026299	Mysm1	-0.503962	3.31095	1.83773	0.175217	0.914304	NS	myb-like, SWIRM and MPN domains 1
ENSRNOG00000020624	Acadsb	-0.788238	3.59151	1.83591	0.175431	0.914991	NS	acyl-CoA dehydrogenase, short/branched chain
ENSRNOG00000010941	Tifa	-0.676755	2.26909	1.83372	0.175689	0.915884	NS	TRAF-interacting protein with forkhead-associated domain
ENSRNOG00000042519	Peak1	-0.482775	7.00814	1.83307	0.175766	0.915884	NS	pseudopodium-enriched atypical kinase 1
ENSRNOG00000008944	Ext2	0.362159	3.43996	1.83044	0.176075	0.915936	NS	exostosin glycosyltransferase 2
ENSRNOG00000020590	Adam15	0.600587	2.02067	1.83052	0.176066	0.915936	NS	ADAM metallopeptidase domain 15
ENSRNOG00000058461	Sfpq	0.303058	5.37906	1.83205	0.175886	0.915936	NS	splicing factor proline and glutamine rich
ENSRNOG00000003443	Klf1	0.470066	8.0694	1.82866	0.176286	0.915949	NS	Kruppel like factor 1
ENSRNOG00000006545	Septin7	-0.34878	6.13543	1.82581	0.176624	0.915949	NS	septin 7
ENSRNOG00000009605	Tfe3	0.418366	2.65065	1.82609	0.17659	0.915949	NS	transcription factor E3
ENSRNOG00000017051	Stimate	0.438445	3.75165	1.82464	0.176762	0.915949	NS	STIM activating enhancer
ENSRNOG00000018903	Pik3r1	-0.327466	5.69577	1.82751	0.176422	0.915949	NS	phosphoinositide-3-kinase regulatory subunit 1
ENSRNOG00000019675	Pycard	0.400568	2.92214	1.82571	0.176635	0.915949	NS	PYD and CARD domain containing
ENSRNOG00000057774	RGD1560212	0.361946	3.56523	1.82777	0.176391	0.915949	NS	similar to DNA segment, Chr 18, Wayne State University 98, expressed
ENSRNOG00000001044	Aimp2	0.549885	1.99743	1.82381	0.176861	0.916036	NS	aminoacyl tRNA synthetase complex-interacting multifunctional protein 2
ENSRNOG00000010838	Araf	-0.34221	3.49422	1.82297	0.17696	0.916125	NS	A-Raf proto-oncogene, serine/threonine kinase
ENSRNOG00000000879	Slc9a6	-0.41675	2.89792	1.81704	0.177665	0.917276	NS	solute carrier family 9 (sodium/hydrogen exchanger), member 6
ENSRNOG00000000903	Asl	-0.542192	3.76241	1.80727	0.178836	0.917276	NS	argininosuccinate lyase
ENSRNOG00000001143	Cit	0.450262	4.76129	1.81533	0.17787	0.917276	NS	citron rho-interacting serine/threonine kinase
ENSRNOG00000001888	Arvcf	1.10118	-0.220689	1.80861	0.178675	0.917276	NS	ARVCF, delta catenin family member
ENSRNOG00000009131	Zc3h12a	-0.517105	3.04296	1.80921	0.178603	0.917276	NS	zinc finger CCCH type containing 12A
ENSRNOG00000012634	Fbxo10	-1.46425	-0.697918	1.81259	0.178198	0.917276	NS	F-box protein 10
[truncated: 8,275 more rows]
