# Supplementary material for: Prodromal Parkinson disease signs are predicted by a whole-blood inflammatory transcriptional signature in young Pink1−/− rats
Source: BMC Neurosci. 2024 Mar 4;25:11. doi: 10.1186/s12868-024-00857-0 (PMC10910737; doi:10.1186/s12868-024-00857-0)
Supplement: Supplementary file 5 — Additional file 5: Table S2. Results of a differential gene expression (DEG; protein coding genes) in the whole blood of male rats. [file 12868_2024_857_MOESM5_ESM.xlsx]

## Sheet: S2_Significant Gene List
S2. Results of a differential gene expression (DEG; protein coding genes) in the whole blood of male rats.
Ensembl	Symbol	Pink-WT_PValue	Pink-WT_Status	Description	NCBI Category	GO Function	GO Biological Process	GO Component
ENSRNOG00000015385	Pink1	7.49227e-10	DOWN	PTEN induced kinase 1		ATP binding, C3HC4-type RING finger domain binding, TORC2 complex binding, calcium-dependent protein kinase activity, kinase activity, magnesium ion binding, protease binding, protein binding, protein kinase B binding, protein kinase activity, protein serine kinase activity, protein serine/threonine kinase activity, protein-containing complex binding, ubiquitin protein ligase binding	Autophagy of mitochondrion, catecholamine secretion, cellular response to hydrogen sulfide, cellular response to hypoxia, cellular response to oxidative stress, cellular response to toxic substance, dopamine secretion, establishment of localization in cell, establishment of protein localization to mitochondrion, hemopoiesis, intracellular signal transduction, maintenance of protein location in mi…	Astrocyte projection, axon, cell body, chromatin, cytoplasm, cytoskeleton, cytosol, endoplasmic reticulum, growth cone, membrane, mitochondrial inner membrane, mitochondrial intermembrane space, mitochondrial outer membrane, mitochondrion, nucleus, perinuclear region of cytoplasm
ENSRNOG00000028993	Rpl12	3.58703e-08	DOWN	ribosomal protein L12		Large ribosomal subunit rRNA binding, structural constituent of ribosome	Positive regulation of translational elongation, translation	Cytoplasm, cytosolic large ribosomal subunit, cytosolic ribosome, large ribosomal subunit, nucleolus, nucleus, postsynaptic density, ribonucleoprotein complex, ribosome, synapse
ENSRNOG00000016295	Lyzl1	3.28709e-07	DOWN	lysozyme-like 1		Lysozyme activity	n/a	n/a
ENSRNOG00000013973	Lcn2	1.02877e-06	DOWN	lipocalin 2		Enterobactin binding, identical protein binding, iron ion binding, protease binding, small molecule binding	Acute-phase response, cellular response to X-ray, cellular response to amyloid-beta, cellular response to hydrogen peroxide, cellular response to increased oxygen levels, cellular response to interleukin-1, cellular response to interleukin-6, cellular response to lipopolysaccharide, cellular response to nerve growth factor stimulus, cellular response to nutrient levels, cellular response to oxyge…	Cytoplasm, cytoplasmic vesicle lumen, cytosol, extracellular region, extracellular space
ENSRNOG00000036603	Ifit1bl	1.22298e-06	DOWN	interferon-induced protein with tetratricopeptide repeats 1B-like		RNA binding	Cellular response to exogenous dsRNA, cellular response to type I interferon, defense response to virus, regulation of defense response to virus	Cytosol
ENSRNOG00000053891	Phf11	6.54187e-06	DOWN	PHD finger protein 11		Metal ion binding	n/a	Nuclear membrane, nucleoplasm, nucleus
ENSRNOG00000028250	Lax1	4.88361e-05	DOWN	lymphocyte transmembrane adaptor 1		SH2 domain binding, protein kinase binding	B cell activation, adaptive immune response, antigen receptor-mediated signaling pathway, immune response, intracellular signal transduction, lymphocyte activation, negative regulation of MAP kinase activity, negative regulation of T cell activation	Golgi apparatus, cytosol, membrane, NOT membrane raft, plasma membrane
ENSRNOG00000019129	Fcgbp	6.13834e-05	DOWN	Fc fragment of IgG binding protein		n/a	n/a	Extracellular matrix, extracellular space
ENSRNOG00000061895	Ly49si1	6.29282e-05	DOWN	immunoreceptor Ly49si1		n/a	n/a	Plasma membrane
ENSRNOG00000060542	Mid2	8.2407e-05	DOWN	midline 2		Enzyme binding, identical protein binding, microtubule binding, phosphoprotein binding, protein homodimerization activity, transcription coactivator activity, zinc ion binding	Innate immune response, negative regulation of viral entry into host cell, negative regulation of viral transcription, positive regulation of DNA-binding transcription factor activity, positive regulation of DNA-templated transcription, positive regulation of I-kappaB kinase/NF-kappaB signaling, positive regulation of NF-kappaB transcription factor activity, positive regulation of autophagy, prot…	Cytoplasm, microtubule
ENSRNOG00000006766	Laptm4b	0.000102139	DOWN	lysosomal protein transmembrane 4 beta		Ceramide binding, kinase binding, phosphatidylinositol bisphosphate binding, ubiquitin protein ligase binding	Endosome organization, endosome transport via multivesicular body sorting pathway, negative regulation of lysosomal protein catabolic process, negative regulation of transforming growth factor beta1 production, regulation of lysosomal membrane permeability, regulation of lysosome organization	Cell projection, early endosome, endosome, late endosome membrane, lysosomal membrane, lysosome, multivesicular body membrane, multivesicular body - internal vesicle, plasma membrane
ENSRNOG00000014605	Lig4	0.000121094	DOWN	DNA ligase 4		ATP binding, DNA binding, DNA ligase (ATP) activity, DNA ligase activity, ligase activity, protein C-terminus binding	DN2 thymocyte differentiation, DNA biosynthetic process, DNA ligation, DNA ligation involved in DNA recombination, DNA ligation involved in DNA repair, DNA repair, DNA replication, T cell differentiation in thymus, T cell receptor V(D)J recombination, V(D)J recombination, cell population proliferation, cellular response to ionizing radiation, cellular response to lithium ion, central nervous syst…	DNA ligase IV complex, DNA-dependent protein kinase-DNA ligase 4 complex, condensed chromosome, cytoplasmic ribonucleoprotein granule, nonhomologous end joining complex, nucleoplasm, nucleus
ENSRNOG00000029115	Rpl12a-ps1	0.000245552	DOWN	ribosomal protein L12, pseudogene 1		n/a	n/a	n/a
ENSRNOG00000057443	Nos2	0.000244359	DOWN	nitric oxide synthase 2		FMN binding, Hsp90 protein binding, NADP binding, actin binding, arginine binding, beta-catenin binding, cAMP-dependent protein kinase regulator activity, cadherin binding, flavin adenine dinucleotide binding, heme binding, identical protein binding, metal ion binding, nitric-oxide synthase activity, nitric-oxide synthase binding, oxidoreductase activity, protein binding, protein homodimerization…	G protein-coupled receptor signaling pathway coupled to cGMP nucleotide second messenger, aging, arginine catabolic process, blood vessel remodeling, cGMP-mediated signaling, cellular response to cytokine stimulus, cellular response to interleukin-1, cellular response to lipopolysaccharide, cellular response to lithium ion, cellular response to organic cyclic compound, cellular response to redox …	Cortical cytoskeleton, cytoplasm, cytosol, extracellular space, nucleus, perinuclear region of cytoplasm, peroxisome, plasma membrane, vesicle membrane
ENSRNOG00000012966	Acadl	0.000288881	DOWN	acyl-CoA dehydrogenase, long chain		Acyl-CoA dehydrogenase activity, fatty-acyl-CoA binding, flavin adenine dinucleotide binding, identical protein binding, long-chain-acyl-CoA dehydrogenase activity, palmitoyl-CoA oxidase activity	Carnitine catabolic process, carnitine metabolic process - CoA-linked, cellular lipid catabolic process, fatty acid beta-oxidation using acyl-CoA dehydrogenase, fatty acid catabolic process, long-chain fatty acid catabolic process, negative regulation of fatty acid biosynthetic process, negative regulation of fatty acid oxidation, positive regulation of cold-induced thermogenesis, regulation of c…	Cytoplasm, mitochondrial matrix, mitochondrial membrane, mitochondrion
ENSRNOG00000023969	Herc6	0.000474136	DOWN	HECT and RLD domain containing E3 ubiquitin protein ligase family member 6		Ubiquitin protein ligase activity	Hematopoietic progenitor cell differentiation, protein ubiquitination, response to bacterium, ubiquitin-dependent protein catabolic process	Cytoplasm, cytosol, nucleoplasm
ENSRNOG00000010174	Enpp4	1.05589e-09	UP	ectonucleotide pyrophosphatase/phosphodiesterase 4		Bis(5'-adenosyl)-triphosphatase activity, metal ion binding	Blood coagulation, positive regulation of blood coagulation, purine ribonucleoside catabolic process	Plasma membrane
ENSRNOG00000018917	Foxi2	1.57914e-08	UP	forkhead box I2		DNA-binding transcription factor activity, DNA-binding transcription factor activity - RNA polymerase II-specific, RNA polymerase II cis-regulatory region sequence-specific DNA binding, sequence-specific DNA binding	Anatomical structure morphogenesis, cell differentiation, regulation of DNA-templated transcription, regulation of transcription by RNA polymerase II	Nucleus
ENSRNOG00000043258	Bpifa6	1.49532e-06	UP	BPI fold containing family A, member 6		Lipid binding	n/a	n/a
ENSRNOG00000019440	Kcnn4	2.40952e-06	UP	potassium calcium-activated channel subfamily N member 4		Intermediate conductance calcium-activated potassium channel activity, calcium-activated potassium channel activity, calmodulin binding, potassium channel activity, protein phosphatase binding, small conductance calcium-activated potassium channel activity	Anion transport, calcium ion transport, cell volume homeostasis, establishment of localization in cell, immune system process, ion transport, phospholipid translocation, positive regulation of T cell receptor signaling pathway, positive regulation of protein secretion, potassium ion export across plasma membrane, potassium ion transmembrane transport, potassium ion transport, saliva secretion, st…	Apical plasma membrane, basolateral plasma membrane, cytosol, membrane, membrane raft, neuron projection, neuronal cell body, plasma membrane, vesicle
ENSRNOG00000004740	Mmadhc	2.85647e-06	UP	metabolism of cobalamin associated D		Cobalamin metabolic process	n/a	Cytoplasm, cytosol, mitochondrion
ENSRNOG00000005615	Gadd45a	3.18155e-06	UP	growth arrest and DNA-damage-inducible, alpha		Kinase binding, promoter-specific chromatin binding, protein N-terminus binding, protein heterodimerization activity
ENSRNOG00000020308	Ech1	2.95623e-06	UP	enoyl-CoA hydratase 1		Catalytic activity, delta(3,5)-delta(2,4)-dienoyl-CoA isomerase activity	Fatty acid beta-oxidation	Intracellular membrane-bounded organelle, mitochondrion, peroxisome
ENSRNOG00000022807	Pced1b	3.44033e-06	UP	PC-esterase domain containing 1B		Transferase activity	n/a	n/a
ENSRNOG00000046112	Dedd2	3.8626e-06	UP	death effector domain containing 2		DNA binding	Apoptotic nuclear changes, extrinsic apoptotic signaling pathway via death domain receptors, positive regulation of extrinsic apoptotic signaling pathway	Nucleolus, nucleoplasm
ENSRNOG00000013541	Sh2d4a	5.32851e-06	UP	SH2 domain containing 4A		Phosphatase binding	n/a	Cytoplasm, cytosol
ENSRNOG00000020044	Mob2	5.0298e-06	UP	MOB kinase activator 2		Protein kinase activator activity	Actin cytoskeleton organization, activation of protein kinase activity, positive regulation of neuron projection development, positive regulation of protein phosphorylation, signal transduction	Cytoplasm, cytosol, neuron projection terminus, nucleolus, nucleoplasm, nucleus
ENSRNOG00000007483	Ccnf	6.88787e-06	UP	cyclin F		Anaphase-promoting complex binding, cyclin-dependent protein serine/threonine kinase regulator activity, protein kinase binding	SCF-dependent proteasomal ubiquitin-dependent protein catabolic process, cell division, mitotic cell cycle phase transition, negative regulation of centrosome duplication, placenta development, protein ubiquitination, re-entry into mitotic cell cycle, regulation of cell cycle, regulation of cyclin-dependent protein serine/threonine kinase activity, response to organic substance	SCF ubiquitin ligase complex, cell junction, centriole, centrosome, cyclin-dependent protein kinase holoenzyme complex, cytoplasm, nucleus, perinuclear region of cytoplasm
ENSRNOG00000011253	Trmt9b	7.06592e-06	UP	tRNA methyltransferase 9B (putative)		tRNA (carboxymethyluridine(34)-5-O)-methyltransferase activity, tRNA binding, tRNA methyltransferase activity	tRNA methylation, tRNA wobble uridine modification	Cytoplasm, nucleus
ENSRNOG00000015529	Cdca3	8.7954e-06	UP	cell division cycle associated 3		n/a	Cell division, protein ubiquitination	Adherens junction, cytosol
ENSRNOG00000008432	Slc22a5	9.32109e-06	UP	solute carrier family 22 member 5		(R)-carnitine transmembrane transporter activity, ATP binding, PDZ domain binding, carnitine transmembrane transporter activity, quaternary ammonium group transmembrane transporter activity, symporter activity, transmembrane transporter activity	(R)-carnitine transmembrane transport, NOT (R)-carnitine transport, (R)-carnitine transport, adult heart development, carnitine metabolic process, carnitine transmembrane transport, carnitine transport, establishment of localization in cell, locomotory behavior, mitochondrion organization, positive regulation of intestinal epithelial structure maintenance, quaternary ammonium group transport, rep…	Apical plasma membrane, basolateral plasma membrane, brush border membrane, cytoplasm, cytosol, endoplasmic reticulum, membrane, plasma membrane, NOT plasma membrane
ENSRNOG00000003567	Ppox	1.10232e-05	UP	protoporphyrinogen oxidase		Oxidoreductase activity, oxygen-dependent protoporphyrinogen oxidase activity, primary amine oxidase activity	Heme biosynthetic process, porphyrin-containing compound biosynthetic process, protoporphyrinogen IX biosynthetic process, protoporphyrinogen IX metabolic process, response to xenobiotic stimulus	Mitochondrial inner membrane, mitochondrial membrane, mitochondrion
ENSRNOG00000016321	Entpd4	1.16411e-05	UP	ectonucleoside triphosphate diphosphohydrolase 4		ATP binding, CDP phosphatase activity, CTPase activity, GDP phosphatase activity, UDP phosphatase activity, nucleoside diphosphate phosphatase activity, ribonucleoside triphosphate phosphatase activity	CTP metabolic process, GDP catabolic process, UDP catabolic process, nucleobase-containing small molecule catabolic process, nucleoside diphosphate catabolic process	Golgi apparatus, Golgi membrane, autophagosome membrane, membrane
ENSRNOG00000007845	Supt4h1	1.3997e-05	UP	SPT4 homolog, DSIF elongation factor subunit		RNA polymerase II complex binding, protein heterodimerization activity, zinc ion binding	Chromatin organization, negative regulation of DNA-templated transcription - elongation, negative regulation of transcription by RNA polymerase II, positive regulation of DNA-templated transcription - elongation, positive regulation of transcription by RNA polymerase II, regulation of DNA-templated transcription, regulation of transcription elongation by RNA polymerase II, transcription elongatio…	DSIF complex, cellular component, nucleoplasm, nucleus
ENSRNOG00000019367	Dclre1b	1.66182e-05	UP	DNA cross-link repair 1B		5'-3' exodeoxyribonuclease activity, 5'-3' exonuclease activity, beta-lactamase activity, damaged DNA binding, protein homodimerization activity, protein-containing complex binding	Cellular response to DNA damage stimulus, double-strand break repair via nonhomologous end joining, interstrand cross-link repair, nucleic acid phosphodiester bond hydrolysis, protection from non-homologous end joining at telomere, telomere capping, telomere maintenance, telomere maintenance via telomere lengthening, telomeric 3' overhang formation, telomeric loop formation	Cellular component, centrosome, chromosome - telomeric region, cytoplasm, nuclear body, nucleoplasm, nucleus
ENSRNOG00000057823	Ubc	1.65839e-05	UP	ubiquitin C		Protease binding, protein tag, ubiquitin protein ligase binding	Modification-dependent protein catabolic process, protein ubiquitination, ubiquitin-dependent protein catabolic process	Cytoplasm, extrinsic component of mitochondrial outer membrane, nucleus
ENSRNOG00000060061	Sowaha	2.24638e-05	UP	sosondowah ankyrin repeat domain family member A		n/a	n/a	n/a
ENSRNOG00000015921	Esco2	2.97094e-05	UP	establishment of sister chromatid cohesion N-acetyltransferase 2		Acetyltransferase activity, lysine N-acetyltransferase activity acting on acetyl phosphate as donor, metal ion binding, peptide-lysine-N-acetyltransferase activity	Chromosome segregation, double-strand break repair, hematopoietic progenitor cell differentiation, mitotic sister chromatid cohesion, post-translational protein acetylation, protein localization to chromatin, regulation of DNA replication	Golgi apparatus, XY body, cell junction, cellular component, chromatin, chromocenter, chromosome, nucleoplasm, nucleus, pericentric heterochromatin, site of double-strand break
ENSRNOG00000017259	Tacc3	3.03672e-05	UP	transforming, acidic coiled-coil containing protein 3		Protein domain specific binding	Astral microtubule organization, cell population proliferation, cerebral cortex development, cytoplasmic sequestering of transcription factor, hemopoiesis, interkinetic nuclear migration, metaphase/anaphase transition of mitotic cell cycle, microtubule cytoskeleton organization, microtubule cytoskeleton organization involved in mitosis, mitotic spindle organization, neurogenesis, regulation of ce…	Centriolar satellite, centrosome, cytoplasm, cytosol, glutamatergic synapse, intracellular membrane-bounded organelle, mitotic spindle, postsynaptic density
ENSRNOG00000021518	Trim31	3.07549e-05	UP	tripartite motif-containing 31		Transcription coactivator activity, ubiquitin protein ligase activity, zinc ion binding	Innate immune response, negative regulation of viral entry into host cell, negative regulation of viral transcription, positive regulation of DNA-binding transcription factor activity, positive regulation of DNA-templated transcription, protein ubiquitination, regulation of gene expression, viral release from host cell	Cytoplasm
ENSRNOG00000021259	Prnp	3.69426e-05	UP	prion protein		ATP-dependent protein binding, amyloid-beta binding, aspartic-type endopeptidase inhibitor activity, calcium ion binding, chaperone binding, copper ion binding, cupric ion binding, cuprous ion binding, glycosaminoglycan binding, identical protein binding, lamin binding, metal ion binding, microtubule binding, molecular adaptor activity, molecular condensate scaffold activity, molecular function a…	Activation of protein kinase activity, NOT amyloid precursor protein metabolic process, calcium-mediated signaling using intracellular calcium source, cellular response to amyloid-beta, cellular response to copper ion, cellular response to xenobiotic stimulus, learning or memory, negative regulation of DNA-binding transcription factor activity, negative regulation of T cell receptor signaling pat…	Golgi apparatus, cell surface, cytoplasm, cytosol, dendrite, endoplasmic reticulum, inclusion body, intracellular membrane-bounded organelle, membrane, membrane raft, mitochondrial outer membrane, nuclear membrane, nucleus, plasma membrane, postsynaptic density, terminal bouton
ENSRNOG00000050445	Gde1	3.97985e-05	UP	glycerophosphodiester phosphodiesterase 1		Glycerophosphodiester phosphodiesterase activity, glycerophosphoinositol glycerophosphodiesterase activity, lysophospholipase activity, metal ion binding, phosphoric diester hydrolase activity	G protein-coupled receptor signaling pathway, N-acylethanolamine metabolic process, ethanolamine metabolic process, lipid metabolic process, phospholipid metabolic process	Cytoplasmic vesicle membrane, membrane, plasma membrane
ENSRNOG00000011884	Golga2	4.55827e-05	UP	golgin A2		Identical protein binding, importin-alpha family protein binding, microtubule binding, protein binding, protein kinase binding, protein-containing complex binding, syntaxin binding	Golgi disassembly, Golgi localization, Golgi organization, Golgi ribbon formation, asymmetric cell division, axonogenesis, centrosome cycle, endoplasmic reticulum to Golgi vesicle-mediated transport, meiotic spindle assembly, microtubule nucleation, mitotic spindle assembly, negative regulation of autophagy, negative regulation of protein binding, positive regulation of axonogenesis, positive reg…	COPII-coated ER to Golgi transport vesicle, Golgi apparatus, Golgi cis cisterna, Golgi cisterna membrane, Golgi membrane, cis-Golgi network, cytoplasm, endoplasmic reticulum exit site, endoplasmic reticulum-Golgi intermediate compartment membrane, microtubule, mitotic spindle - neuronal cell body, perinuclear region of cytoplasm, protein-containing complex, spindle pole
ENSRNOG00000039776	Exoc3	4.4836e-05	UP	exocyst complex component 3		SNARE binding, protein binding	Exocyst localization, exocytosis, protein transport	Golgi apparatus, exocyst, growth cone, membrane, midbody, perinuclear region of cytoplasm, presynaptic membrane
ENSRNOG00000048411	Uhrf1	4.72786e-05	UP	ubiquitin-like with PHD and ring finger domains 1		DNA binding, cis-regulatory region sequence-specific DNA binding, hemi-methylated DNA-binding, histone binding, identical protein binding, metal ion binding, methyl-CpG binding, methylated histone binding, nucleic acid binding, transferase activity, ubiquitin protein ligase, ubiquitin-protein transferase activity, zinc ion binding	DNA repair, chromatin organization, histone monoubiquitination, histone ubiquitination, maintenance of DNA methylation, negative regulation of transcription by RNA polymerase II, positive regulation of protein metabolic process, protein autoubiquitination, protein ubiquitination, regulation of epithelial cell proliferation, response to peptide hormone, ubiquitin-dependent protein catabolic process	Chromatin, cytoplasmic vesicle, euchromatin, heterochromatin, nuclear matrix, nucleoplasm, nucleus, plasma membrane, replication fork
ENSRNOG00000019268	Pelp1	5.33216e-05	UP	proline, glutamate and leucine rich protein 1		ATPase binding, SUMO binding, chromatin binding, protein N-terminus binding	Cellular response to estrogen stimulus, positive regulation of transcription by RNA polymerase II, rRNA processing	MLL1 complex, cytoplasm, euchromatin, nucleolus, nucleoplasm, nucleus
ENSRNOG00000019996	Slc16a1	5.46365e-05	UP	solute carrier family 16 member 1		Carboxylic acid transmembrane transporter activity, identical protein binding, lactate transmembrane transporter activity, lactate:proton symporter activity, monocarboxylic acid transmembrane transporter activity, organic cyclic compound binding, protein binding, solute:proton symporter activity, succinate transmembrane transporter activity	Behavioral response to nutrient, carboxylic acid transmembrane transport, cellular response to organic cyclic compound, centrosome cycle, glucose homeostasis, lactate transmembrane transport, lipid metabolic process, monocarboxylic acid transport, plasma membrane lactate transport, proton transmembrane transport, pyruvate catabolic process, pyruvate transmembrane transport, regulation of insulin …	Apical plasma membrane, basal plasma membrane, basolateral plasma membrane, cell junction, centrosome, intracellular membrane-bounded organelle, lateral plasma membrane, membrane, plasma membrane, synapse
ENSRNOG00000057760	Stil	5.24976e-05	UP	STIL, centriolar assembly protein		Identical protein binding, molecular function	Apoptotic process, centrosome duplication, determination of left/right symmetry, embryonic axis specification, floor plate development, forebrain development, heart looping, utero embryonic development, mitotic spindle organization, multicellular organism growth, negative regulation of apoptotic process, neural tube closure, neural tube development, non-motile cilium assembly, notochord developme…	Cellular component, centriole, centrosome, cytoplasm, procentriole replication complex
ENSRNOG00000012004	Ubap1	5.93513e-05	UP	ubiquitin-associated protein 1		Ubiquitin binding	Protein transport, ubiquitin-dependent protein catabolic process via the multivesicular body sorting pathway	ESCRT I complex, cytoplasm, cytosol, intracellular membrane-bounded organelle, plasma membrane
ENSRNOG00000020938	Ppp1r15a	7.229e-05	UP	protein phosphatase 1, regulatory subunit 15A		Protein binding, protein kinase binding, protein phosphatase 1 binding, protein phosphatase binding, protein phosphatase regulator activity	Aging, apoptotic process, cellular response to UV, cellular response to antibiotic, cellular response to calcium ion starvation, cellular response to carbohydrate stimulus, cellular response to cordycepin, cellular response to desipramine, cellular response to gold(3+), cellular response to methamphetamine hydrochloride, cellular response to methyl methanesulfonate, cellular response to organic c…	Golgi apparatus, cytoplasm, cytosol, endoplasmic reticulum, endoplasmic reticulum membrane, membrane, mitochondrial outer membrane, mitochondrion, protein phosphatase type 1 complex
ENSRNOG00000039001	Agrp	7.52704e-05	UP	agouti related neuropeptide		Hormone activity, melanocortin receptor binding, neuropeptide hormone activity, type 1 melanocortin receptor binding	Adult feeding behavior, circadian rhythm, eating behavior, feeding behavior, hormone-mediated signaling pathway, long-day photoperiodism, maternal process involved in female pregnancy, neuropeptide signaling pathway, positive regulation of feeding behavior, regulation of feeding behavior, response to insulin, signal transduction	Golgi lumen, extracellular space, neuronal cell body
ENSRNOG00000019097	Bap1	8.70872e-05	UP	Brca1 associated protein 1		Chromatin DNA binding, chromatin binding, cysteine-type deubiquitinase activity	Cell population proliferation, chromatin organization, common myeloid progenitor cell proliferation, erythrocyte differentiation, erythrocyte maturation, gene expression, granulocyte differentiation, hematopoietic stem cell homeostasis, utero embryonic development, leukocyte proliferation, macrophage homeostasis, mitotic cell cycle, monoubiquitinated histone H2A deubiquitination, monoubiquitinate…	PR-DUB complex, cytoplasm, cytosol, nucleoplasm, nucleus
ENSRNOG00000016683	Zfp668	9.33087e-05	UP	zinc finger protein 668		DNA-binding transcription repressor activity - RNA polymerase II-specific, RNA polymerase II cis-regulatory region sequence-specific DNA binding	Negative regulation of transcription by RNA polymerase II, positive regulation of transcription by RNA polymerase II	n/a
ENSRNOG00000020441	Vps25	9.31635e-05	UP	WNK lysine deficient protein kinase 4		ATP binding, coreceptor activity, protein N-terminus binding, protein homodimerization activity, protein serine/threonine kinase activity, structural molecule activity	Intracellular protein transport, multivesicular body sorting pathway, negative regulation of epidermal growth factor-activated receptor activity, protein phosphorylation, protein transport, protein transport to vacuole involved in ubiquitin-dependent protein catabolic process via the multivesicular body sorting pathway, regulation of G protein-coupled receptor signaling pathway	ESCRT II complex, cellular component, cytoplasm, cytosol, endosome membrane, intracellular membrane-bounded organelle, membrane, nucleus
ENSRNOG00000000479	Kifc1	0.00010506	UP	kinesin family member C1		ATP binding, ATP hydrolysis activity, microtubule binding, microtubule motor activity, minus-end-directed microtubule motor activity, protein binding	Cell division, microtubule-based movement, minus-end-directed vesicle transport along microtubule, mitotic metaphase plate congression, mitotic spindle assembly, negative regulation of centrosome duplication, spermatogenesis, vesicle transport along microtubule	Early endosome, endocytic vesicle, kinesin complex, microtubule, microtubule organizing center, mitotic spindle, nucleus, spindle pole centrosome
ENSRNOG00000004411	Tspan8	0.000108674	UP	tetraspanin 8		Integrin binding	Negative regulation of blood coagulation, regulation of gene expression, spermatogenesis	Cell surface, plasma membrane
ENSRNOG00000012119	AABR07069282.1	0.000100359	UP	NIMA (never in mitosis gene a)-related kinase 2-like 1		ATP binding, protein serine/threonine kinase activity	Chromosome segregation, protein phosphorylation	Centrosome, cytoplasm, nucleus
ENSRNOG00000015455	Spr	0.000109508	UP	sepiapterin reductase		Protein homodimerization activity, sepiapterin reductase activity	L-phenylalanine metabolic process, cell morphogenesis involved in neuron differentiation, dopamine metabolic process, nitric oxide biosynthetic process, norepinephrine metabolic process, pteridine metabolic process, regulation of multicellular organism growth, response to organic substance, serotonin metabolic process, tetrahydrobiopterin biosynthetic process, tetrahydrobiopterin metabolic proces…	Cellular component, cytoplasm, cytosol, nucleoplasm
ENSRNOG00000032778	Bub1	0.000108988	UP	BUB1 mitotic checkpoint serine/threonine kinase		ATP binding, protein kinase activity	Cell population proliferation, chromosome segregation, intrinsic apoptotic signaling pathway, meiotic sister chromatid cohesion - centromeric, mitotic spindle assembly checkpoint signaling, positive regulation of intrinsic apoptotic signaling pathway, protein phosphorylation, regulation of chromosome segregation, regulation of sister chromatid cohesion	Cellular component, chromosome - centromeric region, cytosol, intracellular membrane-bounded organelle, kinetochore, nucleoplasm
ENSRNOG00000057881	Sppl2b	0.000116961	UP	signal peptide peptidase-like 2B		Aspartic endopeptidase activity - intramembrane cleaving, NOT aspartic endopeptidase activity - intramembrane cleaving, aspartic-type endopeptidase activity, protein homodimerization activity	Membrane protein ectodomain proteolysis, membrane protein intracellular domain proteolysis, membrane protein proteolysis, regulation of immune response	Golgi membrane, Golgi-associated vesicle membrane, actin cytoskeleton, centrosome, cytoplasmic side of endoplasmic reticulum membrane, endosome membrane, lumenal side of endoplasmic reticulum membrane, lysosomal membrane, membrane, nucleoplasm, organelle membrane, plasma membrane
ENSRNOG00000012095	Pkia	0.000126992	UP	cAMP-dependent protein kinase inhibitor alpha		cAMP-dependent protein kinase inhibitor activity, molecular function inhibitor activity, protein kinase A catalytic subunit binding	Negative regulation of cAMP-dependent protein kinase activity, negative regulation of catalytic activity, negative regulation of protein import into nucleus, negative regulation of protein kinase activity, negative regulation of transcription by RNA polymerase II, regulation of G2/M transition of mitotic cell cycle	Cytoplasm, nucleus
ENSRNOG00000033234	Ccrl2	0.000126719	UP	C-C motif chemokine receptor like 2		CCR chemokine receptor binding, chemokine receptor binding	G protein-coupled receptor signaling pathway, chemokine-mediated signaling pathway, immune response, inflammatory response	Cytoplasm, plasma membrane
ENSRNOG00000049179	Pidd1	0.000133821	UP	p53-induced death domain protein 1		ATP binding, endopeptidase activity	DNA damage response - signal transduction by p53 class mediator resulting in cell cycle arrest, activation of cysteine-type endopeptidase activity involved in apoptotic process, apoptotic process, apoptotic signaling pathway, extrinsic apoptotic signaling pathway, extrinsic apoptotic signaling pathway via death domain receptors, inflammatory response, negative regulation of apoptotic process, pro…	Golgi apparatus, cytoplasm, cytosol, endopeptidase complex, nucleus
ENSRNOG00000060703	Troap	0.00013429	UP	trophinin associated protein		n/a	n/a	n/a
ENSRNOG00000037505	Ulk1	0.000141253	UP	unc-51 like autophagy activating kinase 1		ATP binding, GTPase binding, Hsp90 protein binding, identical protein binding, protein kinase activity, protein serine/threonine kinase activity, protein-containing complex binding, small GTPase binding	Ras protein signal transduction, autophagosome assembly, autophagy, axon extension, axonogenesis, cellular response to amino acid starvation, cellular response to nutrient levels, cerebellar granule cell differentiation, collateral sprouting, establishment of localization in cell, late nucleophagy, macroautophagy, mitophagy, negative regulation of cell population proliferation, negative regulatio…	Atg1/ULK1 kinase complex, autophagosome, axon, cytoplasm, cytoplasmic vesicle membrane, cytosol, extrinsic component of omegasome membrane, extrinsic component of phagophore assembly site membrane, membrane, neuron projection, neuronal cell body, phagophore assembly site, phagophore assembly site membrane
ENSRNOG00000000983	Zfp394	0.000152862	UP	zinc finger protein 394		DNA binding, DNA-binding transcription factor activity - RNA polymerase II-specific, RNA polymerase II cis-regulatory region sequence-specific DNA binding, metal ion binding	Regulation of DNA-templated transcription, regulation of transcription by RNA polymerase II	Nucleus
ENSRNOG00000059215	Slc66a2	0.000157643	UP	solute carrier family 66 member 2		n/a	Phospholipid translocation, retrograde transport - endosome to Golgi	Cytosol, endosome, membrane, trans-Golgi network
ENSRNOG00000014727	Fahd1	0.000177376	UP	fumarylacetoacetate hydrolase domain containing 1		Acetylpyruvate hydrolase activity, acylpyruvate hydrolase activity, fumarylpyruvate hydrolase activity, metal ion binding, oxaloacetate decarboxylase activity	Pyruvate metabolic process	Cytosol, mitochondrion, nucleoplasm
ENSRNOG00000015669	Kctd11	0.000172865	UP	potassium channel tetramerization domain containing 11		Identical protein binding	Cell differentiation, negative regulation of neuroblast proliferation, negative regulation of smoothened signaling pathway, nervous system development, neuroblast differentiation, neuroblast proliferation, neuron differentiation, positive regulation of neuron differentiation, protein homooligomerization, protein ubiquitination, regulation of cell population proliferation, smoothened signaling pat…	Cytoplasm
ENSRNOG00000033921	Als2cl	0.000174943	UP	ALS2 C-terminal like		Guanyl-nucleotide exchange factor activity, NOT guanyl-nucleotide exchange factor activity, identical protein binding, small GTPase binding	Endosomal transport, endosome organization, protein localization, regulation of GTPase activity	Cytoplasm, cytoplasmic vesicle
ENSRNOG00000059641	RGD1564480	0.000173059	UP	similar to polyamine oxidase isoform 2		Oxidoreductase activity	n/a	n/a
ENSRNOG00000020541	Nprl3	0.000181469	UP	NPR3-like, GATOR1 complex subunit		GTPase activator activity	TORC1 signaling, aorta morphogenesis, cardiac muscle tissue development, cellular response to amino acid starvation, negative regulation of TOR signaling, positive regulation of autophagy, roof of mouth development, ventricular septum development	GATOR1 complex, cellular component, lysosomal membrane
ENSRNOG00000004487	Nek2l1	0.000186672	UP	NIMA-related kinase 2		ATP binding, protein serine/threonine kinase activity	Chromosome segregation, protein phosphorylation	Centrosome, cytoplasm, nucleus
ENSRNOG00000061348	Fam53b	0.000190593	UP	family with sequence similarity 53, member B		n/a	Positive regulation of canonical Wnt signaling pathway, protein import into nucleus, regulation of canonical Wnt signaling pathway	Nucleus
ENSRNOG00000016280	Btrc	0.000205902	UP	beta-transducin repeat containing E3 ubiquitin protein ligase		Beta-catenin binding, protein dimerization activity, protein phosphorylated amino acid binding, ubiquitin ligase activator activity, ubiquitin ligase-substrate adaptor activity, ubiquitin protein ligase activity, ubiquitin-protein transferase activity	SCF-dependent proteasomal ubiquitin-dependent protein catabolic process, branching involved in mammary gland duct morphogenesis, cellular response to organic cyclic compound, mammary gland epithelial cell proliferation, negative regulation of DNA-templated transcription, positive regulation of DNA-templated transcription, positive regulation of circadian rhythm, positive regulation of proteolysis…	SCF ubiquitin ligase complex, cytoplasm, nucleus
ENSRNOG00000008243	Slc43a1	0.000212768	UP	solute carrier family 43 member 1		L-amino acid transmembrane transporter activity, L-isoleucine transmembrane transporter activity, L-leucine transmembrane transporter activity, neutral L-amino acid transmembrane transporter activity	L-alpha-amino acid transmembrane transport, L-amino acid transport, L-valine transmembrane transport, isoleucine transport, leucine transport, negative regulation of amino acid transport, negative regulation of leucine import, neutral amino acid transport	Apical plasma membrane, plasma membrane, podocyte foot
ENSRNOG00000012892	Abca4	0.000214491	UP	ATP binding cassette subfamily A member 4		11-cis retinal binding, ATP hydrolysis activity, ATPase-coupled intramembrane lipid transporter activity, ATPase-coupled transmembrane transporter activity, N-retinylidene-phosphatidylethanolamine flippase activity, all-trans retinal binding, flippase activity, phosphatidylethanolamine flippase, phospholipid transporter activity	Lipid translocation, lipid transport, phospholipid transfer to membrane, phospholipid translocation, photoreceptor cell maintenance, retinal metabolic process, visual perception	Cellular component, cytoplasmic vesicle, endoplasmic reticulum, intracellular membrane-bounded organelle, photoreceptor outer segment
ENSRNOG00000047314	Tk1	0.000216198	UP	thymidine kinase 1		ATP binding, identical protein binding, thymidine kinase activity, zinc ion binding	DNA biosynthetic process, deoxyribonucleoside monophosphate biosynthetic process, digestive tract development, fetal process involved in parturition, liver development, nucleotide biosynthetic process, phosphorylation, protein homotetramerization, response to copper ion, response to cortisol, response to nutrient levels, response to toxic substance, skeletal muscle cell proliferation, thymidine m…	Cytoplasm
ENSRNOG00000008165	Tpx2	0.00022337	UP	TPX2, microtubule nucleation factor		Importin-alpha family protein binding, protein kinase binding	Activation of protein kinase activity, cell division, microtubule nucleation, mitotic spindle assembly, negative regulation of microtubule depolymerization, regulation of mitotic spindle organization	Axon hillock, cytoplasm, intercellular bridge, microtubule cytoskeleton, mitotic spindle, nucleoplasm, spindle, spindle pole
ENSRNOG00000027096	Ctsw	0.000251924	UP	cathepsin W		Cysteine-type endopeptidase activity	Proteolysis involved in protein catabolic process	Extracellular space, lysosome
ENSRNOG00000053494	Mcpt1l1	0.000255118	UP	mast cell protease 1-like 1		n/a	Proteolysis	n/a
ENSRNOG00000007763	Plod1	0.000271516	UP	procollagen-lysine, 2-oxoglutarate 5-dioxygenase 1		L-ascorbic acid binding, ferrous iron binding, iron ion binding, peptide binding, NOT procollagen glucosyltransferase activity, procollagen-lysine 5-dioxygenase activity	Cellular response to hormone stimulus, epidermis development, peptidyl-lysine hydroxylation, NOT protein O-linked glycosylation, response to hypoxia	Catalytic complex, collagen trimer, endoplasmic reticulum, endoplasmic reticulum membrane, rough endoplasmic reticulum membrane
ENSRNOG00000010633	Acsl1	0.000274103	UP	acyl-CoA synthetase long-chain family member 1		ATP binding, acetate-CoA ligase activity, arachidonate-CoA ligase activity, long-chain fatty acid-CoA ligase activity, oleoyl-CoA ligase activity, phytanate-CoA ligase activity, pristanate-CoA ligase activity	Adiponectin-activated signaling pathway, fatty acid metabolic process, fatty acid transport, lipid biosynthetic process, lipid metabolic process, long-chain fatty acid import into cell, long-chain fatty acid import into cell, long-chain fatty acid metabolic process, long-chain fatty-acyl-CoA biosynthetic process, positive regulation of cold-induced thermogenesis, positive regulation of long-chain…	Endoplasmic reticulum, endoplasmic reticulum membrane, membrane, mitochondrial outer membrane, mitochondrion, peroxisomal membrane, plasma membrane
ENSRNOG00000021438	Tuba1c	0.000307514	UP	tubulin, alpha 1C		GTP binding, hydrolase activity, metal ion binding, structural constituent of cytoskeleton	Microtubule cytoskeleton organization, mitotic cell cycle	Cytoplasm, cytoplasmic microtubule, membrane raft, microtubule, microtubule cytoskeleton, nucleus
ENSRNOG00000008086	Dpf3	0.000346241	UP	double PHD fingers 3		Metal ion binding	DNA-templated transcription, muscle cell differentiation, nervous system development	Cellular component, nBAF complex, nucleoplasm, nucleus
ENSRNOG00000008956	Cdkn2c	0.000344038	UP	cyclin-dependent kinase inhibitor 2C		Cyclin-dependent protein serine/threonine kinase inhibitor activity, kinase activity, protein kinase binding	Cell population proliferation, negative regulation of cell growth, negative regulation of cell population proliferation, negative regulation of cyclin-dependent protein serine/threonine kinase activity, negative regulation of phosphorylation, negative regulation of stem cell proliferation, oligodendrocyte differentiation, phosphorylation, regulation of G1/S transition of mitotic cell cycle, regul…	Cytoplasm, nucleus
ENSRNOG00000001890	Txnrd2	0.000361315	UP	thioredoxin reductase 2		Flavin adenine dinucleotide binding, protein homodimerization activity, protein-containing complex binding, thioredoxin-disulfide reductase activity	Cell redox homeostasis, cellular oxidant detoxification, heart development, hemopoiesis, protein-containing complex assembly, response to hydrogen peroxide, response to hyperoxia, response to inorganic substance, response to oxidative stress, response to oxygen radical, response to selenium ion, response to xenobiotic stimulus	Axon, cytoplasm, cytosol, dendrite, intracellular membrane-bounded organelle, mitochondrion, neuronal cell body
ENSRNOG00000016660	Cox5b	0.000363546	UP	cytochrome c oxidase subunit 5B		Cytochrome-c oxidase activity, metal ion binding	Mitochondrial electron transport (cytochrome c to oxygen), proton transmembrane transport, response to hormone, response to peptide hormone	Cellular component, mitochondrial membrane, mitochondrial respiratory chain complex IV, mitochondrion
ENSRNOG00000021007	Snx15	0.000365466	UP	sorting nexin 15		Phosphatidylinositol binding	Protein transport	Cytoplasmic vesicle membrane, cytosol, intracellular membrane-bounded organelle, nucleolus, plasma membrane
ENSRNOG00000020875	Celf3	0.000371965	UP	CUGBP, Elav-like family member 3		7SK snRNA binding, RNA binding, mRNA binding, molecular function	RNA splicing, biological process, flagellated sperm motility, mRNA splice site selection, ncRNA transcription, nuclear body organization, positive regulation of mRNA splicing via spliceosome, regulation of alternative mRNA splicing via spliceosome, spermatogenesis	Cellular component, cytoplasm, nuclear body, nucleus, ribonucleoprotein complex
ENSRNOG00000048205	Ube2h	0.000394228	UP	ubiquitin-conjugating enzyme E2H		ATP binding, ubiquitin conjugating enzyme activity, ubiquitin-protein transferase activity	Proteasome-mediated ubiquitin-dependent protein catabolic process, protein K11-linked ubiquitination, protein K48-linked ubiquitination, protein polyubiquitination, protein ubiquitination, ubiquitin-dependent protein catabolic process	Nucleus
ENSRNOG00000017610	Nedd4l	0.000401468	UP	NEDD4 like E3 ubiquitin protein ligase		Potassium channel inhibitor activity, potassium channel regulator activity, protein binding, sodium channel inhibitor activity, sodium channel inhibitor activity, sodium channel regulator activity, transmembrane transporter binding, ubiquitin protein ligase activity, ubiquitin-protein transferase activity	Localization in cell, negative regulation of potassium ion transmembrane transport, negative regulation of potassium ion transmembrane transporter activity, negative regulation of protein localization to cell surface, negative regulation of sodium ion transmembrane transport, negative regulation of sodium ion transmembrane transporter activity, negative regulation of sodium ion transport, negativ…	Cellular component, cytoplasm, plasma membrane
ENSRNOG00000002757	Tada2a	0.000423177	UP	transcriptional adaptor 2A		DNA binding, chromatin binding, histone acetyltransferase activity, molecular function, transcription coactivator activity, zinc ion binding	Biological process, chromatin remodeling, histone H3 acetylation, histone H3-K14 acetylation, histone modification, mitotic cell cycle, positive regulation of DNA-templated transcription, positive regulation of histone acetylation, regulation of cell cycle, regulation of cell division, regulation of embryonic development, regulation of histone deacetylation, regulation of multicellular organismal…	ATAC complex, SAGA complex, SAGA-type complex, cellular component, mitotic spindle, nucleus
ENSRNOG00000005906	RGD1565355	0.000414845	UP	platelet glycoprotein 4-like		Toll-like receptor binding, amyloid-beta binding, high-density lipoprotein particle binding, lipid binding, lipoteichoic acid immune receptor activity, low-density lipoprotein particle binding, oxidised low-density lipoprotein particle receptor activity, oleate transmembrane transporter activity, scavenger receptor activity, short-chain fatty acid transmembrane transporter activity	MAPK cascade, amyloid fibril formation, amyloid-beta clearance by cellular catabolic process, apoptotic cell clearance, cGMP-mediated signaling, cell adhesion, cell surface receptor signaling pathway, cellular response to amyloid-beta, cellular response to diacyl bacterial lipopeptide, cellular response to hydroperoxide, cellular response to lipopolysaccharide, cellular response to lipoteichoic a…	Golgi apparatus, apical plasma membrane, brush border membrane, external side of plasma membrane, membrane raft, receptor complex
ENSRNOG00000008061	Nuak1	0.000413386	UP	NUAK family kinase 1		ATP binding, p53 binding, protein serine/threonine kinase activity	Cellular response to glucose starvation, intracellular signal transduction, negative regulation of TOR signaling, protein phosphorylation, regulation of cell adhesion, regulation of cellular senescence, regulation of myosin-light-chain-phosphatase activity	Cytoplasm, fibrillar center, microtubule cytoskeleton, nucleoplasm, nucleotide-activated protein kinase complex, nucleus
ENSRNOG00000010573	Stra8	0.000427127	UP	stimulated by retinoic acid 8		Protein dimerization activity	Activation of meiosis, cellular response to retinoic acid, male germ-line stem cell asymmetric division, meiotic cell cycle, oogenesis, positive regulation of transcription by RNA polymerase II, spermatogenesis	Cytoplasm, male germ cell nucleus, nucleus
ENSRNOG00000042522	Pheta2	0.000422332	UP	PH domain containing endocytic trafficking adaptor 2		Protein homodimerization activity	Endosome organization, receptor recycling, retrograde transport (endosome to Golgi)	Clathrin-coated vesicle, cytosol, early endosome, recycling endosome, trans-Golgi network
ENSRNOG00000010872	Ckb	0.000453665	UP	creatine kinase B		ATP binding, creatine kinase activity, protein binding, ubiquitin protein ligase binding	Brain development, cellular chloride ion homeostasis, cellular response to estrogen stimulus, cellular response to wortmannin, cerebellum development, futile creatine cycle, phosphocreatine biosynthetic process, phosphorylation, substantia nigra development	Cytosol, dendrite, mitochondrion, neuronal cell body, nucleus
ENSRNOG00000012273	Dmtn	0.000453027	UP	dematin actin binding protein		Actin binding, actin filament binding, protein self-association, signaling receptor binding, spectrin binding	NOT calcium-mediated signaling using extracellular calcium source, actin cytoskeleton organization, actin filament bundle assembly, actin filament reorganization, calcium-mediated signaling using intracellular calcium source, cellular response to cAMP, cellular response to calcium ion, erythrocyte development, lamellipodium assembly, negative regulation of cell-substrate adhesion, negative regula…	Actin cytoskeleton, actin filament, cell projection membrane, cortical cytoskeleton, cytoplasmic vesicle, cytosol, membrane, perinuclear region of cytoplasm, plasma membrane, platelet dense tubular network membrane, postsynaptic density, spectrin-associated cytoskeleton
ENSRNOG00000032737	F7	0.00045975	UP	coagulation factor VII		Calcium ion binding, endopeptidase activity, serine-type endopeptidase activity, signaling receptor binding	Animal organ regeneration, blood coagulation, circadian rhythm, positive regulation of leukocyte chemotaxis, positive regulation of platelet-derived growth factor receptor signaling pathway, positive regulation of positive chemotaxis, positive regulation of protein kinase B signaling, protein processing, proteolysis, response to 2,3,7,8-tetrachlorodibenxodiozine, response to thyroid stimulating h…	Extracellular space, membrane, protein-containing complex, serine-type endopeptidase complex, serine-type peptidase complex, vesicle
ENSRNOG00000021713	Kif18b	0.000477885	UP	kinesin family member 18B		ATP binding, ATP hydrolysis activity, cytoskeletal motor activity, kinesin binding, microtubule binding, microtubule motor activity, plus-end-directed microtubule motor activity	Cell division, microtubule depolymerization, microtubule-based movement, mitotic cell cycle, mitotic sister chromatid segregation, regulation of cell division	Astral microtubule, cytoplasm, cytosol, kinesin complex, microtubule, microtubule end, microtubule plus-end, mitotic spindle astral microtubule, mitotic spindle midzone, nuclear body, nucleoplasm, nucleus
