# Supplementary material for: Prodromal Parkinson disease signs are predicted by a whole-blood inflammatory transcriptional signature in young Pink1−/− rats
Source: BMC Neurosci. 2024 Mar 4;25:11. doi: 10.1186/s12868-024-00857-0 (PMC10910737; doi:10.1186/s12868-024-00857-0)
Supplement: Supplementary file 6 — Additional file 6: Table S3. Gene list for the Top 1000 up and downregulated genes. [file 12868_2024_857_MOESM6_ESM.xlsx]

## Sheet: S3. Top 1000 Up_Down
S3. Gene list for the Top 1000 up and downregulated genes.
Up	Down
Celf3	Lyzl1
Ahrr	Pink1
Evc2	Lcn2
Nfasc	Metazoa_SRP
Eme1	Ly49si1
Foxi2	Fbln1
Tead4	Nos2
Slc26a3	Rpl12
Syde2	Ifit1bl
F7	Map3k10
Fam25a	Mid2
Clcn2	Lilrb3a
Tmcc2	RGD1564883
Ifit1	Laptm4b
Troap	Ccpg1os
Gfap	Gmnn
Capn8	Mcc
Pkia	Col4a1
Mthfsd	Ino80b
Trpc1	Fcgbp
Xpo7	Tfb1m
Rpain	Cadm1
Nol4l	Dach1
AABR07058441.1	Ccdc142
Sync
Slc25a52	AABR07051376.1
Pknox2	Ly6al
Pidd1	Gstm2
Nprl3	Ms4a2
Hjurp	Cyp2j4
Sowaha	Nfatc4
Cygb	Zfp316
P4ha3	Neb
Slc1a5	Psmg4
Mcmdc2	Dpt
Ttc39a	P2ry14
Mospd1	Gulp1
Ccnf	Piwil2
RGD1563601	Magi1
Tedc2	Myo19
Ciart
Ccdc146	Ifi44l
Dph6	Cntnap2
Renbp	Sulf1
Kif18b	Faap20
Zfand1	Htr1b
Nek3	Jsrp1
Btnl9	Ppcdc
Bpifa6	Neil3
1700030J22Rik	Cadm3
Eepd1	Akr1b10
Hspb6	Zfp1
Zfp668	Med22
Col15a1	Itga11
Fmc1	Col3a1
AABR07022144.1	Afdn
Pced1b	Trip10
Trim31	Zscan25
Habp4	Defa7
Fam228b	Paqr6
Pcyt1b	AABR07001923.1
AABR07046657.1	Carns1
Gas2	Kcnq5
Clec3b	Aptx
Enkd1	Mrpl43
Noct	Mpp7
Kcnn4	Atf3
Apcdd1	AABR07054189.1
Nags	Igfbp5
Als2cl	Tjp1
Sh2d4a	Zfp870
Gzmbl1	Cbr1
Gstk1	Gfpt2
Cnnm2	Prom2
AC111369.1
Ulk1	Ldhb
Tpx2	Trpm6
Gpr15	Rad51ap1
Dclre1b	Herc6
Cacnb4	Rgl1
Mcpt1l1	Mrpl1
Clec2e	Acadl
Stra8	RGD1562667
Fam53b	Fbxo10
Oip5	Homez
Slc43a1	Astn1
Igsf3	Fbn1
Slc6a9	Eno2
Mob2
Gypc	Msr1
Pheta2	AABR07028997.1
Agrp	Nr1d1
	Tek
Bpifa2	Farp2
Scn4a	Nagpa
Ppp1r15a	Piwil4
Itgb1bp2	Mmaa
Slc13a5	Alkbh6
Fam220a	Elovl6
Prnp	AABR07001512.1
Egr2	Pvr
Zfp394	Tmem41a
Tmem163	Ccdc181
Ppox	Mrps36
Exoc3	Slc24a5
Tuba1c	Nid2
Hrob	Prg3
Sgsm3	Phf11
Vkorc1	Thyn1
RGD1563222	Slc25a22
Spc25	Galnt12
Stil	Slc6a12
Trmu	Cep44
Cenpn	Extl2
Trmt9b	Acot11
Fahd1	Rab12
Fam111a
Enpp4	Cdh23
Ptpn13	Gpr137b
Supt4h1	Fam171a2
Entpd4	H1f1
Slc24a4	Runx1t1
Pglyrp3b	Olr1
Vps25	Cxxc4
Ube2h	Zfp667
Ubap1	Pwwp2b
Col1a2	Nup62cl
Ccdc9b	Ccdc120
Htr2a	Mmab
Kel	Zfhx2
Ccdc77	Zdhhc15
Gpx1	Zfp605
Zfp326	Supt3h
RGD1565355	Adcy4
	Gabra1
Slc22a5	Lax1
Cdh1	Acbd4
Fut7	Zhx2
Ech1	Anxa3
Tacc3	Chrne
Dusp22	Apool
Cage1	Socs7
Tasp1	Coro2b
Siglec5	Ebi3
Tada2a	Adamtsl4
Trim15	Ccdc159
Pelp1	Tmem251
Sirpd	Adcy5
Spata48	Zfp133
	RGD1304587
Pkd1l2
Dmtn	Marcksl1
Tspan8	Metazoa_SRP
Trpv5	Uchl3
Reln	Hsf2
Trak2	Aldh5a1
Bcl2l1	Kif5a
Gadd45a	P2ry1
Pus7	Zbtb16
Cisd3	Lgr4
Sppl2b	Ubtd2
Uhrf1	RGD1306556
Galk1	Osgepl1
Trim10	U3
Snx22	Chrm3
Ubc	RGD1311517
Rtp3	Ryr1
Adgrg1	Mrc1
Rpl30	Alg1
Hexim2	Fdxr
Dpep3	Nat8f1
Dpep2	RGD1566386
Ttyh3	Nrg1
Slirp	Dtnb
Golga2	Kcnj1
Mgst2	Traf3ip2
Gramd1c	Phf19
Cdca3	C1qc
Ucp3	Casp4
Ahsp	Fth1
Tmem198b	Dffb
Map3k6	Zfp286a
Kifc1	AABR07009715.1
Abca4	Adal
Epha2	Zc2hc1a
S100a11	Prag1
Ssmem1	Phlda1
Mrps18a	Ly49s6
Bap1	Mrps6
RGD1307182	Nphp1
	Greb1
AABR07015812.1	Hdac8
Plod1	Frem1
Fggy	RGD1309808
Pak4	Gramd1b
Apobec1	Igf2bp3
Dedd2	Rragd
AABR07069282.1	Rps17
Cxcl6
Ccrl2	Cdc7
RGD1564480	AABR07049821.2
AC120246.2	Fut11
Spr	Gins4
Tmem119	Faslg
Praf2	Mrpl22
Bub1	Iqub
Bcl2l12	Igflr1
Foxo3	Cep126
Arhgef37	Mpo
Pigh	Cfap70
Ldlrad1	Rnf11l2
Trim45	Kctd6
Hyls1	Klhl14
Reps2	Slco4a1
Fcna
Kctd11	Stoml1
Slc66a2	Mecr
Tp53inp2	Tbxa2r
Them4	Bnip1
Nrtn	Magohb
Atmin	Sfn
Acad10	Ctla4
Rad23a	Slc35f2
Slc16a1	Apip
Mrps12	Mettl1
Gde1	Trip6
Alox15	Gins3
Cyb5d2	Zfp7
Rasal1	Eny2
Slc23a3	Agbl3
Igf2	Klhl18
Nsl1	Lamb1
Lst1	Nod2
Dnai4	Nrcam
Cd82	Myo1b
Btrc	Selenoi
Nedd4l
Mif	Samd9
	Tmem144
Lyrm9	Prrg1
Dusp12	B9d2
RGD1560341	Slc2a3
Ccdc71l	Dmac2l
Col4a4	RGD1560289
Slc25a37	Zfp787
Gtse1	Nt5e
mrpl11	Dnajc24
Cbr4	Zscan22
Tpm2	Acvrl1
Ndufa3	Mreg
Ccdc17	Hdac9
Adam1a	Rnf114
Timm9	Nckap1
Tk1	Cdc20
Zer1	Cfap36
Rnf217	Nrp2
Hectd4	Adamts14
Asb3	Klrb1c
Mmadhc	Klrc3
Mpzl2	Lig4
RT1-CE11	Cpne7
Zfp189	AC126572.1
Edil3	Hepacam2
Tgm1	Spata6
Mcoln1	Acad11
Megf8	Tnnt3
Aqp1	Gzma
Uros	Spag1
Mgat4b	Cask
Cdkn2c	Plag1
Epor	Alpk2
Vegfb	Tymp
Frmd4a	Plvap
Dyrk3	Cfap57
Arvcf	Zmynd19
Tmie	Prom1
Ermap	Fkbp14
Cmas	Esd
Akr7a3	Coil
Fam171a1	Fbxo39
Ckb	Prrt2
Atg4d	Calhm5
Fah	Hsd11b1
Pdp2	Snord17
Spo11	Arl6ip4
Akip1	Sycp2
Sf3a2	Rab38
Iqcc	Ctu1
Zfp217	Siva1
Sdc3	Ankrd49
Smg5	Ifi44
Rnf167	Zfp958
Abhd4	Nfkbid
Trim58	Gcsh
Eif2ak1	Nkd2
AABR07038355.1	Taf6l
Snx15	Pag1
Tuba1b	Zfp35
Esco2	Klhl17
Pklr	Fat1
Nek2l1	Otud6b
Fam214b	Mss51
Cdk1	Pde6h
AC128394.1	Zbtb10
AABR07044473.1	Zfp523
Steap3	Setd7
Lrguk	Timd2
Impg2	MGC105567
Kif2c	Ccdc80
Hmbs	Cadps2
Snrnp35	Agpat4
Mfsd2b	Zrsr2
Tst	Rmdn2
Lrrc14	Dennd6b
Gna11	Unc50
Txnrd2	Mrpl21
Pim3	Tmed1
Tars3	Itga2
Calcoco1	Dock7
Sars2	Zfp866
Mknk1
Tuba4a	Slc2a13
Smyd4	Zfp324
AABR07010705.1	Ccl3
Selenoh	Pam16
Cenpt	Lrfn1
Cpa1	Cybrd1
Prdx4	Kcnk5
Slc46a1	Col11a2
Selenbp1	Tsr3
Taf1b	Myo6
Pigf	Rag1
Iftap	Reep6
Ptgfrn	Sh3rf1
Bcam	Trmt5
Ank1	Slpi
Naga	Prim2
Nipal2	Isoc1
Ppdpf	SNORD15
Zbed3	Chchd1
Abcb6	Polg2
Zfp956	L2hgdh
Maf	Mrpl2
Gpcpd1	B3glct
Ribc1	Gatd1
Ctsw	Zbtb49
Slc18b1	Dus4l
Rhag
Zswim3	Lgals9
Rusf1	Clstn3
AABR07064804.1	Sparc
Fut2	Rfxank
E2f2	Myg1
Cep72	Ramp3
Serpinf2	Myo10
Cfd	Clec1a
Acsl1	Scarna6
NEWGENE_1306714	Dipk2b
Dpf3	Ppargc1b
Sphk1	AABR07002774.4
Ankle2	Gm22988
Mycbpap	AC109942.1
Gamt	Ccr5
Leng1	Tcf7l2
Gripap1	Prdm1
Tubb2b	Rida
Eefsec	Irs1
Sirt2	Gtf2ird2
Zfp462	Kifc2
Cir1	Depdc1b
Zcchc9	Mlkl
Hells	Rnase4
Slamf9	Col11a1
Plcb1	Polb
Nmnat3	Oxsm
Cog3	Uevld
Unc5cl	Ccdc112
Iqgap3	Ubiad1
Rab3il1	Hebp2
AABR07072356.1	Fsip1
Amot	Zfp51
Eef1akmt4	Pxdc1
Ppm1m	AABR07062138.2
Exoc3l4
Nfe2	Ptpn1
Fbxo7	RGD1306502
Dimt1	Lias
Gpr4	Hdhd2
Lxn	Pik3c2b
Sts	Star
St6galnac3	Flvcr1
Tns3	Atg10
Bod1	Tpk1
Rnf215	Dtx3l
Abcg2	Smpd3
Pank1	Zc3h8
Dhx34	Mrpl35
Abcb9	SNORA74
Jade3	Rtca
Nuak1	Ndufs3
Timm50	Atrnl1
Mrps10	Pecr
Wnt2	Dst
Miip	Rps19bp1
Rbm11	Sema4f
Mustn1	Chst1
Il22ra2	Aoah
Ppcs	Hus1
Tmem126a	Lama4
AABR07029596.1	Spred2
Ssh1	Usp53
Mrps11	Perp
Mcam	Krt18
Odad4	E2f8
Ibtk
Tgfb1i1	Zcrb1
	AC094643.2
Slc35e4	B3gnt7
Gna12	Eci1
RGD1566265	Uba5
Mxd1	Shfl
Hsd3b7	Casd1
Agpat2	Zfp566
Rhd	Bud31
Sh3bgr	Nwd1
Ttc39b	Enpp3
Cyp27a1	Mthfd2l
Dnal4	Atxn1
RGD1311739	Skp2
Brms1l	Slc16a7
Panx2	Tmem51
Pdzk1ip1	Eif2d
RGD1564606	Mrps16
Ccdc150	Jcad
Clec4f	Kif3c
Slc30a10	Grk3
Ttc19	Mdm1
Mgll	Gimap1
Tmem184a	Fdx2
Tg	Zscan12
Asb1	Ero1b
Cox5b	Cep55
Tinagl1	Slc35d2
Cd7	Chst2
Psmf1	Ldlrad3
	Jmjd6
Fam189a2	Stox2
Ube2s	Thnsl1
Septin8	Znf768
Naprt	Nudt8
Paox	Rab27b
Pdgfb	Dok4
Slc4a1	Sufu
RGD1309350	Mak16
Fahd2a	Cdkal1
Dstyk	SNORA73
Narf	Naf1
Coq6	Dars2
Pdxp	Armc6
Ece2	Cars2
RGD1359508	Acadsb
Rsad2	Pacsin2
Smox	Ccdc130
Gfod2
Rgcc	Gfer
Mphosph6	Zdhhc4
	Rcor3
Slc22a15	Cacna1a
RGD1560883	Mgmt
Mrap2	Rpp14
Marchf3	Zfp950
Dclre1a	Atp6v0e2
Fbxw17	Xpot
Bloc1s5	Abcb11
Acp1	Zcchc24
Poc1a	Bccip
Cmss1	Tp53rk
Ckap2l	Thumpd2
Nipsnap2	AABR07064719.2
Cbfa2t3	Dram1
Gstm3	Kif21a
Slc41a3	Mmp28
Slc39a3	Pex10
Emp1	Hmgn3
Rmdn3	Nsun6
Tspo2	Ung
Pop7	Itpkc
Lepr	Cebpb
Mrpl18	Usp12
Vps37d	RGD1563354
AABR07012795.1	P2ry6
Poli	Mras
Alox12e	Mrps28
Ifnar1	Bmpr2
Amn1	Zbtb5
Abtb1	C1galt1
RGD1560010	Cbr1
Adpgk	Oas1a
Bnip3	Ccndbp1
S100a9
Pf4	Cdkl5
Ddb1	Arse
Nusap1	Zc3h10
Dhcr7	Atp1b1
Wscd1	Uaca
Hbq1b	Mtrf1
Kif22	Extl3
Sphk2	Zbtb32
Sfrp4	Mb21d2
Dcaf12	Exosc9
Fhl3	Mark1
Gpr146	Lhpp
Aagab	Elk1
Pla2g12a	Gps2
	Abhd8
Klhl42	Dsc2
Ppp2r5b	Znhit3
Ap5s1	Pus10
Prr11	Vps37c
Chchd5	Rab43
Cyb5r3	Ago4
Elmo3	Clcn5
Fam20c	St3gal6
Hmgcl	Pard3b
Ucp2	Zbtb25
	Zfp708
Atg101	Tbx21
Gmds	Plod3
Ndufaf6	Tmtc4
RGD1308065	Pop1
	Optn
Lgals5	Aen
Slc16a10	Tbc1d32
Psmd5	Rpph1
Svbp	Rnft1
Arsg	Cep112
Lrig1	Zfp251
Kcnj5	Dtwd1
Tsga10	Slc26a6
Zfat	Atp8a2
Pigq	Epx
Dnmbp	Cabcoco1
Tnfrsf8	Qrsl1
Casc3	Morc4
Zfp54	Med30
Btbd11	Dnajc12
Otub1	Tmem160
Cep104	1810010H24Rik
Emc3	Dhrs4
Snx32	Nrbf2
Nudt19	Ranbp17
Fam227b	Gucy1a1
Pglyrp1	Igtp
Mfsd4a	Pomt2
Scarf1	Celsr2
Pde6d	Fan1
Gab1	Aamdc
Hcfc1r1	Psmg3
Zscan21	Gm25395
Cpne8	Zfyve16
Serac1	Zfp467
St7l	Ptpre
Rbmxl1b	U1
Slc25a19	U1
Ddx25	Tspan2
Acrbp	Wdr12
Amacr	Xk
Hsd17b14	Brwd3
Dnajc11	Ndufa6
Arap3	Gas6
Fancc	RGD1306271
Rgs1	Rnf157
Cd59	Pgs1
Tor1aip2	Lcmt2
Pigx	Mrps22
Gzmc	Mrpl54
Blvra
Tstd1	Mcm6
Rims2	Dpm3
AC118772.1	Chrdl1
Blvrb	Coq4
Gpam	Cep170b
Spef1	Slc8a1
Ubald1	Ogfrl1
Gale	Cnksr3
Gch1	Mrps21
Tbc1d13	Tube1
Slc5a6	Mbip
Ptpa	Cpt2
Cpox	Rpl21
Maff	Mad2l2
Micu1	Chst14
Serpinb6a	Rhebl1
Lyl1	Plcl1
Cdca5	Tmem19
Bmp7	Gin1
Spta1	Armt1
Aktip	Clstn1
ST7	Nlrp10
Pusl1	Cep83
Atp6ap1l	Idua
Gemin8	Muc13
Tfrc	Egr3
Sv2a	Gnpnat1
Rdm1	Zfp597
Fam210b	AABR07008608.1
Prdx3	Commd6
Rfng	Lrp12
Ubac1	Coasy
	Mfsd10
Epdr1	Toe1
Dclk2	Ap4m1
Gadd45b	Ippk
Boc	AABR07059632.3
Slc25a26	Scnm1
Sp140	Cdc14b
Zik1	Srcin1
Arl16	Dhx58
Lysmd4	Emc1
Moap1	Oaf
Rab19	Cd177
Sema4b	Ccdc51
Trip13	RGD1305014
Prkab1	AABR07052523.1
Trnau1ap	Gadd45gip1
Eloc	Gapt
Tnfrsf18	Slc25a23
Pigb	Zfp513
Ankmy1	Ears2
Garnl3	Tifa
MGC95210	Smim12
S1pr5	Kif5c
Surf1	Kank1
Cenpb	Tshz1
H3f3c	Ap3m2
Itih4	Trpv3
AABR07049060.1	Dffa
Tnip2	Mrto4
Atp6v0a1	Wdr5b
Vrk2	Maml2
Ninj2	Bend3
Prorp	Klf12
Nos1ap	Aasdh
Gtf2h3	Melk
Rnd3	Ccdc69
Ubap1l	Zcchc2
Ctsk	Tmlhe
Creg1	Tmem60
Ndufa11	Soga1
Ptprh	RGD1559482
Drap1	Morc1
C330018D20Rik	Rtn4rl1
Mroh8	Ndst2
Mrpl45	Zfp24
Gabrr2	Med19
Prdx5	Dok2
Thsd1	Nxf1
AC239701.1	Tsen54
Ethe1	Vps26a
Ifnar2	Map3k14
Camsap1	Slc35e3
Zfand5	Cers4
Atp6ap1	Zfp397
Dhrsx	Alpl
Pmm1	Ttc28
Kdm8	Ctbs
Grap2	Cx3cr1
Ncaph	Lrp2
Sec61g	AABR07071986.1
Spsb2	Nsa2
AABR07031480.1	Sdf2l1
Ube2c	Oxr1
Sez6	Col1a1
Gfi1b
Ccne1	Nudt22
Chtopl1	Riox2
Hes6	Ndrg2
Vwa8	Chn2
Mtf1	Ngdn
Thop1	Fam149b1
Fcgrt	Sh3glb2
Pfkfb2	E130309D02Rik
Nars1	Fam217b
Rbis	Pla2g6
Alg8	Tigd2
Tmed3	Cep85l
Stard5	Tmem231
Thoc6	Cd300lf
Ncapg	Gramd2b
Pofut2	Setd4
	Fut4
Actr3b	Adap1
Aldoc	1810037I17Rik
Urod	Katnb1
Furin	Cep164
Anxa4	Cd40
Zdhhc12	Fmn1
Hipk1	Smim29
Tsc22d4	Numb
Fbxo30	Lexm
Polr3k	Zbtb43
Bmx	Fbxl18
Slc3a2	Scin
Tmem126b	Ifih1
St3gal1	Nudc
Rnf123	Grhpr
Smg9	Ktn1
Asb11	Ggct
Utp18	Siah2
Dxo	Polr3a
Aurka	Itgav
Btnl10	Dmac2
Tmed4	Lin9
	Fcgr3a
Eri2	Tbc1d19
Ankrd46	Ppp1r3d
Zfp420	Dlg3
Slc29a1	Mast4
Ccni	AABR07040855.1
Fcsk	Bcar3
Sf3b5	Ecsit
Arf2	Tbccd1
Copz1	Ints11
Hist3h2ba	Cdk7
RGD1305110	Rnf128
Kif3a	AABR07048992.1
Hist1h2af	RGD1560065
Dcaf8	Sema6b
Nop9	Nudt7
Gcat	Zdhhc21
Timmdc1	Nav1
Slc25a38	Bclaf3
Cul4a	Hacd1
Rrp15	N4bp3
Anapc2	Trim55
Rorc	Slbp
Nt5c2	Zfp617
Napa	Cryzl1
Tomm7	Scd
Yipf5	Sox13
Tgm2	Tysnd1
Fbxo42	Wfdc2
Yod1	Zc3h12c
Lats2	Gpr52
Clec10a	Uqcrb
Fmo5	Ahdc1
H2ax	Mr1
Tmem131	Ddx51
Trim59	Tia1
Hspa12a	Usp42
Klhl12	Slc25a24
Ghrhr	Jmy
Lars2	Tubd1
Shisa7	Zfp606
RGD1559482	Mto1
Zfp229	Tfpi
AY172581.9	Cxcl16
Atrip	Dtnbp1
Mcm10	Cntf
Tmem104	Zbtb39
Slc17a9	Rbm28
Cox6a1	Zgpat
Dipk2a	Sat2
Yipf4	Nelfcd
Cdc25b	Slco5a1
RT1-S3	Syne3
Card10	Trpm2
Wdr4	Tmem109
Banp	Prpf31
Tbx6	Zfp60
Higd1a	Akap9
Rnls	Cwf19l1
Khnyn	Slc4a1ap
Pex11b	Ar
Cln8	Rpp25
Asns	Hdgfl3
Chmp2a	Ssbp1
Syngr1	Slit1
Rrm1	Mrc2
Terb1	Mrpl46
H3f3a	Ppp2r2d
Naa80	Sav1
Tbcel	Bbs7
Hbs1l	Angpt1
Pmvk	Gorasp1
Zpbp	Drg1
Smpd4	Ino80e
Parm1	Myh11
Zcchc14	Lactb2
Rexo5	Timp3
AABR07066818.1	Papss2
Slc11a2	Kdr
Tfip11	Gtf2e2
Klhdc10	Hsd17b12
Cenpq	Cry1
Ppme1	Pced1a
RNase_MRP	Rab44
Nol6	Hgf
Slc25a32	Sema3g
Rassf1	Scfd2
Gars	Ocrl
Traf3ip1	Zfp455
Pcyt1a	Nckap5l
Sec14l2	Dip2c
Smco4	Atpsckmt
Pdzd4	Rpl30
Dhfr	Mrpl27
Mthfd2
Hddc2	Slamf7
Fsd1l	Mtrex
Cmpk2	Actr5
Il13ra1	Sec63
Rad52	Prkar2b
Acbd6	Zbtb48
Prxl2a	Pde3a
Uqcc3	Rbbp8
Rhbdd1	Kcna3
Pms1	Rnf213
	Rbm41
Ypel3	Nxpe3
Arhgap33	S1pr2
Kctd7	Nedd1
Tmem256	Kalrn
Tmem68	Trip4
Scarb1	Krt75
Chchd2	Cwc27
Adipor1	Washc1
Cbx6	Tmeff2
Hopx	Tmem154
Rab7b	Ahi1
Rec114	Nuf2
Gipc1	Sbf2
	Pid1
Vps4a	Slc25a4
Selp	Slc35f5
Asxl1	Mib2
Cenpw	Shprh
Mrps31	Gtf2h4
Mcemp1	Mapk10
Mettl9	AABR07011057.1
Vipr2	Rpp40
Procr	Siglec10
Msto1	Gpatch2l
Gpatch3	Coq5
Rps6ka5	Trim69
Lrrc57	Gvin1
Cep70	Notch4
Msi2	Qpctl
Tmem38a	Mgat5
Stam	Itga9
Mtmr3	Galnt1
Rtn2	Taf1a
Icam4	Frmd6
Clec5a	Gata3
Polr2f	Selenon
Mylk2	Hnrnph3
Rrm2	Nkiras1
Adcy1	Hspa2
Afg3l2	Tamm41
Srms	Cav1
Phf5a	Nr1h3
Wnk1	Hdac10
Hemgn	AABR07053472.1
Selenop	Mcf2l
AABR07017635.2	Zfp458
Relt	Slc25a10
Gpsm1
	Rufy3
Tmem161b	Wls
Snrpg	Slc35b2
B4gat1	Tbc1d12
Hp	Pigl
RGD1310352	RGD1304728
Wdr45	Ager
Clpp	Mtrfr
Jmjd4	Atp6v1c1
Aqp9	Rnf166
Dzip1	Rbm18
Snrnp40	Pex2
Pim1	Tecpr1
Emc2	Ccdc25
Tceal9	Ttc39c
Incenp	Stk39
Rfc2	Parl
Pir	Rbm4b
Lig1	Thap3
Cst3	Hnrnpl
Spint1	Cdc25a
Brca1	Dpp4
Cnppd1	RGD1564804
Ginm1	Gfm1
Garre1	Tepsin
Cox19	Ocel1
Luc7l	Dhx33
Sfxn5	Plekha1
Slc25a11	Timm8b
Gata2	Zfp3
Dennd5a	Hltf
Ifrd2	Ppl
Lrrc34	Tmod3
Nek4	RGD1304622
Plxdc2	Rcbtb2
Nudt2	Abl2
Tanc2	Shroom4
Rnf34	Csnk1e
Fn3krp	Tpst2
Tspan31	Mphosph9
Zmynd10	Ptcd2
Slc25a39	Prmt7
Rexo2	Frmd4b
Dnttip1	Phlpp1
Cd300le	Trub1
Lpcat3	Asph
Mbd1	Spns1
Il1r1	Plcxd2
Adck5	Pter
AABR07035787.1	Ltv1
Tanc1	Pfkp
Zbtb42	Nipal3
Cacna1d	Fut8
Cdca8	Uspl1
Pi4kb	Slmap
Casz1	Sdhaf1
Rab3d	Asl
Nfkbib	NEWGENE_1559832
Tspy26	Wdr75
Cecr2	Bach2
Nbr1	Gna15
Stradb	Sp110
Ppp2r3b	Castor1
Mylpf	Il5ra
Ubqln4	Urgcp
	Crnkl1
Snapc3	RGD1559575
Klhdc8b	Nln
Ccr4	Nudt15
Tmem106c	Tbrg1
Chn1	Flad1
Ndufb2	Gdpd1
Col17a1	Plscr3
Prodh1	Rrp36
Wfs1	Dnajc21
AABR07002969.1	Mtres1
Id1	Ccdc86
Trmo	Eef1akmt2
Pex12	Pfdn6
Dynll1	Gcnt2
Chp1	Cox11
Zfp41	Ppm1d
Trdmt1	Terf1
Egr1	Cabp4
Bcl6b	Med29
Rnf150
Sulf2	Pcgf1
Pnma2	Irgm
Ube2o	AABR07053185.1
Etfbkmt	Zfp758
Armh3	Ganc
Gzmbl2	Dera
Rbx1	Ccnt1
Aamp	Gpat3
Yipf3	Osbpl3
Mfsd11	Mien1
Ccdc107	Cdin1
Rab13	Dtwd2
Faxdc2	Ccdc66
Mpp2	Nat1
Hyal2	Golga1
Ankle1	Pik3c3
Stxbp4	Slc25a1
Dlst	Fas
Selplg	Top1
Rspo2	Bbx
Ube2v1	Plekhh3
Cenpf	Tnfrsf26
Adam15	Vav3
Ccdc62	Pon2
Gpr160	Pkd1l1
C5ar2	Cnn3
Acin1	Palldl1
Gcdh	Slc4a11
Abcb1b	Ptgir
Dph2	Zfp112
Smim3	Nfya
Slc44a1	Trmt61a
Ubr7	Rpusd1
Hspbp1	Amz1
Tcaim	Slc25a40
Tubb4b	Nus1
	Tssc4
Plaur	Zc3h12a
Tpcn2	Trio
Ccdc102a	Dck
Ccs	Thoc5
Hinfp	Bend5
Acap3	F2rl2
Dock4	Chd1l
Rundc3a	Mettl22
Pdia5	Zbtb45
Dad1	Phyh
Trim13	Pus1
Gchfr	Prepl
Oaz1	Nlrc5
Itfg1	Creld1
Lrrc28	Rbpms
Epb41	Adam9
Pot1b	Klrd1
Elof1	Gigyf1
Cyp2r1	Metazoa_SRP
Trappc6a	Clp1
Rab4a	Mtss1
Mpzl1	Nol7
Ell	Stambp
Pkhd1l1	Parp12
Eml2	Akap1
Erbb3	Tlk1
Map1lc3a	Slc7a8
Mapkapk5	Dab2ip
Oma1	Il1rl1
	Zbtb17
	Itga6
	Il18bp
	Mtarc1
	Klf9
	Plod2
	Dennd2d
	Xaf1
	Sec24a
